# Supplementary material for: Aerococcus urinae and Globicatella sanguinis Persist in Polymicrobial Urethral Catheter Biofilms Examined in Longitudinal Profiles at the Proteomic Level
Source: Biochem Insights. 2019 Sep 19;12:1178626419875089. doi: 10.1177/1178626419875089 (PMC6753514; doi:10.1177/1178626419875089)
Supplement: Suppl_Materials_File_S2 – Supplemental material for Aerococcus urinae and Globicatella sanguinis Persist in Polymicrobial Urethral Catheter Biofilms Examined in Longitudinal Profiles at the Proteomic Level [file Suppl_Materials_File_S2.xlsx]

## Sheet: Legends Dataset S1
Suppl. Materials: Dataset S1. Complete LC-MS/MS based proteomic data for urethral catheter biofilm extracts, urinary pellets and in vitro-generated cell culture pellets from Aerococcus urinae and Globicatella sanguinis cell pellets from clinical isolates
All worksheets: Accession numbers for proteins are from the UniProt database (www.uniprot.org); Descriptions of protein names, gene names and gene loci are from the Uniprot annotation; PSMs: peptide spectral match counts in LC-MS/MS datasets; The sum of peptides, proteins and unique peptides as well as sequence coverage were determined by Proteome Discoverer v1.4 searches; Mr and pI are values ca…
Worksheets 1-3: The sample identifiers are CB27, CB37, CB50 (three catheter biofilm extracts with high Aerococcus urinae proteome content from patient P5), UPs#168 and UPs#156 (two urinary pellets with Aerococcus urinae as one colonizing agent derived from urine of short term-catheterized patients with bacteriuria); SD_#1 (Aerococcus urinae cell culture pellet, first revived on blood agar from a …
Worksheets 4-6: The sample identifiers are UP53, CB53, CB54 (one urinary pellet derived from urine of a catheter bag sample sample and two catheter biofilm extracts with high Globicatella sanguinis proteome content from patient P6; UP53 and CB53 represent the same collection timepoint); BAtc_#1 and BAtc_#2 (Globicatella sanguinis cell culture pellet, first revived on blood agar isolating a single…
Worksheet 1: All microbial proteins identified using Sequest HT and Proteome Discoverer v1.4 analysis process followed by peptide spectral match (PSM) quantification; the six columns on the right represent the individual PSM datasets for the LC-MS/MS datasets.
Worksheet 2: The subset of A. urinae proteins with PSM counts (columns K-P), normalized PSM counts (individual PSM divided by the sum of all A. urinae PSM counts (columns Q-V), averaged PSMs for CB samples (column W) and UPs samples (column Y); quotients of CB quantity vs. in vitro SD#1 quantity (column X) and of CB quantity vs. UPs quantity (column Z) per protein.
Worksheet 3: All human proteins with PSM counts and normalized PSM counts (see descriptions for worksheet 2); PSMs for human proteins in SD#1 are minor human skin contaminants.
Worksheet 4: All microbial proteins identified using Sequest HT and Proteome Discoverer v1.4 analysis process followed by peptide spectral match (PSM) quantification; the five columns on the right represent the individual PSM datasets for the five LC-MS/MS datasets.
Worksheet 5: The subset of G. sanguinis proteins with PSM counts (columns K-O), normalized PSM counts (via division by total G. sanguinis PSM count per sample (columns P-T), averaged PSMs for CB samples (column U) and in vitro samples (BAtc_1; BAtc_2; column V); quotients of CB quantity vs. in vitro quantity (column W).
Worksheet 6: All human proteins with PSM counts and normalized PSM counts (see descriptions for worksheet 2); counts for human proteins in BAtc#1 and Batc#2 are due to apparent hemolysis and use of Gs as a nutrient and minor human skin contaminants.
Accession and protein descriptions are entries for accession numbers in UniProt (www.uniprot.org)
Avg: average of samples
R: ratio of sample groups

## Sheet: Ws1 All microbial proteins_P5
Accession	Gene Name/ORF	Description	Σ# PSMs	Σ# Peptides	Σ# Proteins	Σ# Unique Peptides	ΣCoverage	MW [kDa]	calc. pI	# PSMs
										CB27	CB37	CB50	UPs#168	UPs#156	SD_#1
F2I7R4	tuf	Elongation factor Tu OS=Aerococcus urinae (strain ACS-120-V-Col10a) GN=tuf PE=3 SV=1 - [F2I7R4_AERUA]	1999	21	1	18	84.77	43.1176	4.80518	230	303	1035	143	203	85
Q1R5U4	tuf2	Elongation factor Tu 2 OS=Escherichia coli (strain UTI89 / UPEC) GN=tuf2 PE=3 SV=2 - [EFTU2_ECOUT]	1837	25	2	10	85.53	43.2863	5.45264	184	133	1284	233	0	3
F2I5M9	HMPREF9243_0076	Aldehyde-alcohol dehydrogenase OS=Aerococcus urinae (strain ACS-120-V-Col10a) GN=HMPREF9243_0076 PE=3 SV=1 - [F2I5M9_AERUA]	1619	47	1	47	71.28	96.4235	6.55127	344	208	999	15	22	31
F2I4F7	xfp	D-xylulose 5-phosphate/D-fructose 6-phosphate phosphoketolase OS=Aerococcus urinae (strain ACS-120-V-Col10a) GN=xfp PE=4 SV=1 - [F2I4F7_AERUA]	1454	34	1	34	56.53	89.466	5.021	436	286	670	29	16	17
B4EYV6	tufB	Elongation factor Tu OS=Proteus mirabilis (strain HI4320) OX=529507 GN=tufB PE=3 SV=1 - [B4EYV6_PROMH]	1347	21	1	1	67.26	43.1851	5.21143	179	140	861	164	0	3
K9EFC3	HMPREF9233_01543	Glyceraldehyde-3-phosphate dehydrogenase OS=Actinobaculum massiliense ACS-171-V-Col2 OX=883066 GN=HMPREF9233_01543 PE=3 SV=1 - [K9EFC3_9ACTO]	1306	25	1	22	83.38	36.5169	5.40186	682	371	246	7	0	0
B4F1I0	tufB	Elongation factor Tu OS=Proteus mirabilis (strain HI4320) OX=529507 GN=tufB PE=3 SV=1 - [B4F1I0_PROMH]	1281	21	1	1	67.26	43.1691	5.21143	180	69	865	164	0	3
K9EDB6	HMPREF9233_01650	Uncharacterized protein OS=Actinobaculum massiliense ACS-171-V-Col2 OX=883066 GN=HMPREF9233_01650 PE=4 SV=1 - [K9EDB6_9ACTO]	1191	20	1	20	77.33	43.4013	5.05908	296	278	617	0	0	0
F2I5C0	eno	Enolase OS=Aerococcus urinae (strain ACS-120-V-Col10a) GN=eno PE=3 SV=1 - [F2I5C0_AERUA]	1115	16	1	16	60.65	46.5934	4.67822	210	193	533	80	47	52
K9F007	tuf	Elongation factor Tu OS=Actinobaculum massiliense ACS-171-V-Col2 OX=883066 GN=tuf PE=3 SV=1 - [K9F007_9ACTO]	1087	20	1	18	73.99	43.811	5.05908	338	258	471	20	0	0
Q1RDV5	pflB	Formate acetyltransferase 1 OS=Escherichia coli (strain UTI89 / UPEC) GN=pflB PE=4 SV=1 - [Q1RDV5_ECOUT]	975	42	1	29	62.63	85.3027	6.01123	87	46	759	83	0	0
F2I797	HMPREF9243_0400	Kinase, PfkB family OS=Aerococcus urinae (strain ACS-120-V-Col10a) GN=HMPREF9243_0400 PE=4 SV=1 - [F2I797_AERUA]	944	17	1	17	57.14	34.4299	4.70361	274	247	409	2	7	5
Q1R7R4	eno	Enolase OS=Escherichia coli (strain UTI89 / UPEC) GN=eno PE=3 SV=1 - [ENO_ECOUT]	939	18	1	13	65.28	45.6264	5.47803	174	112	617	36	0	0
F2I5C3	gap	Glyceraldehyde-3-phosphate dehydrogenase OS=Aerococcus urinae (strain ACS-120-V-Col10a) GN=gap PE=3 SV=1 - [F2I5C3_AERUA]	939	15	1	13	46.08	35.7612	5.26221	157	214	341	98	74	55
F2I7V2	groL	60 kDa chaperonin OS=Aerococcus urinae (strain ACS-120-V-Col10a) GN=groL PE=3 SV=1 - [F2I7V2_AERUA]	881	31	1	27	77.86	57.6987	4.70361	172	148	323	63	55	120
Q1REY0	fepA	Ferrienterobactin receptor OS=Escherichia coli (strain UTI89 / UPEC) GN=fepA PE=3 SV=1 - [Q1REY0_ECOUT]	859	32	1	32	63.94	82.0114	5.45264	116	73	665	5	0	0
F2I7R3	fusA	Elongation factor G OS=Aerococcus urinae (strain ACS-120-V-Col10a) GN=fusA PE=3 SV=1 - [F2I7R3_AERUA]	844	33	1	30	70.01	76.8785	4.7417	177	153	360	57	32	65
F2I4U8	sodC	Copper/zinc superoxide dismutase OS=Aerococcus urinae (strain ACS-120-V-Col10a) GN=sodC PE=4 SV=1 - [F2I4U8_AERUA]	776	12	1	12	96.79	16.5419	4.79248	173	171	338	30	41	23
Q1R7N8	fucI	L-fucose isomerase OS=Escherichia coli (strain UTI89 / UPEC) GN=fucI PE=3 SV=1 - [FUCI_ECOUT]	751	20	1	20	48.22	64.948	6.17627	55	84	612	0	0	0
B4EV98	pflB	Formate acetyltransferase OS=Proteus mirabilis (strain HI4320) OX=529507 GN=pflB PE=4 SV=1 - [B4EV98_PROMH]	720	37	1	25	65.92	85.4065	5.46533	240	149	308	23	0	0
Q1RDQ7	ompA	Outer membrane protein A OS=Escherichia coli (strain UTI89 / UPEC) GN=ompA PE=3 SV=1 - [Q1RDQ7_ECOUT]	716	14	1	11	45.87	40.6955	7.03467	110	110	469	26	0	1
K9ECK4	eno	Enolase OS=Actinobaculum massiliense ACS-171-V-Col2 OX=883066 GN=eno PE=3 SV=1 - [K9ECK4_9ACTO]	695	15	1	15	62.21	45.4067	4.66553	338	129	225	3	0	0
B4EUF7	eno	Enolase OS=Proteus mirabilis (strain HI4320) OX=529507 GN=eno PE=3 SV=1 - [ENO_PROMH]	694	13	1	8	42.49	45.8834	5.23682	163	107	424	0	0	0
F2I860	HMPREF9243_0581	D-lactate dehydrogenase OS=Aerococcus urinae (strain ACS-120-V-Col10a) GN=HMPREF9243_0581 PE=3 SV=1 - [F2I860_AERUA]	693	16	1	16	61.93	37.1194	4.95752	166	139	299	36	28	25
F2I4Z4	dnaK	Chaperone protein DnaK OS=Aerococcus urinae (strain ACS-120-V-Col10a) GN=dnaK PE=2 SV=1 - [F2I4Z4_AERUA]	691	35	1	29	74.71	65.4219	4.60205	170	105	246	96	40	34
Q1R3B6	groL	60 kDa chaperonin OS=Escherichia coli (strain UTI89 / UPEC) GN=groL PE=1 SV=1 - [CH60_ECOUT]	679	27	1	18	65.15	57.2927	4.94482	58	19	456	146	0	0
B4EVD6	ompA	Outer membrane protein A OS=Proteus mirabilis (strain HI4320) OX=529507 GN=ompA PE=3 SV=1 - [B4EVD6_PROMH]	661	21	1	18	66.57	38.9936	5.84619	209	181	247	24	0	0
Q1RB13	gapA	Glyceraldehyde-3-phosphate dehydrogenase OS=Escherichia coli (strain UTI89 / UPEC) GN=gapA PE=3 SV=1 - [Q1RB13_ECOUT]	653	24	1	16	77.25	35.9334	6.80029	134	124	343	48	0	4
Q839G8	tuf	Elongation factor Tu OS=Enterococcus faecalis (strain ATCC 700802 / V583) GN=tuf PE=3 SV=1 - [EFTU_ENTFA]	653	19	1	16	76.2	43.3607	4.83057	83	124	446	0	0	0
F2I6N9	HMPREF9243_1609	Uncharacterized protein OS=Aerococcus urinae (strain ACS-120-V-Col10a) GN=HMPREF9243_1609 PE=4 SV=1 - [F2I6N9_AERUA]	649	24	1	24	45.31	72.0619	4.7417	153	126	303	55	12	0
F2I5P7	ilvE	Branched-chain-amino-acid aminotransferase OS=Aerococcus urinae (strain ACS-120-V-Col10a) GN=ilvE PE=3 SV=1 - [F2I5P7_AERUA]	630	17	1	17	64.04	37.906	5.16064	160	90	205	103	64	8
K9EHZ4	HMPREF9233_00826	Uncharacterized protein (Fragment) OS=Actinobaculum massiliense ACS-171-V-Col2 OX=883066 GN=HMPREF9233_00826 PE=4 SV=1 - [K9EHZ4_9ACTO]	625	33	1	33	56.09	96.6908	5.14795	257	210	158	0	0	0
K9EF57	HMPREF9233_01453	Uncharacterized protein OS=Actinobaculum massiliense ACS-171-V-Col2 OX=883066 GN=HMPREF9233_01453 PE=3 SV=1 - [K9EF57_9ACTO]	599	16	1	16	69.91	35.8602	5.13525	190	153	256	0	0	0
K9EVG4	HMPREF9233_01095	Uncharacterized protein (Fragment) OS=Actinobaculum massiliense ACS-171-V-Col2 OX=883066 GN=HMPREF9233_01095 PE=3 SV=1 - [K9EVG4_9ACTO]	591	35	1	35	29.26	191.97	4.55127	212	208	171	0	0	0
F2I7Z7	fba	Fructose-1,6-bisphosphate aldolase, class II OS=Aerococcus urinae (strain ACS-120-V-Col10a) GN=fba PE=3 SV=1 - [F2I7Z7_AERUA]	581	18	1	18	79.8	33.2408	5.09717	136	152	156	56	19	62
F2I5C2	pgk	Phosphoglycerate kinase OS=Aerococcus urinae (strain ACS-120-V-Col10a) GN=pgk PE=3 SV=1 - [F2I5C2_AERUA]	569	23	1	21	73.62	42.5858	4.90674	139	108	186	69	51	16
F2I7C0	HMPREF9243_0432	2-dehydropantoate 2-reductase OS=Aerococcus urinae (strain ACS-120-V-Col10a) GN=HMPREF9243_0432 PE=3 SV=1 - [F2I7C0_AERUA]	564	16	1	16	69.43	34.6345	4.71631	120	200	159	65	11	9
Q1R5U3	fusA	Elongation factor G OS=Escherichia coli (strain UTI89 / UPEC) GN=fusA PE=3 SV=3 - [EFG_ECOUT]	562	32	1	24	64.63	77.5325	5.37646	66	23	363	110	0	0
F2I4S7	HMPREF9243_1053	Glutamate dehydrogenase OS=Aerococcus urinae (strain ACS-120-V-Col10a) GN=HMPREF9243_1053 PE=3 SV=1 - [F2I4S7_AERUA]	559	20	1	16	54.24	49.2228	5.09717	147	98	236	52	17	9
K9F1W5	HMPREF9233_00810	Uncharacterized protein OS=Actinobaculum massiliense ACS-171-V-Col2 OX=883066 GN=HMPREF9233_00810 PE=3 SV=1 - [K9F1W5_9ACTO]	559	42	1	42	34.96	200.04	4.66553	202	193	164	0	0	0
K9EUD5	pgk	Phosphoglycerate kinase OS=Actinobaculum massiliense ACS-171-V-Col2 OX=883066 GN=pgk PE=3 SV=1 - [K9EUD5_9ACTO]	554	18	1	18	62.72	41.9516	4.70361	266	136	150	2	0	0
Q1R7A7	pgk	Phosphoglycerate kinase OS=Escherichia coli (strain UTI89 / UPEC) GN=pgk PE=3 SV=1 - [Q1R7A7_ECOUT]	520	21	1	14	65.2	43.2708	5.38916	100	42	297	81	0	0
Q1RCJ6	adhE	Aldehyde-alcohol dehydrogenase OS=Escherichia coli (strain UTI89 / UPEC) GN=adhE PE=3 SV=1 - [Q1RCJ6_ECOUT]	516	35	1	24	49.94	96.0967	6.78564	104	121	291	0	0	0
K9EVP0	HMPREF9233_01185	Uncharacterized protein OS=Actinobaculum massiliense ACS-171-V-Col2 OX=883066 GN=HMPREF9233_01185 PE=4 SV=1 - [K9EVP0_9ACTO]	501	12	1	12	35.62	63.7386	4.58936	250	163	88	0	0	0
K9EDQ2	rplL	50S ribosomal protein L7/L12 OS=Actinobaculum massiliense ACS-171-V-Col2 OX=883066 GN=rplL PE=3 SV=1 - [K9EDQ2_9ACTO]	492	8	1	8	63.28	13.0658	4.44971	196	147	138	11	0	0
F2I5H5	pyk	Pyruvate kinase OS=Aerococcus urinae (strain ACS-120-V-Col10a) GN=pyk PE=3 SV=1 - [F2I5H5_AERUA]	454	26	1	26	67.23	64.3943	5.10986	85	65	221	48	14	21
Q1RGI8	dnaK	Chaperone protein DnaK OS=Escherichia coli (strain UTI89 / UPEC) GN=dnaK PE=3 SV=1 - [DNAK_ECOUT]	452	36	1	27	66.3	69.0725	4.97021	99	43	234	63	13	0
B4EXE2	groL	60 kDa chaperonin OS=Proteus mirabilis (strain HI4320) OX=529507 GN=groL PE=3 SV=1 - [CH60_PROMH]	450	25	1	16	60.04	57.6149	4.89404	110	37	211	92	0	0
B4EXT7	gapA	Glyceraldehyde-3-phosphate dehydrogenase OS=Proteus mirabilis (strain HI4320) OX=529507 GN=gapA PE=3 SV=1 - [B4EXT7_PROMH]	448	22	1	14	79.15	35.5183	6.80029	173	136	115	20	0	4
K9ED12	xylA	Xylose isomerase OS=Actinobaculum massiliense ACS-171-V-Col2 OX=883066 GN=xylA PE=3 SV=1 - [K9ED12_9ACTO]	440	20	1	20	58.35	50.5879	4.89404	179	85	172	4	0	0
F2I7V3	groS	10 kDa chaperonin OS=Aerococcus urinae (strain ACS-120-V-Col10a) GN=groS PE=3 SV=1 - [F2I7V3_AERUA]	437	7	1	7	89.89	9.90118	4.51318	78	89	158	52	43	17
Q833I8	gap-2	Glyceraldehyde-3-phosphate dehydrogenase OS=Enterococcus faecalis (strain ATCC 700802 / V583) GN=gap-2 PE=3 SV=1 - [Q833I8_ENTFA]	436	14	1	10	61.26	35.7491	5.16064	96	143	191	6	0	0
Q1REH6	gpmA	2,3-bisphosphoglycerate-dependent phosphoglycerate mutase OS=Escherichia coli (strain UTI89 / UPEC) GN=gpmA PE=3 SV=1 - [Q1REH6_ECOUT]	435	16	1	10	73.33	29.2041	6.7124	85	62	276	9	3	0
F2I568	tig	Trigger factor OS=Aerococcus urinae (strain ACS-120-V-Col10a) GN=tig PE=3 SV=1 - [F2I568_AERUA]	433	22	1	22	70.89	47.8045	4.4751	84	57	113	97	59	23
K9EC31	fusA	Elongation factor G OS=Actinobaculum massiliense ACS-171-V-Col2 OX=883066 GN=fusA PE=3 SV=1 - [K9EC31_9ACTO]	412	31	1	30	65.07	78.0466	5.05908	170	98	142	2	0	0
Q1RG77	aceE	Pyruvate dehydrogenase E1 component OS=Escherichia coli (strain UTI89 / UPEC) GN=aceE PE=4 SV=1 - [Q1RG77_ECOUT]	403	33	1	22	42.62	99.606	5.68115	50	21	289	43	0	0
B4EYV7	fusA	Elongation factor G OS=Proteus mirabilis (strain HI4320) OX=529507 GN=fusA PE=3 SV=1 - [EFG_PROMH]	393	28	1	20	59.94	77.8356	5.18604	106	32	189	66	0	0
K9EDH9	groL	60 kDa chaperonin OS=Actinobaculum massiliense ACS-171-V-Col2 OX=883066 GN=groL PE=3 SV=1 - [K9EDH9_9ACTO]	391	27	1	25	70.56	56.9269	4.86865	188	71	117	15	0	0
F2I5R5	rpsD	30S ribosomal protein S4 OS=Aerococcus urinae (strain ACS-120-V-Col10a) GN=rpsD PE=3 SV=1 - [F2I5R5_AERUA]	383	14	1	14	67.98	23.3631	9.48096	110	88	119	51	6	9
F2I5C1	tpiA	Triosephosphate isomerase OS=Aerococcus urinae (strain ACS-120-V-Col10a) GN=tpiA PE=3 SV=1 - [F2I5C1_AERUA]	370	13	1	13	77.29	26.9486	4.60205	90	57	131	26	65	1
F2I6N2	HMPREF9243_1602	Transketolase, pyridine binding domain protein OS=Aerococcus urinae (strain ACS-120-V-Col10a) GN=HMPREF9243_1602 PE=4 SV=1 - [F2I6N2_AERUA]	367	12	1	12	48.17	36.1662	4.85596	118	93	141	6	5	4
Q1RDU7	rpsA	30S ribosomal protein S1 OS=Escherichia coli (strain UTI89 / UPEC) GN=rpsA PE=3 SV=1 - [Q1RDU7_ECOUT]	366	24	1	8	47.94	61.1207	4.98291	80	6	217	63	0	0
Q1R8D3	clpB	Chaperone protein ClpB OS=Escherichia coli (strain UTI89 / UPEC) GN=clpB PE=3 SV=1 - [Q1R8D3_ECOUT]	364	40	1	27	57.26	95.8981	5.51611	42	10	293	19	0	0
F2I5E7	pgi	Glucose-6-phosphate isomerase OS=Aerococcus urinae (strain ACS-120-V-Col10a) GN=pgi PE=3 SV=1 - [F2I5E7_AERUA]	359	23	1	22	59.24	50.2382	4.99561	103	52	156	35	8	5
K9EZB7	HMPREF9233_01527	Pyruvate kinase OS=Actinobaculum massiliense ACS-171-V-Col2 OX=883066 GN=HMPREF9233_01527 PE=3 SV=1 - [K9EZB7_9ACTO]	354	18	1	18	60.13	51.1157	5.50342	211	76	67	0	0	0
Q1REV6	ahpC	Alkyl hydroperoxide reductase, C22 subunit detoxification of hydroperoxides OS=Escherichia coli (strain UTI89 / UPEC) GN=ahpC PE=4 SV=1 - [Q1REV6_ECOUT]	353	11	1	10	68.45	20.7484	5.17334	57	30	184	82	0	0
F2I5Y6	fsa	Probable transaldolase OS=Aerococcus urinae (strain ACS-120-V-Col10a) GN=fsa PE=3 SV=1 - [F2I5Y6_AERUA]	353	13	1	13	80.47	23.4211	5.04639	153	94	100	0	0	6
F2I6N7	rplY	50S ribosomal protein L25 OS=Aerococcus urinae (strain ACS-120-V-Col10a) GN=rplY PE=3 SV=1 - [F2I6N7_AERUA]	351	9	1	9	60.48	22.6916	4.37354	37	33	106	68	101	6
F2I4J9	HMPREF9243_0958	Universal stress protein OS=Aerococcus urinae (strain ACS-120-V-Col10a) GN=HMPREF9243_0958 PE=3 SV=1 - [F2I4J9_AERUA]	350	12	1	12	82.91	17.6352	5.61768	84	100	128	18	13	7
F2I5G0	rpsA	30S ribosomal protein S1 OS=Aerococcus urinae (strain ACS-120-V-Col10a) GN=rpsA PE=4 SV=1 - [F2I5G0_AERUA]	347	15	1	15	41.14	48.9389	4.81787	64	53	136	51	24	19
B4F2V5	dnaK	Chaperone protein DnaK OS=Proteus mirabilis (strain HI4320) OX=529507 GN=dnaK PE=3 SV=1 - [DNAK_PROMH]	345	30	1	21	63.65	69.2406	4.93213	109	52	126	33	25	0
P0DM31	eno	Enolase OS=Enterococcus faecalis (strain ATCC 700802 / V583) GN=eno PE=3 SV=1 - [ENO_ENTFA]	340	21	1	20	63.89	46.4825	4.67822	85	112	143	0	0	0
F2I8L1	HMPREF9243_0675	Dipeptidase PepV OS=Aerococcus urinae (strain ACS-120-V-Col10a) GN=HMPREF9243_0675 PE=4 SV=1 - [F2I8L1_AERUA]	339	19	1	19	55.94	51.1014	4.65283	130	82	108	16	0	3
F2I7S9	rplE	50S ribosomal protein L5 OS=Aerococcus urinae (strain ACS-120-V-Col10a) GN=rplE PE=3 SV=1 - [F2I7S9_AERUA]	336	11	1	11	58.33	20.3498	9.0415	74	67	107	44	30	14
Q1R530	xylA	Xylose isomerase OS=Escherichia coli (strain UTI89 / UPEC) GN=xylA PE=3 SV=1 - [Q1R530_ECOUT]	335	19	1	14	58.78	50.2087	6.01123	50	0	285	0	0	0
Q1RDS9	aspC	Aminotransferase OS=Escherichia coli (strain UTI89 / UPEC) GN=aspC PE=3 SV=1 - [Q1RDS9_ECOUT]	334	20	1	18	61.87	43.5421	5.77002	15	14	292	13	0	0
F2I4S5	HMPREF9243_1051	Pyridoxamine 5'-phosphate oxidase family protein OS=Aerococcus urinae (strain ACS-120-V-Col10a) GN=HMPREF9243_1051 PE=4 SV=1 - [F2I4S5_AERUA]	325	7	2	7	68.57	15.8427	4.70361	95	72	122	14	16	6
F2I5S2	noxE	NADH oxidase OS=Aerococcus urinae (strain ACS-120-V-Col10a) GN=noxE PE=4 SV=1 - [F2I5S2_AERUA]	320	15	1	15	54.36	49.0235	4.77979	127	92	78	4	16	3
Q1R6A3	mdh	Malate dehydrogenase OS=Escherichia coli (strain UTI89 / UPEC) GN=mdh PE=3 SV=2 - [MDH_ECOUT]	319	21	1	16	91.03	32.3172	5.77002	35	16	268	0	0	0
F2I6N1	HMPREF9243_1601	Dihydrolipoamide acetyltransferase component of pyruvate dehydrogenase complex OS=Aerococcus urinae (strain ACS-120-V-Col10a) GN=HMPREF9243_1601 PE=3 SV=1 - [F2I6N1_AERUA]	315	20	1	19	45.47	57.4226	4.58936	60	107	104	18	18	8
Q1RBW5	yncE	Uncharacterized protein OS=Escherichia coli (strain UTI89 / UPEC) GN=yncE PE=4 SV=1 - [Q1RBW5_ECOUT]	314	12	1	12	33.43	38.5914	9.1001	36	21	257	0	0	0
K9EHA7	gpmA	2,3-bisphosphoglycerate-dependent phosphoglycerate mutase OS=Actinobaculum massiliense ACS-171-V-Col2 OX=883066 GN=gpmA PE=3 SV=1 - [K9EHA7_9ACTO]	312	13	1	12	66.53	27.8623	5.8335	101	49	156	6	0	0
F2I844	HMPREF9243_0564	L-2-hydroxyisocaproate dehydrogenase OS=Aerococcus urinae (strain ACS-120-V-Col10a) GN=HMPREF9243_0564 PE=3 SV=1 - [F2I844_AERUA]	307	15	1	15	62.42	33.244	5.24951	64	86	86	29	32	10
F2I471	trxA	Thioredoxin OS=Aerococcus urinae (strain ACS-120-V-Col10a) GN=trxA PE=3 SV=1 - [F2I471_AERUA]	305	7	1	7	66.35	11.8097	4.28467	53	38	131	48	8	27
F2I516	rpsB	30S ribosomal protein S2 OS=Aerococcus urinae (strain ACS-120-V-Col10a) GN=rpsB PE=3 SV=1 - [F2I516_AERUA]	304	14	1	13	71.26	29.4957	4.60205	85	61	75	51	17	15
F2I5V4	ptsP	Phosphoenolpyruvate-protein phosphotransferase OS=Aerococcus urinae (strain ACS-120-V-Col10a) GN=ptsP PE=3 SV=1 - [F2I5V4_AERUA]	301	26	1	25	54.01	63.6621	4.70361	58	92	108	33	6	4
K9EX04	HMPREF9233_00274	Aminopeptidase N OS=Actinobaculum massiliense ACS-171-V-Col2 OX=883066 GN=HMPREF9233_00274 PE=4 SV=1 - [K9EX04_9ACTO]	294	27	1	27	47.3	94.4469	4.64014	180	77	37	0	0	0
Q1RBB9	lpp	Murein lipoprotein OS=Escherichia coli (strain UTI89 / UPEC) GN=lpp PE=4 SV=1 - [Q1RBB9_ECOUT]	291	5	1	5	57.69	8.3183	9.24658	58	56	152	24	0	1
Q1R9Q7	yeiN	Pseudouridine-5'-phosphate glycosidase OS=Escherichia coli (strain UTI89 / UPEC) GN=yeiN PE=3 SV=1 - [Q1R9Q7_ECOUT]	291	15	1	15	57.69	32.9594	5.16064	8	9	274	0	0	0
K9EG07	atpD	ATP synthase subunit beta OS=Actinobaculum massiliense ACS-171-V-Col2 OX=883066 GN=atpD PE=3 SV=1 - [K9EG07_9ACTO]	291	19	1	18	65.23	52.8198	4.66553	157	77	42	15	0	0
F2I5S9	ftsZ	Cell division protein FtsZ OS=Aerococcus urinae (strain ACS-120-V-Col10a) GN=ftsZ PE=3 SV=1 - [F2I5S9_AERUA]	289	18	1	18	60.37	46.3313	4.84326	66	59	89	17	8	50
Q1R5V3	rpoB	DNA-directed RNA polymerase subunit beta OS=Escherichia coli (strain UTI89 / UPEC) GN=rpoB PE=3 SV=2 - [RPOB_ECOUT]	286	41	1	19	37.48	150.538	5.26221	63	4	170	49	0	0
F2I8Y2	gpmA	2,3-bisphosphoglycerate-dependent phosphoglycerate mutase OS=Aerococcus urinae (strain ACS-120-V-Col10a) GN=gpmA PE=3 SV=1 - [F2I8Y2_AERUA]	282	12	1	11	75.56	25.694	5.61768	61	52	100	52	8	9
F2I479	HMPREF9243_0816	Uncharacterized protein OS=Aerococcus urinae (strain ACS-120-V-Col10a) GN=HMPREF9243_0816 PE=4 SV=1 - [F2I479_AERUA]	282	10	1	10	55.49	17.7559	4.98291	58	90	90	9	19	16
K9ED17	HMPREF9233_01530	30S ribosomal protein S1 OS=Actinobaculum massiliense ACS-171-V-Col2 OX=883066 GN=HMPREF9233_01530 PE=4 SV=1 - [K9ED17_9ACTO]	280	19	1	19	55.94	54.8749	4.70361	117	73	78	12	0	0
F2I6Q3	HMPREF9243_1626	ABC transporter, substrate-binding protein, family 5 OS=Aerococcus urinae (strain ACS-120-V-Col10a) GN=HMPREF9243_1626 PE=4 SV=1 - [F2I6Q3_AERUA]	276	19	1	15	46.86	60.8258	4.60205	90	111	65	7	3	0
B4F2V8	xylA	Xylose isomerase OS=Proteus mirabilis (strain HI4320) OX=529507 GN=xylA PE=3 SV=1 - [B4F2V8_PROMH]	272	16	1	11	48.17	49.4463	5.59229	78	38	156	0	0	0
F2I5A3	ald	Alanine dehydrogenase OS=Aerococcus urinae (strain ACS-120-V-Col10a) GN=ald PE=3 SV=1 - [F2I5A3_AERUA]	272	13	1	13	47.68	39.373	4.94482	74	78	107	1	2	10
K9EFE0	HMPREF9233_01563	Uncharacterized protein OS=Actinobaculum massiliense ACS-171-V-Col2 OX=883066 GN=HMPREF9233_01563 PE=4 SV=1 - [K9EFE0_9ACTO]	271	22	1	22	64.61	59.6994	4.69092	145	48	78	0	0	0
Q1R5V4	rpoC	DNA-directed RNA polymerase subunit beta' OS=Escherichia coli (strain UTI89 / UPEC) GN=rpoC PE=3 SV=1 - [RPOC_ECOUT]	270	41	1	22	34.68	155.077	7.07861	37	0	206	27	0	0
F2I5Y5	tkt	Transketolase OS=Aerococcus urinae (strain ACS-120-V-Col10a) GN=tkt PE=3 SV=1 - [F2I5Y5_AERUA]	268	11	1	11	27.82	72.3261	4.85596	79	63	124	2	0	0
B4ET27	rpsA	30S ribosomal protein S1 OS=Proteus mirabilis (strain HI4320) OX=529507 GN=rpsA PE=3 SV=1 - [B4ET27_PROMH]	254	20	1	4	43.09	61.2648	5.04639	68	13	173	0	0	0
Q1R8F3	yfiD	Autonomous glycyl radical cofactor OS=Escherichia coli (strain UTI89 / UPEC) GN=yfiD PE=3 SV=1 - [Q1R8F3_ECOUT]	253	9	1	7	67.67	14.9748	5.84619	9	6	209	29	0	0
Q1R5V1	rplL	50S ribosomal protein L7/L12 OS=Escherichia coli (strain UTI89 / UPEC) GN=rplL PE=3 SV=1 - [RL7_ECOUT]	253	9	1	2	81.82	12.2875	4.65283	0	18	194	41	0	0
Q1RCU3	sitA	Putative iron transport protein, periplasmic-binding protein SitA OS=Escherichia coli (strain UTI89 / UPEC) GN=sitA PE=3 SV=1 - [Q1RCU3_ECOUT]	252	14	1	13	63.49	33.4054	8.44092	79	40	133	0	0	0
F2I5W4	atpA	V-type ATP synthase alpha chain OS=Aerococcus urinae (strain ACS-120-V-Col10a) GN=atpA PE=3 SV=1 - [F2I5W4_AERUA]	251	22	1	20	54.81	65.5028	4.81787	110	37	78	7	2	17
F2I447	cysK	Cysteine synthase A OS=Aerococcus urinae (strain ACS-120-V-Col10a) GN=cysK PE=4 SV=1 - [F2I447_AERUA]	248	11	1	11	46.23	32.2687	5.32568	69	48	118	5	0	8
K9EU42	HMPREF9233_01424	Uncharacterized protein OS=Actinobaculum massiliense ACS-171-V-Col2 OX=883066 GN=HMPREF9233_01424 PE=3 SV=1 - [K9EU42_9ACTO]	243	6	1	5	65.59	9.89231	9.40771	103	57	83	0	0	0
F2I6N3	pdhA	Pyruvate dehydrogenase E1 component, alpha subunit OS=Aerococcus urinae (strain ACS-120-V-Col10a) GN=pdhA PE=4 SV=1 - [F2I6N3_AERUA]	241	11	1	11	47.96	40.8782	5.13525	85	59	92	0	3	2
F2I452	guaA	GMP synthase [glutamine-hydrolyzing] OS=Aerococcus urinae (strain ACS-120-V-Col10a) GN=guaA PE=3 SV=1 - [F2I452_AERUA]	231	21	1	17	52.13	57.3702	4.97021	87	58	61	18	0	7
F2I7S3	rpsC	30S ribosomal protein S3 OS=Aerococcus urinae (strain ACS-120-V-Col10a) GN=rpsC PE=3 SV=1 - [F2I7S3_AERUA]	227	13	1	13	67.13	24.0855	6.25244	57	40	74	26	6	24
K9EUL9	HMPREF9233_01649	Carbamate kinase OS=Actinobaculum massiliense ACS-171-V-Col2 OX=883066 GN=HMPREF9233_01649 PE=3 SV=1 - [K9EUL9_9ACTO]	226	17	1	17	77.81	31.7555	4.86865	49	59	118	0	0	0
Q1R368	yjfR	Probable L-ascorbate-6-phosphate lactonase UlaG OS=Escherichia coli (strain UTI89 / UPEC) GN=yjfR PE=2 SV=1 - [Q1R368_ECOUT]	224	14	1	14	43.54	40.2029	6.23975	0	0	224	0	0	0
F2I4U1	HMPREF9243_1067	Flavin reductase OS=Aerococcus urinae (strain ACS-120-V-Col10a) GN=HMPREF9243_1067 PE=4 SV=1 - [F2I4U1_AERUA]	221	7	1	7	55.19	20.3002	4.7417	71	43	81	23	3	0
Q1R8V3	crr	PTS system, glucose-specific IIA component OS=Escherichia coli (strain UTI89 / UPEC) GN=crr PE=4 SV=1 - [Q1R8V3_ECOUT]	219	9	1	9	69.82	18.2397	4.84326	19	17	160	23	0	0
K9EUF0	uxuA	Mannonate dehydratase OS=Actinobaculum massiliense ACS-171-V-Col2 OX=883066 GN=uxuA PE=3 SV=1 - [K9EUF0_9ACTO]	219	15	1	15	59.3	42.206	5.03369	107	58	48	6	0	0
B4EXR9	adhE	Aldehyde-alcohol dehydrogenase OS=Proteus mirabilis (strain HI4320) OX=529507 GN=adhE PE=3 SV=1 - [B4EXR9_PROMH]	216	26	1	15	39.46	96.2175	6.37939	54	43	119	0	0	0
K9EGZ6	HMPREF9233_00680	Uncharacterized protein OS=Actinobaculum massiliense ACS-171-V-Col2 OX=883066 GN=HMPREF9233_00680 PE=4 SV=1 - [K9EGZ6_9ACTO]	216	19	1	19	49.53	57.1063	4.81787	117	32	67	0	0	0
Q1R637	rpoA	DNA-directed RNA polymerase subunit alpha OS=Escherichia coli (strain UTI89 / UPEC) GN=rpoA PE=3 SV=1 - [RPOA_ECOUT]	211	15	1	2	58.05	36.4892	5.05908	46	7	136	22	0	0
B4F0Y8	aceE	Pyruvate dehydrogenase E1 component OS=Proteus mirabilis (strain HI4320) OX=529507 GN=aceE PE=4 SV=1 - [B4F0Y8_PROMH]	211	22	1	11	28.27	100.194	5.56689	53	29	95	34	0	0
K9EXA7	HMPREF9233_00404	Uncharacterized protein OS=Actinobaculum massiliense ACS-171-V-Col2 OX=883066 GN=HMPREF9233_00404 PE=4 SV=1 - [K9EXA7_9ACTO]	209	24	1	24	40.27	91.3464	5.49072	85	54	70	0	0	0
B4EYU9	rpoB	DNA-directed RNA polymerase subunit beta OS=Proteus mirabilis (strain HI4320) OX=529507 GN=rpoB PE=3 SV=1 - [RPOB_PROMH]	208	36	1	14	32.12	150.186	5.22412	87	14	107	0	0	0
F2I7A8	rpoB	DNA-directed RNA polymerase subunit beta OS=Aerococcus urinae (strain ACS-120-V-Col10a) GN=rpoB PE=3 SV=1 - [F2I7A8_AERUA]	208	27	1	24	28.92	134.756	4.98291	68	45	71	14	0	10
Q834V5	gap-1	Glyceraldehyde 3-phosphate dehydrogenase OS=Enterococcus faecalis (strain ATCC 700802 / V583) GN=gap-1 PE=3 SV=1 - [Q834V5_ENTFA]	207	11	1	9	38.1	36.1862	5.03369	59	88	60	0	0	0
Q1R4K2	atpD	ATP synthase subunit beta OS=Escherichia coli (strain UTI89 / UPEC) GN=atpD PE=3 SV=1 - [ATPB_ECOUT]	206	20	1	7	60.87	50.2938	5.0083	42	15	145	4	0	0
Q835R7	dnaK	Chaperone protein DnaK OS=Enterococcus faecalis (strain ATCC 700802 / V583) GN=dnaK PE=3 SV=1 - [DNAK_ENTFA]	205	22	1	15	49.43	65.5436	4.729	48	51	88	13	0	5
F2I5W3	atpB	V-type ATP synthase beta chain OS=Aerococcus urinae (strain ACS-120-V-Col10a) GN=atpB PE=3 SV=1 - [F2I5W3_AERUA]	205	17	1	17	54.7	53.3117	4.729	86	56	47	11	2	3
K9EFN3	HMPREF9233_01648	Ornithine carbamoyltransferase OS=Actinobaculum massiliense ACS-171-V-Col2 OX=883066 GN=HMPREF9233_01648 PE=3 SV=1 - [K9EFN3_9ACTO]	205	16	2	16	58.51	37.8437	5.04639	48	74	83	0	0	0
F2I7R2	rpsG	30S ribosomal protein S7 OS=Aerococcus urinae (strain ACS-120-V-Col10a) GN=rpsG PE=3 SV=1 - [F2I7R2_AERUA]	204	10	1	8	68.59	17.7492	10.0376	41	24	89	35	9	6
F2I8D6	gatA	Glutamyl-tRNA(Gln) amidotransferase subunit A OS=Aerococcus urinae (strain ACS-120-V-Col10a) GN=gatA PE=3 SV=1 - [F2I8D6_AERUA]	203	17	1	17	60.25	52.2911	4.64014	63	20	74	23	2	21
F2I692	HMPREF9243_1526	Transketolase, pyridine binding domain protein OS=Aerococcus urinae (strain ACS-120-V-Col10a) GN=HMPREF9243_1526 PE=4 SV=1 - [F2I692_AERUA]	203	12	1	12	50.15	37.0166	4.56396	105	58	40	0	0	0
F2I8I4	HMPREF9243_0644	UPF0342 protein HMPREF9243_0644 OS=Aerococcus urinae (strain ACS-120-V-Col10a) GN=HMPREF9243_0644 PE=3 SV=1 - [F2I8I4_AERUA]	201	8	1	8	67.19	14.8442	4.4751	54	42	70	23	7	5
Q1R5A7	chuA	Outer membrane hemin receptor ChuA OS=Escherichia coli (strain UTI89 / UPEC) GN=chuA PE=3 SV=1 - [Q1R5A7_ECOUT]	200	20	1	20	43.94	72.4103	5.33838	92	13	95	0	0	0
F2I7T3	rpsE	30S ribosomal protein S5 OS=Aerococcus urinae (strain ACS-120-V-Col10a) GN=rpsE PE=3 SV=1 - [F2I7T3_AERUA]	200	9	1	9	68.45	17.4335	9.89111	52	39	56	43	3	7
F2I515	tsf	Elongation factor Ts OS=Aerococcus urinae (strain ACS-120-V-Col10a) GN=tsf PE=3 SV=1 - [F2I515_AERUA]	199	18	2	18	69.42	32.8135	4.84326	51	34	75	10	7	22
F2I6N0	lpdA	Dihydrolipoyl dehydrogenase OS=Aerococcus urinae (strain ACS-120-V-Col10a) GN=lpdA PE=3 SV=1 - [F2I6N0_AERUA]	199	13	1	13	34.54	49.3014	5.46533	52	66	71	2	4	4
B4F0E7	atpD	ATP synthase subunit beta OS=Proteus mirabilis (strain HI4320) OX=529507 GN=atpD PE=3 SV=1 - [ATPB_PROMH]	198	20	1	7	66.52	50.1989	5.07178	60	15	119	4	0	0
K9EGC0	HMPREF9233_01340	Formate acetyltransferase OS=Actinobaculum massiliense ACS-171-V-Col2 OX=883066 GN=HMPREF9233_01340 PE=4 SV=1 - [K9EGC0_9ACTO]	197	23	1	22	48.93	77.9927	5.05908	86	38	70	3	0	0
F2I4L3	HMPREF9243_0975	Uncharacterized protein OS=Aerococcus urinae (strain ACS-120-V-Col10a) GN=HMPREF9243_0975 PE=4 SV=1 - [F2I4L3_AERUA]	195	3	1	3	20.29	36.7434	4.15771	142	41	12	0	0	0
F2I5S4	ileS	Isoleucine--tRNA ligase OS=Aerococcus urinae (strain ACS-120-V-Col10a) GN=ileS PE=3 SV=1 - [F2I5S4_AERUA]	194	23	1	23	33.12	106.343	4.94482	54	52	62	7	4	15
Q1REB0	ompX	Outer membrane protein X OS=Escherichia coli (strain UTI89 / UPEC) GN=ompX PE=4 SV=1 - [Q1REB0_ECOUT]	193	6	1	6	43.35	18.821	7.1665	30	10	112	41	0	0
F2I7Z8	HMPREF9243_1873	Putative L-lactate oxidase OS=Aerococcus urinae (strain ACS-120-V-Col10a) GN=HMPREF9243_1873 PE=3 SV=1 - [F2I7Z8_AERUA]	192	18	1	18	65.53	41.5017	5.18604	78	51	60	0	0	3
Q834T3	hup	DNA-binding protein HU OS=Enterococcus faecalis (strain ATCC 700802 / V583) GN=hup PE=3 SV=1 - [Q834T3_ENTFA]	190	6	1	6	75.82	9.65022	9.75928	38	68	82	0	0	2
F2I7A3	HMPREF9243_0408	Uncharacterized protein OS=Aerococcus urinae (strain ACS-120-V-Col10a) GN=HMPREF9243_0408 PE=4 SV=1 - [F2I7A3_AERUA]	188	6	1	6	48.3	16.5961	5.0083	61	61	58	5	3	0
Q1R7A8	fba	Fructose-bisphosphate aldolase class II OS=Escherichia coli (strain UTI89 / UPEC) GN=fba PE=3 SV=1 - [Q1R7A8_ECOUT]	186	8	1	6	24.81	42.6844	6.354	33	33	82	38	0	0
K9EGB7	HMPREF9233_01335	Uncharacterized protein OS=Actinobaculum massiliense ACS-171-V-Col2 OX=883066 GN=HMPREF9233_01335 PE=4 SV=1 - [K9EGB7_9ACTO]	185	11	1	11	46.42	40.1254	4.7417	82	53	50	0	0	0
Q1RGJ5	talB	Transaldolase OS=Escherichia coli (strain UTI89 / UPEC) GN=talB PE=3 SV=1 - [Q1RGJ5_ECOUT]	184	19	1	12	66.86	37.4475	5.40186	43	27	98	16	0	0
Q1R3R3	pgi	Glucose-6-phosphate isomerase OS=Escherichia coli (strain UTI89 / UPEC) GN=pgi PE=3 SV=2 - [G6PI_ECOUT]	183	17	1	13	37.16	61.5051	6.3667	28	7	105	43	0	0
B4EUX6	clpB	Chaperone protein ClpB OS=Proteus mirabilis (strain HI4320) OX=529507 GN=clpB PE=3 SV=1 - [B4EUX6_PROMH]	183	26	1	12	41.26	95.5089	5.70654	48	12	100	23	0	0
F2I4L6	acpP	Acyl carrier protein OS=Aerococcus urinae (strain ACS-120-V-Col10a) GN=acpP PE=3 SV=1 - [F2I4L6_AERUA]	182	3	1	3	28	8.75606	3.73877	18	29	53	18	59	5
F2I795	rplL	50S ribosomal protein L7/L12 OS=Aerococcus urinae (strain ACS-120-V-Col10a) GN=rplL PE=3 SV=1 - [F2I795_AERUA]	180	7	1	6	87.8	12.4727	4.41162	44	7	84	18	11	16
F2I8K3	leuS	Leucine--tRNA ligase OS=Aerococcus urinae (strain ACS-120-V-Col10a) GN=leuS PE=3 SV=1 - [F2I8K3_AERUA]	180	22	1	21	36.44	91.1735	4.86865	84	39	41	10	4	2
F2I6T4	HMPREF9243_0305	Oxidoreductase, short chain dehydrogenase/reductase family protein OS=Aerococcus urinae (strain ACS-120-V-Col10a) GN=HMPREF9243_0305 PE=3 SV=1 - [F2I6T4_AERUA]	180	12	1	12	57.89	28.2126	5.36377	58	59	44	14	2	3
F2I793	rplA	50S ribosomal protein L1 OS=Aerococcus urinae (strain ACS-120-V-Col10a) GN=rplA PE=3 SV=1 - [F2I793_AERUA]	178	11	1	11	56.22	25.3181	6.62451	37	26	67	26	13	9
F2I7K0	raiA	Ribosome hibernation promoting factor OS=Aerococcus urinae (strain ACS-120-V-Col10a) GN=raiA PE=3 SV=1 - [F2I7K0_AERUA]	177	7	1	7	40.21	21.743	5.17334	36	44	67	6	16	8
K9F278	atpA	ATP synthase subunit alpha OS=Actinobaculum massiliense ACS-171-V-Col2 OX=883066 GN=atpA PE=3 SV=1 - [K9F278_9ACTO]	177	18	1	17	44.07	59.0732	4.93213	87	41	42	7	0	0
Q830B0	acpP	Acyl carrier protein OS=Enterococcus faecalis (strain ATCC 700802 / V583) GN=acpP PE=3 SV=1 - [Q830B0_ENTFA]	176	2	1	2	40	8.61027	3.82764	49	45	82	0	0	0
B4EYU8	rpoC	DNA-directed RNA polymerase subunit beta' OS=Proteus mirabilis (strain HI4320) OX=529507 GN=rpoC PE=3 SV=1 - [B4EYU8_PROMH]	175	32	1	15	28.03	155.298	6.56592	48	26	101	0	0	0
K9EG24	rpoC	DNA-directed RNA polymerase subunit beta' OS=Actinobaculum massiliense ACS-171-V-Col2 OX=883066 GN=rpoC PE=3 SV=1 - [K9EG24_9ACTO]	175	41	1	37	39.42	148.434	5.75732	113	28	34	0	0	0
Q1R4K0	atpA	ATP synthase subunit alpha OS=Escherichia coli (strain UTI89 / UPEC) GN=atpA PE=3 SV=1 - [ATPA_ECOUT]	174	22	1	12	54.39	55.1878	6.12549	31	4	98	41	0	0
F2I527	HMPREF9243_1169	Enoyl-CoA hydratase/isomerase family protein OS=Aerococcus urinae (strain ACS-120-V-Col10a) GN=HMPREF9243_1169 PE=4 SV=1 - [F2I527_AERUA]	173	8	1	8	40.46	29.1047	5.021	37	43	91	2	0	0
F2I5H6	pfkA	ATP-dependent 6-phosphofructokinase OS=Aerococcus urinae (strain ACS-120-V-Col10a) GN=pfkA PE=3 SV=1 - [F2I5H6_AERUA]	172	12	1	12	56.1	35.5361	5.88428	48	34	73	8	4	5
F2I7P6	prs	Ribose-phosphate pyrophosphokinase OS=Aerococcus urinae (strain ACS-120-V-Col10a) GN=prs PE=3 SV=1 - [F2I7P6_AERUA]	172	10	1	10	36.25	36.3647	5.16064	42	58	61	8	1	2
Q1RG19	tsf	Elongation factor Ts OS=Escherichia coli (strain UTI89 / UPEC) GN=tsf PE=3 SV=1 - [EFTS_ECOUT]	170	15	1	13	55.48	30.4038	5.2876	14	16	107	33	0	0
F2I7A9	rpoC	DNA-directed RNA polymerase subunit beta' OS=Aerococcus urinae (strain ACS-120-V-Col10a) GN=rpoC PE=3 SV=1 - [F2I7A9_AERUA]	170	29	1	23	28.9	137.64	6.48096	58	42	50	8	0	12
F2I505	nusA	Transcription termination/antitermination protein NusA OS=Aerococcus urinae (strain ACS-120-V-Col10a) GN=nusA PE=3 SV=1 - [F2I505_AERUA]	169	12	1	12	36.48	51.5222	4.32275	27	19	44	70	0	9
Q833I9	pgk	Phosphoglycerate kinase OS=Enterococcus faecalis (strain ATCC 700802 / V583) GN=pgk PE=3 SV=1 - [PGK_ENTFA]	168	15	1	14	45.84	42.371	5.0083	50	58	60	0	0	0
B4EYV0	rplL	50S ribosomal protein L7/L12 OS=Proteus mirabilis (strain HI4320) OX=529507 GN=rplL PE=3 SV=1 - [RL7_PROMH]	168	9	1	2	81.82	12.3635	4.60205	20	18	130	0	0	0
B4EU10	ahpC	Putative alkyl hydroperoxide reductase OS=Proteus mirabilis (strain HI4320) OX=529507 GN=ahpC PE=4 SV=1 - [B4EU10_PROMH]	168	9	1	9	63	22.2392	5.57959	97	25	46	0	0	0
Q1RBC0	pykF	Pyruvate kinase OS=Escherichia coli (strain UTI89 / UPEC) GN=pykF PE=3 SV=1 - [Q1RBC0_ECOUT]	166	18	1	12	41.88	58.6645	7.10791	24	8	74	60	0	0
B4EWA2	deoB	Phosphopentomutase OS=Proteus mirabilis (strain HI4320) OX=529507 GN=deoB PE=3 SV=1 - [DEOB_PROMH]	166	12	1	9	39.46	44.5755	5.52881	56	86	24	0	0	0
B4EUH9	fbaA	Fructose-bisphosphate aldolase class II OS=Proteus mirabilis (strain HI4320) OX=529507 GN=fbaA PE=3 SV=1 - [B4EUH9_PROMH]	165	12	1	10	49.03	39.2537	5.78271	37	24	72	32	0	0
F2I563	HMPREF9243_1223	ABC transporter, ATP-binding protein OS=Aerococcus urinae (strain ACS-120-V-Col10a) GN=HMPREF9243_1223 PE=4 SV=1 - [F2I563_AERUA]	165	13	1	13	65.57	26.9516	4.71631	41	38	62	12	11	1
B4F1K9	rpoA	DNA-directed RNA polymerase subunit alpha OS=Proteus mirabilis (strain HI4320) OX=529507 GN=rpoA PE=3 SV=1 - [B4F1K9_PROMH]	164	14	1	1	55.62	36.4672	5.10986	46	7	111	0	0	0
B4ETU3	ahpC	Alkyl hydroperoxide reductase subunit C OS=Proteus mirabilis (strain HI4320) OX=529507 GN=ahpC PE=4 SV=1 - [B4ETU3_PROMH]	164	10	1	9	70.59	20.6843	5.16064	51	26	87	0	0	0
F2I816	rpoA	DNA-directed RNA polymerase subunit alpha OS=Aerococcus urinae (strain ACS-120-V-Col10a) GN=rpoA PE=3 SV=1 - [F2I816_AERUA]	164	14	1	14	53.5	35.0761	4.75439	48	41	41	16	4	14
Q1R7F9	ygeY	Putative deacetylase OS=Escherichia coli (strain UTI89 / UPEC) GN=ygeY PE=4 SV=1 - [Q1R7F9_ECOUT]	164	14	1	14	45.41	44.775	4.95752	0	0	164	0	0	0
F2I7D5	HMPREF9243_0449	Aromatic-amino-acid transaminase OS=Aerococcus urinae (strain ACS-120-V-Col10a) GN=HMPREF9243_0449 PE=4 SV=1 - [F2I7D5_AERUA]	162	11	1	11	38.38	42.6327	5.08447	72	30	38	15	0	7
Q1RAX1	manZ	PTS enzyme IID, mannose-specific OS=Escherichia coli (strain UTI89 / UPEC) GN=manZ PE=4 SV=1 - [Q1RAX1_ECOUT]	160	11	1	11	37.41	31.2826	9.05615	7	2	151	0	0	0
K9EYN5	tsf	Elongation factor Ts OS=Actinobaculum massiliense ACS-171-V-Col2 OX=883066 GN=tsf PE=3 SV=1 - [K9EYN5_9ACTO]	160	14	1	14	68.31	30.3929	5.10986	85	40	35	0	0	0
F2I7U1	nagB	Glucosamine-6-phosphate deaminase OS=Aerococcus urinae (strain ACS-120-V-Col10a) GN=nagB PE=3 SV=1 - [F2I7U1_AERUA]	159	9	1	9	54.81	26.1199	4.62744	35	14	70	20	17	3
Q838C9	ldh2	L-lactate dehydrogenase 2 OS=Enterococcus faecalis (strain ATCC 700802 / V583) GN=ldh2 PE=3 SV=1 - [LDH2_ENTFA]	157	7	1	7	21.14	34.3468	4.95752	10	55	92	0	0	0
Q1R7P2	fucO	Lactaldehyde reductase OS=Escherichia coli (strain UTI89 / UPEC) GN=fucO PE=4 SV=1 - [Q1R7P2_ECOUT]	156	12	1	12	44.39	40.7028	5.21143	19	42	95	0	0	0
Q1RFA0	tig	Trigger factor OS=Escherichia coli (strain UTI89 / UPEC) GN=tig PE=3 SV=1 - [TIG_ECOUT]	155	16	1	14	44.52	47.8357	4.88135	14	0	124	17	0	0
B4EWN9	lpp	Major outer membrane lipoprotein (Murein-lipoprotein) OS=Proteus mirabilis (strain HI4320) OX=529507 GN=lpp PE=4 SV=1 - [B4EWN9_PROMH]	155	3	1	3	46.84	8.36128	8.83643	63	45	47	0	0	0
B4EWN5	pykF	Pyruvate kinase OS=Proteus mirabilis (strain HI4320) OX=529507 GN=pykF PE=3 SV=1 - [B4EWN5_PROMH]	155	18	1	12	49.79	50.5602	6.01123	65	22	37	31	0	0
F2I8F0	HMPREF9243_1975	Receptor family ligand-binding protein OS=Aerococcus urinae (strain ACS-120-V-Col10a) GN=HMPREF9243_1975 PE=4 SV=1 - [F2I8F0_AERUA]	155	14	1	14	52.04	42.5289	4.55127	44	36	42	33	0	0
B4EST0	gpmA	2,3-bisphosphoglycerate-dependent phosphoglycerate mutase OS=Proteus mirabilis (strain HI4320) OX=529507 GN=gpmA PE=3 SV=1 - [GPMA_PROMH]	154	14	1	8	64.4	28.3767	5.59229	44	27	80	0	3	0
F2I855	HMPREF9243_0576	Glycine cleavage H-protein OS=Aerococcus urinae (strain ACS-120-V-Col10a) GN=HMPREF9243_0576 PE=4 SV=1 - [F2I855_AERUA]	154	5	1	5	50.91	12.3271	4.33545	27	27	66	15	18	1
Q1RA44	gnd	6-phosphogluconate dehydrogenase, decarboxylating OS=Escherichia coli (strain UTI89 / UPEC) GN=gnd PE=3 SV=1 - [Q1RA44_ECOUT]	153	20	1	16	57.26	51.4183	5.19873	8	0	142	3	0	0
Q1RCK0	hns	DNA-binding protein OS=Escherichia coli (strain UTI89 / UPEC) GN=hns PE=3 SV=1 - [Q1RCK0_ECOUT]	153	7	1	5	59.85	15.53	5.46533	12	9	131	1	0	0
K9EZE1	HMPREF9233_01552	Transketolase OS=Actinobaculum massiliense ACS-171-V-Col2 OX=883066 GN=HMPREF9233_01552 PE=3 SV=1 - [K9EZE1_9ACTO]	153	18	1	18	33.38	74.2924	5.07178	75	49	29	0	0	0
B4F2A1	mdh	Malate dehydrogenase OS=Proteus mirabilis (strain HI4320) OX=529507 GN=mdh PE=3 SV=1 - [MDH_PROMH]	152	11	1	5	50.96	32.6705	6.39209	46	15	91	0	0	0
K9EDR2	rpsG	30S ribosomal protein S7 OS=Actinobaculum massiliense ACS-171-V-Col2 OX=883066 GN=rpsG PE=3 SV=1 - [K9EDR2_9ACTO]	152	6	1	6	60.9	17.5134	10.0815	67	57	28	0	0	0
B4EU89	PMI0151	Uncharacterized protein OS=Proteus mirabilis (strain HI4320) OX=529507 GN=PMI0151 PE=4 SV=1 - [B4EU89_PROMH]	151	11	1	11	62.55	29.3668	5.51611	67	40	44	0	0	0
B4ETB0	PMI0842	TonB-dependent receptor OS=Proteus mirabilis (strain HI4320) OX=529507 GN=PMI0842 PE=3 SV=1 - [B4ETB0_PROMH]	151	17	1	17	35.45	73.9325	6.37939	122	7	22	0	0	0
Q1RBL8	rspA	Starvation sensing protein RspA OS=Escherichia coli (strain UTI89 / UPEC) GN=rspA PE=3 SV=1 - [Q1RBL8_ECOUT]	149	14	1	9	44.58	47.3192	6.21436	25	29	95	0	0	0
F2I8V5	HMPREF9243_0702	Peptidase C1-like family OS=Aerococcus urinae (strain ACS-120-V-Col10a) GN=HMPREF9243_0702 PE=4 SV=1 - [F2I8V5_AERUA]	148	12	1	12	36.04	51.6847	5.42725	19	16	66	36	0	11
K9EYE9	HMPREF9233_00095	Lactaldehyde reductase OS=Actinobaculum massiliense ACS-171-V-Col2 OX=883066 GN=HMPREF9233_00095 PE=4 SV=1 - [K9EYE9_9ACTO]	148	13	1	13	62.4	40.3897	4.88135	89	32	27	0	0	0
B4EUH8	pgk	Phosphoglycerate kinase OS=Proteus mirabilis (strain HI4320) OX=529507 GN=pgk PE=3 SV=1 - [PGK_PROMH]	147	14	1	6	44.96	41.1966	5.13525	67	21	59	0	0	0
F2I689	clpB	Chaperone protein ClpB OS=Aerococcus urinae (strain ACS-120-V-Col10a) GN=clpB PE=3 SV=1 - [F2I689_AERUA]	147	22	1	16	33.83	98.6514	4.93213	13	6	117	7	0	4
F2I8D5	gatB	Aspartyl/glutamyl-tRNA(Asn/Gln) amidotransferase subunit B OS=Aerococcus urinae (strain ACS-120-V-Col10a) GN=gatB PE=3 SV=1 - [F2I8D5_AERUA]	147	19	1	19	54.41	54.2601	4.93213	39	16	62	16	2	12
F2I7S0	rplB	50S ribosomal protein L2 OS=Aerococcus urinae (strain ACS-120-V-Col10a) GN=rplB PE=3 SV=1 - [F2I7S0_AERUA]	145	12	1	12	50	30.3334	10.8872	32	27	45	20	2	19
Q1R2J3	uxuA	Mannonate dehydratase OS=Escherichia coli (strain UTI89 / UPEC) GN=uxuA PE=3 SV=1 - [UXUA_ECOUT]	144	17	1	17	53.55	44.7956	5.61768	28	14	99	3	0	0
F2I8L8	pta	Phosphate acetyltransferase OS=Aerococcus urinae (strain ACS-120-V-Col10a) GN=pta PE=4 SV=1 - [F2I8L8_AERUA]	144	8	1	8	38.86	35.5662	4.91943	51	32	46	5	3	7
F2I7T2	rplR	50S ribosomal protein L18 OS=Aerococcus urinae (strain ACS-120-V-Col10a) GN=rplR PE=3 SV=1 - [F2I7T2_AERUA]	144	7	1	7	64.46	13.1459	9.78857	35	33	42	14	9	11
K9EZM5	arcA	Arginine deiminase OS=Actinobaculum massiliense ACS-171-V-Col2 OX=883066 GN=arcA PE=3 SV=1 - [K9EZM5_9ACTO]	144	9	1	9	30.3	44.7827	5.26221	23	35	86	0	0	0
K9EIK4	dnaK	Chaperone protein DnaK OS=Actinobaculum massiliense ACS-171-V-Col2 OX=883066 GN=dnaK PE=2 SV=1 - [K9EIK4_9ACTO]	143	15	1	15	31.5	65.8075	4.7417	92	27	24	0	0	0
B4ETD0	acpP	Acyl carrier protein OS=Proteus mirabilis (strain HI4320) OX=529507 GN=acpP PE=3 SV=1 - [ACP_PROMH]	141	3	1	3	33.33	8.61027	4.00537	66	27	48	0	0	0
Q1RG21	rpsB	30S ribosomal protein S2 OS=Escherichia coli (strain UTI89 / UPEC) GN=rpsB PE=3 SV=2 - [RS2_ECOUT]	139	10	1	6	53.11	26.7268	7.13721	24	3	101	11	0	0
F2I826	rplM	50S ribosomal protein L13 OS=Aerococcus urinae (strain ACS-120-V-Col10a) GN=rplM PE=3 SV=1 - [F2I826_AERUA]	137	6	1	6	54.42	16.4767	9.65674	37	25	45	26	4	0
B4F0E5	atpA	ATP synthase subunit alpha OS=Proteus mirabilis (strain HI4320) OX=529507 GN=atpA PE=3 SV=1 - [ATPA_PROMH]	136	18	1	7	47.37	55.5019	5.69385	39	4	71	22	0	0
F2I593	upp	Uracil phosphoribosyltransferase OS=Aerococcus urinae (strain ACS-120-V-Col10a) GN=upp PE=3 SV=1 - [F2I593_AERUA]	136	12	1	11	81.69	23.3322	5.12256	25	9	91	4	1	6
B4ET41	aphA	Class B acid phosphatase OS=Proteus mirabilis (strain HI4320) OX=529507 GN=aphA PE=3 SV=1 - [APHA_PROMH]	135	12	1	12	64.98	26.4014	5.92236	47	38	50	0	0	0
F2I522	HMPREF9243_1160	Acetyl-CoA C-acetyltransferase OS=Aerococcus urinae (strain ACS-120-V-Col10a) GN=HMPREF9243_1160 PE=3 SV=1 - [F2I522_AERUA]	135	11	1	11	42.17	43.8343	5.33838	56	47	17	8	0	7
K9EJN7	pnp	Polyribonucleotide nucleotidyltransferase OS=Actinobaculum massiliense ACS-171-V-Col2 OX=883066 GN=pnp PE=3 SV=1 - [K9EJN7_9ACTO]	135	23	1	22	39.4	89.8629	4.80518	90	18	21	6	0	0
F2I5A6	phoU	Phosphate-specific transport system accessory protein PhoU OS=Aerococcus urinae (strain ACS-120-V-Col10a) GN=phoU PE=3 SV=1 - [F2I5A6_AERUA]	134	15	1	15	67.71	24.9137	4.79248	25	29	52	14	2	12
F2I6Q4	HMPREF9243_1627	ABC transporter, substrate-binding protein, family 5 OS=Aerococcus urinae (strain ACS-120-V-Col10a) GN=HMPREF9243_1627 PE=4 SV=1 - [F2I6Q4_AERUA]	134	17	1	13	33.15	60.1802	4.90674	28	33	34	4	30	5
K9F002	rpoB	DNA-directed RNA polymerase subunit beta OS=Actinobaculum massiliense ACS-171-V-Col2 OX=883066 GN=rpoB PE=3 SV=1 - [K9F002_9ACTO]	134	26	1	25	33.73	128.908	4.89404	86	37	7	4	0	0
K9EFJ8	HMPREF9233_01623	Uronate isomerase OS=Actinobaculum massiliense ACS-171-V-Col2 OX=883066 GN=HMPREF9233_01623 PE=3 SV=1 - [K9EFJ8_9ACTO]	133	16	1	16	50.11	54.1458	5.37646	82	23	28	0	0	0
Q1R5U9	rplA	50S ribosomal protein L1 OS=Escherichia coli (strain UTI89 / UPEC) GN=rplA PE=3 SV=1 - [RL1_ECOUT]	132	9	1	5	46.58	24.7143	9.64209	36	20	60	16	0	0
B4F2V2	tal	Transaldolase OS=Proteus mirabilis (strain HI4320) OX=529507 GN=tal PE=3 SV=1 - [TAL_PROMH]	132	17	1	11	67.51	35.3422	5.21143	53	22	57	0	0	0
F2I6F2	pdxB	4-phosphoerythronate dehydrogenase OS=Aerococcus urinae (strain ACS-120-V-Col10a) GN=pdxB PE=3 SV=1 - [F2I6F2_AERUA]	132	14	1	14	53.43	37.6521	4.93213	35	46	27	22	0	2
B4ESX1	dps	DNA protection during starvation protein OS=Proteus mirabilis (strain HI4320) OX=529507 GN=dps PE=3 SV=1 - [B4ESX1_PROMH]	131	8	1	8	57.14	19.0747	5.26221	56	20	55	0	0	0
B4EVB8	ompF	Outer membrane porin OS=Proteus mirabilis (strain HI4320) OX=529507 GN=ompF PE=4 SV=1 - [B4EVB8_PROMH]	131	8	1	7	24.8	40.7958	5.80811	73	19	39	0	0	0
F2I4Z9	HMPREF9243_1132	Aldehyde dehydrogenase (NAD) family protein OS=Aerococcus urinae (strain ACS-120-V-Col10a) GN=HMPREF9243_1132 PE=3 SV=1 - [F2I4Z9_AERUA]	131	12	1	12	36.31	53.9575	4.97021	42	47	41	0	0	1
F2I5D9	rpsF	30S ribosomal protein S6 OS=Aerococcus urinae (strain ACS-120-V-Col10a) GN=rpsF PE=3 SV=1 - [F2I5D9_AERUA]	129	6	1	5	69	11.6348	4.80518	36	25	38	16	9	5
K9EE63	HMPREF9233_01096	Uncharacterized protein OS=Actinobaculum massiliense ACS-171-V-Col2 OX=883066 GN=HMPREF9233_01096 PE=4 SV=1 - [K9EE63_9ACTO]	128	15	1	15	47.52	50.8945	4.81787	87	25	16	0	0	0
K9EDJ2	HMPREF9233_01065	Uncharacterized protein OS=Actinobaculum massiliense ACS-171-V-Col2 OX=883066 GN=HMPREF9233_01065 PE=4 SV=1 - [K9EDJ2_9ACTO]	128	8	1	8	51.39	27.636	4.95752	71	21	36	0	0	0
Q1RF62	htpG	Chaperone protein HtpG OS=Escherichia coli (strain UTI89 / UPEC) GN=htpG PE=3 SV=1 - [HTPG_ECOUT]	127	23	1	18	40.54	71.3924	5.21143	19	1	65	42	0	0
Q1R5U2	rpsG	30S ribosomal protein S7 OS=Escherichia coli (strain UTI89 / UPEC) GN=rpsG PE=3 SV=1 - [RS7_ECOUT]	127	8	1	3	58.33	17.5934	10.3013	38	18	67	4	0	0
K9F0X6	HMPREF9233_00916	Uncharacterized protein OS=Actinobaculum massiliense ACS-171-V-Col2 OX=883066 GN=HMPREF9233_00916 PE=4 SV=1 - [K9F0X6_9ACTO]	127	25	1	24	36.53	115.609	5.49072	42	25	60	0	0	0
Q1R383	purA	Adenylosuccinate synthetase OS=Escherichia coli (strain UTI89 / UPEC) GN=purA PE=3 SV=1 - [PURA_ECOUT]	126	15	1	11	47.69	47.3153	5.49072	8	1	102	15	0	0
Q1RG76	aceF	Acetyltransferase component of pyruvate dehydrogenase complex OS=Escherichia coli (strain UTI89 / UPEC) GN=aceF PE=3 SV=1 - [Q1RG76_ECOUT]	126	19	1	17	34.29	66.0728	5.17334	14	3	103	6	0	0
F2I7Y3	HMPREF9243_1855	Rhodanese-like protein OS=Aerococcus urinae (strain ACS-120-V-Col10a) GN=HMPREF9243_1855 PE=4 SV=1 - [F2I7Y3_AERUA]	126	5	1	5	51	11.4776	4.75439	14	25	75	8	4	0
F2I5L7	HMPREF9243_0057	DJ-1 family protein OS=Aerococcus urinae (strain ACS-120-V-Col10a) GN=HMPREF9243_0057 PE=4 SV=1 - [F2I5L7_AERUA]	126	7	1	7	38.86	21.1229	4.58936	39	40	46	0	1	0
F2I7L2	mtlD	Mannitol-1-phosphate 5-dehydrogenase OS=Aerococcus urinae (strain ACS-120-V-Col10a) GN=mtlD PE=3 SV=1 - [F2I7L2_AERUA]	125	10	1	10	33.6	42.3438	4.94482	27	15	68	10	3	2
B4EYV2	rplA	50S ribosomal protein L1 OS=Proteus mirabilis (strain HI4320) OX=529507 GN=rplA PE=3 SV=1 - [RL1_PROMH]	124	9	1	5	45.92	24.5712	9.5835	53	25	26	20	0	0
F2I5T0	ftsA	Cell division protein FtsA OS=Aerococcus urinae (strain ACS-120-V-Col10a) GN=ftsA PE=3 SV=1 - [F2I5T0_AERUA]	124	13	1	13	34.57	50.4155	4.65283	36	31	36	8	3	10
Q1R443	glnA	Glutamine synthetase OS=Escherichia coli (strain UTI89 / UPEC) GN=glnA PE=3 SV=1 - [Q1R443_ECOUT]	123	14	1	14	40.51	51.8707	5.46533	8	2	83	30	0	0
Q1REA2	ybiW	Putative formate acetyltransferase 3 OS=Escherichia coli (strain UTI89 / UPEC) GN=ybiW PE=4 SV=1 - [Q1REA2_ECOUT]	123	19	1	19	32.84	90.1267	6.07471	10	8	98	7	0	0
B4EUH6	tktA	Transketolase OS=Proteus mirabilis (strain HI4320) OX=529507 GN=tktA PE=3 SV=1 - [B4EUH6_PROMH]	123	22	1	21	49.25	72.569	5.77002	94	12	17	0	0	0
F2I696	HMPREF9243_1530	Uncharacterized protein OS=Aerococcus urinae (strain ACS-120-V-Col10a) GN=HMPREF9243_1530 PE=4 SV=1 - [F2I696_AERUA]	123	8	1	8	48.88	20.7418	4.80518	9	11	100	0	0	3
F2I482	atpA	V-type ATP synthase alpha chain OS=Aerococcus urinae (strain ACS-120-V-Col10a) GN=atpA PE=3 SV=1 - [F2I482_AERUA]	123	16	1	15	34.58	65.4688	4.93213	29	38	48	0	0	8
F2I481	atpB	V-type ATP synthase beta chain OS=Aerococcus urinae (strain ACS-120-V-Col10a) GN=atpB PE=3 SV=1 - [F2I481_AERUA]	122	13	1	13	36.06	52.5124	4.86865	21	28	70	2	0	1
F2I6R1	HMPREF9243_1634	Dihydrodipicolinate synthetase family OS=Aerococcus urinae (strain ACS-120-V-Col10a) GN=HMPREF9243_1634 PE=3 SV=1 - [F2I6R1_AERUA]	122	7	1	7	53.64	16.1127	7.56201	37	38	31	14	1	1
K9EHH9	rpsB	30S ribosomal protein S2 OS=Actinobaculum massiliense ACS-171-V-Col2 OX=883066 GN=rpsB PE=3 SV=1 - [K9EHH9_9ACTO]	121	10	1	10	39.86	32.1134	4.90674	52	46	19	4	0	0
K9EFB0	HMPREF9233_00671	Uncharacterized protein OS=Actinobaculum massiliense ACS-171-V-Col2 OX=883066 GN=HMPREF9233_00671 PE=4 SV=1 - [K9EFB0_9ACTO]	121	9	1	9	33.83	49.7984	4.64014	56	39	26	0	0	0
K9EVH9	HMPREF9233_01115	Uncharacterized protein OS=Actinobaculum massiliense ACS-171-V-Col2 OX=883066 GN=HMPREF9233_01115 PE=4 SV=1 - [K9EVH9_9ACTO]	121	8	1	8	71.88	21.5779	5.43994	72	37	12	0	0	0
Q1R4G3	ilvC	Ketol-acid reductoisomerase (NADP(+)) OS=Escherichia coli (strain UTI89 / UPEC) GN=ilvC PE=3 SV=2 - [ILVC_ECOUT]	119	16	1	10	40.94	54.0203	5.31299	14	9	48	48	0	0
F2I717	HMPREF9243_1665	SAF domain protein OS=Aerococcus urinae (strain ACS-120-V-Col10a) GN=HMPREF9243_1665 PE=4 SV=1 - [F2I717_AERUA]	119	8	1	8	29.38	39.7487	4.95752	23	20	42	14	7	13
Q1RGD7	araA	L-arabinose isomerase OS=Escherichia coli (strain UTI89 / UPEC) GN=araA PE=3 SV=1 - [ARAA_ECOUT]	118	13	1	13	32	56.0671	6.41748	17	9	92	0	0	0
Q1RAB2	UTI89_C2234	Putative outer membrane receptor for iron compound or colicin OS=Escherichia coli (strain UTI89 / UPEC) GN=UTI89_C2234 PE=3 SV=1 - [Q1RAB2_ECOUT]	118	19	1	19	33.85	79.129	5.63037	11	4	103	0	0	0
F2I4J0	HMPREF9243_0947	Pyridine nucleotide-disulfide oxidoreductase OS=Aerococcus urinae (strain ACS-120-V-Col10a) GN=HMPREF9243_0947 PE=4 SV=1 - [F2I4J0_AERUA]	117	11	2	11	40.79	49.9616	4.67822	22	11	75	7	2	0
Q1R8V4	ptsI	Phosphoenolpyruvate-protein phosphotransferase OS=Escherichia coli (strain UTI89 / UPEC) GN=ptsI PE=3 SV=1 - [Q1R8V4_ECOUT]	116	18	1	14	41.57	63.5239	4.86865	14	0	88	14	0	0
Q93EU6	groL	60 kDa chaperonin OS=Enterococcus faecalis (strain ATCC 700802 / V583) GN=groL PE=3 SV=2 - [CH60_ENTFA]	116	15	1	10	33.46	57.0749	4.75439	24	32	48	0	0	12
Q1RAT0	pykA	Pyruvate kinase OS=Escherichia coli (strain UTI89 / UPEC) GN=pykA PE=3 SV=1 - [Q1RAT0_ECOUT]	115	17	1	12	40.8	56.9384	7.21045	17	4	57	37	0	0
F2I7S5	rpmC	50S ribosomal protein L29 OS=Aerococcus urinae (strain ACS-120-V-Col10a) GN=rpmC PE=3 SV=1 - [F2I7S5_AERUA]	115	3	1	3	46.88	7.51609	9.77393	21	32	40	11	11	0
B4F1U6	ilvC	Ketol-acid reductoisomerase (NADP(+)) OS=Proteus mirabilis (strain HI4320) OX=529507 GN=ilvC PE=3 SV=1 - [ILVC_PROMH]	114	16	1	10	39.51	54.1021	5.23682	19	9	51	35	0	0
B4F166	glpK	Glycerol kinase OS=Proteus mirabilis (strain HI4320) OX=529507 GN=glpK PE=3 SV=1 - [B4F166_PROMH]	114	13	1	13	32.55	56.6815	5.70654	64	27	23	0	0	0
B4EZW8	PMI2957	Putative iron ABC transporter, substrate-binding protein OS=Proteus mirabilis (strain HI4320) OX=529507 GN=PMI2957 PE=4 SV=1 - [B4EZW8_PROMH]	114	12	1	12	46.08	34.995	5.22412	63	13	38	0	0	0
F2I7U0	mtlA	PTS system, mannitol-specific IIC component OS=Aerococcus urinae (strain ACS-120-V-Col10a) GN=mtlA PE=4 SV=1 - [F2I7U0_AERUA]	114	7	1	7	22.59	63.692	5.35107	32	39	36	5	0	2
K9EGP7	HMPREF9233_00837	Fructose-bisphosphate aldolase, class II OS=Actinobaculum massiliense ACS-171-V-Col2 OX=883066 GN=HMPREF9233_00837 PE=3 SV=1 - [K9EGP7_9ACTO]	114	9	1	9	35.1	36.7465	5.16064	53	27	34	0	0	0
F2I5F8	hup	DNA-binding protein HU OS=Aerococcus urinae (strain ACS-120-V-Col10a) GN=hup PE=3 SV=1 - [F2I5F8_AERUA]	113	2	1	2	25	9.8502	9.08545	18	28	16	3	7	41
K9EVJ0	rplY	50S ribosomal protein L25 OS=Actinobaculum massiliense ACS-171-V-Col2 OX=883066 GN=rplY PE=3 SV=1 - [K9EVJ0_9ACTO]	113	6	1	6	42.13	23.409	4.50049	51	34	28	0	0	0
K9EE14	ackA	Acetate kinase OS=Actinobaculum massiliense ACS-171-V-Col2 OX=883066 GN=ackA PE=3 SV=1 - [K9EE14_9ACTO]	113	13	1	13	50.13	42.7548	5.35107	82	19	12	0	0	0
K9F027	rplE	50S ribosomal protein L5 OS=Actinobaculum massiliense ACS-171-V-Col2 OX=883066 GN=rplE PE=3 SV=1 - [K9F027_9ACTO]	113	9	1	9	57.46	20.4517	9.31982	53	24	33	3	0	0
B4EXW0	PMI1527	Uncharacterized protein OS=Proteus mirabilis (strain HI4320) OX=529507 GN=PMI1527 PE=4 SV=1 - [B4EXW0_PROMH]	112	9	1	8	60	27.4107	5.5542	54	9	49	0	0	0
Q1R624	rplF	50S ribosomal protein L6 OS=Escherichia coli (strain UTI89 / UPEC) GN=rplF PE=3 SV=1 - [RL6_ECOUT]	111	9	1	7	50.85	18.8922	9.70068	10	1	97	3	0	0
F2I7R8	rplD	50S ribosomal protein L4 OS=Aerococcus urinae (strain ACS-120-V-Col10a) GN=rplD PE=3 SV=1 - [F2I7R8_AERUA]	111	9	1	9	46.38	22.9152	9.84717	31	34	26	14	4	2
Q1RAX4	manX	PTS system, mannose-specific IIAB component OS=Escherichia coli (strain UTI89 / UPEC) GN=manX PE=4 SV=1 - [Q1RAX4_ECOUT]	110	9	1	9	41.49	35.0555	6.02393	4	0	106	0	0	0
F2I5A4	HMPREF9243_1274	Meso-diaminopimelate D-dehydrogenase OS=Aerococcus urinae (strain ACS-120-V-Col10a) GN=HMPREF9243_1274 PE=3 SV=1 - [F2I5A4_AERUA]	110	11	1	11	51.08	35.4256	4.98291	31	37	20	20	0	2
K9EI91	aroD	3-dehydroquinate dehydratase OS=Actinobaculum massiliense ACS-171-V-Col2 OX=883066 GN=aroD PE=3 SV=1 - [K9EI91_9ACTO]	110	7	1	7	36.7	29.1842	5.49072	44	38	28	0	0	0
F2I8F1	HMPREF9243_1976	Receptor family ligand-binding protein OS=Aerococcus urinae (strain ACS-120-V-Col10a) GN=HMPREF9243_1976 PE=4 SV=1 - [F2I8F1_AERUA]	109	14	1	14	41.69	42.1647	5.04639	33	8	20	32	16	0
K9EBI6	HMPREF9233_01576	Uncharacterized protein OS=Actinobaculum massiliense ACS-171-V-Col2 OX=883066 GN=HMPREF9233_01576 PE=4 SV=1 - [K9EBI6_9ACTO]	109	6	1	6	61.07	16.1112	5.99854	45	37	27	0	0	0
Q1RGA0	ftsZ	Cell division protein FtsZ OS=Escherichia coli (strain UTI89 / UPEC) GN=ftsZ PE=3 SV=1 - [Q1RGA0_ECOUT]	108	12	1	2	43.08	40.2986	4.77979	12	8	84	4	0	0
F2I792	rplK	50S ribosomal protein L11 OS=Aerococcus urinae (strain ACS-120-V-Col10a) GN=rplK PE=3 SV=1 - [F2I792_AERUA]	108	4	1	3	34.75	14.9618	8.08936	47	21	19	12	8	1
Q1R2J2	uxuB	D-mannonate oxidoreductase OS=Escherichia coli (strain UTI89 / UPEC) GN=uxuB PE=3 SV=1 - [Q1R2J2_ECOUT]	107	11	1	10	27.57	53.5809	5.51611	7	0	95	5	0	0
F2I513	frr	Ribosome-recycling factor OS=Aerococcus urinae (strain ACS-120-V-Col10a) GN=frr PE=3 SV=1 - [F2I513_AERUA]	107	8	1	8	46.24	21.0719	5.021	26	16	37	3	15	10
F2I4J4	ldh	L-lactate dehydrogenase OS=Aerococcus urinae (strain ACS-120-V-Col10a) GN=ldh PE=3 SV=1 - [F2I4J4_AERUA]	107	10	1	10	36.34	35.3578	4.71631	42	32	30	2	0	1
K9EDU0	HMPREF9233_00734	Uncharacterized protein OS=Actinobaculum massiliense ACS-171-V-Col2 OX=883066 GN=HMPREF9233_00734 PE=4 SV=1 - [K9EDU0_9ACTO]	107	12	1	12	56.46	33.0757	4.85596	59	26	22	0	0	0
Q1R636	rpsD	30S ribosomal protein S4 OS=Escherichia coli (strain UTI89 / UPEC) GN=rpsD PE=3 SV=1 - [RS4_ECOUT]	106	8	1	3	39.81	23.4546	10.0522	23	14	62	7	0	0
F2I5V5	ptsH	Phosphocarrier protein HPr OS=Aerococcus urinae (strain ACS-120-V-Col10a) GN=ptsH PE=4 SV=1 - [F2I5V5_AERUA]	106	3	1	3	53.41	9.40167	4.66553	17	24	38	8	9	10
Q1RCL1	narG	Respiratory nitrate reductase 1 alpha chain OS=Escherichia coli (strain UTI89 / UPEC) GN=narG PE=3 SV=1 - [Q1RCL1_ECOUT]	105	27	1	23	29.91	140.501	6.53662	8	0	74	23	0	0
B4EYV8	rpsG	30S ribosomal protein S7 OS=Proteus mirabilis (strain HI4320) OX=529507 GN=rpsG PE=3 SV=1 - [RS7_PROMH]	105	7	1	2	57.69	17.5904	10.3013	47	25	28	5	0	0
F2I5A9	pyrF	Orotidine 5'-phosphate decarboxylase OS=Aerococcus urinae (strain ACS-120-V-Col10a) GN=pyrF PE=3 SV=1 - [F2I5A9_AERUA]	105	5	1	5	38.53	25.7261	5.45264	61	14	30	0	0	0
F2I6X5	HMPREF9243_0351	Phosphoglucomutase/phosphomannomutase, alpha/beta/alpha domain II OS=Aerococcus urinae (strain ACS-120-V-Col10a) GN=HMPREF9243_0351 PE=4 SV=1 - [F2I6X5_AERUA]	105	19	1	19	37.52	64.1559	4.7417	37	15	41	7	0	5
Q1R5S5	crp	CRP-cAMP transcriptional dual regulator OS=Escherichia coli (strain UTI89 / UPEC) GN=crp PE=4 SV=1 - [Q1R5S5_ECOUT]	104	12	2	12	61.43	23.6254	8.25049	29	11	63	1	0	0
Q835G1	pgi	Glucose-6-phosphate isomerase OS=Enterococcus faecalis (strain ATCC 700802 / V583) GN=pgi PE=3 SV=1 - [G6PI_ENTFA]	104	15	1	14	50.78	49.7031	5.07178	24	16	64	0	0	0
F2I7R7	rplC	50S ribosomal protein L3 OS=Aerococcus urinae (strain ACS-120-V-Col10a) GN=rplC PE=3 SV=1 - [F2I7R7_AERUA]	104	7	1	7	50.24	22.6988	8.95361	26	6	49	16	5	2
K9EGM7	HMPREF9233_01184	Oligopeptide/dipeptide ABC transporter, ATP-binding protein domain OS=Actinobaculum massiliense ACS-171-V-Col2 OX=883066 GN=HMPREF9233_01184 PE=3 SV=1 - [K9EGM7_9ACTO]	104	15	2	14	37.98	68.408	6.04932	58	28	18	0	0	0
Q1R4F5	rho	Transcription termination factor Rho OS=Escherichia coli (strain UTI89 / UPEC) GN=rho PE=3 SV=1 - [Q1R4F5_ECOUT]	103	17	1	10	50.56	49.6479	7.29834	11	1	66	25	0	0
B4EU52	tig	Trigger factor OS=Proteus mirabilis (strain HI4320) OX=529507 GN=tig PE=3 SV=1 - [TIG_PROMH]	103	16	1	13	47	48.827	4.76709	41	3	55	4	0	0
F2I698	rplS	50S ribosomal protein L19 OS=Aerococcus urinae (strain ACS-120-V-Col10a) GN=rplS PE=3 SV=1 - [F2I698_AERUA]	102	7	1	7	54.17	13.8927	11.0483	21	19	33	29	0	0
K9F048	rpoA	DNA-directed RNA polymerase subunit alpha OS=Actinobaculum massiliense ACS-171-V-Col2 OX=883066 GN=rpoA PE=3 SV=1 - [K9F048_9ACTO]	102	11	1	11	51.37	36.0798	4.729	60	24	16	2	0	0
B4F057	grcA	Autonomous glycyl radical cofactor OS=Proteus mirabilis (strain HI4320) OX=529507 GN=grcA PE=3 SV=1 - [GRCA_PROMH]	101	10	1	8	81.89	14.3252	4.90674	19	9	62	11	0	0
F2I4L2	greA	Transcription elongation factor GreA OS=Aerococcus urinae (strain ACS-120-V-Col10a) GN=greA PE=3 SV=1 - [F2I4L2_AERUA]	101	8	1	8	59.75	17.544	4.52588	35	4	43	0	16	3
F2I4T8	HMPREF9243_1064	PTS system, glucose-like IIB component OS=Aerococcus urinae (strain ACS-120-V-Col10a) GN=HMPREF9243_1064 PE=4 SV=1 - [F2I4T8_AERUA]	101	14	1	14	22.24	76.7454	5.69385	13	12	20	20	3	33
K9EE92	tal	Transaldolase OS=Actinobaculum massiliense ACS-171-V-Col2 OX=883066 GN=tal PE=3 SV=1 - [K9EE92_9ACTO]	101	10	1	10	36.41	40.1464	4.65283	66	22	13	0	0	0
B4F106	ftsZ	Cell division protein FtsZ OS=Proteus mirabilis (strain HI4320) OX=529507 GN=ftsZ PE=3 SV=1 - [B4F106_PROMH]	100	11	1	1	39.69	40.9837	4.75439	12	8	76	4	0	0
F2I7R6	rpsJ	30S ribosomal protein S10 OS=Aerococcus urinae (strain ACS-120-V-Col10a) GN=rpsJ PE=3 SV=1 - [F2I7R6_AERUA]	100	7	1	7	58.82	11.6264	10.0522	16	16	29	17	5	17
Q1R5A8	chuS	Putative heme/hemoglobin transport protein OS=Escherichia coli (strain UTI89 / UPEC) GN=chuS PE=4 SV=1 - [Q1R5A8_ECOUT]	99	10	1	10	43.57	38.6025	5.75732	11	14	74	0	0	0
K9EVB5	HMPREF9233_01341	Formate acetyltransferase OS=Actinobaculum massiliense ACS-171-V-Col2 OX=883066 GN=HMPREF9233_01341 PE=4 SV=1 - [K9EVB5_9ACTO]	99	5	1	5	69.51	9.39669	6.13818	37	21	41	0	0	0
Q1R8M8	guaB	Inosine-5'-monophosphate dehydrogenase OS=Escherichia coli (strain UTI89 / UPEC) GN=guaB PE=3 SV=1 - [Q1R8M8_ECOUT]	98	12	1	8	38.55	54.6064	6.41748	12	8	57	19	0	2
F2I4P9	HMPREF9243_1016	Putative ribulose-phosphate 3-epimerase OS=Aerococcus urinae (strain ACS-120-V-Col10a) GN=HMPREF9243_1016 PE=4 SV=1 - [F2I4P9_AERUA]	97	7	1	7	41.48	26.0511	5.04639	10	18	69	0	0	0
K9EVS8	HMPREF9233_00848	Glutamate dehydrogenase OS=Actinobaculum massiliense ACS-171-V-Col2 OX=883066 GN=HMPREF9233_00848 PE=3 SV=1 - [K9EVS8_9ACTO]	97	6	1	4	15.73	48.131	5.021	39	51	0	7	0	0
Q1R6H4	pnp	Polyribonucleotide nucleotidyltransferase OS=Escherichia coli (strain UTI89 / UPEC) GN=pnp PE=3 SV=2 - [PNP_ECOUT]	96	18	1	11	29.96	77.067	5.18604	14	0	64	18	0	0
F2I8I8	prsA	Foldase protein PrsA OS=Aerococcus urinae (strain ACS-120-V-Col10a) GN=prsA PE=3 SV=1 - [F2I8I8_AERUA]	96	13	1	13	41.18	38.0843	5.32568	17	6	23	32	4	14
F2I7T1	rplF	50S ribosomal protein L6 OS=Aerococcus urinae (strain ACS-120-V-Col10a) GN=rplF PE=3 SV=1 - [F2I7T1_AERUA]	96	6	1	6	47.49	19.7163	8.98291	16	7	21	21	16	15
F2I7T8	HMPREF9243_1807	Phosphoenolpyruvate-dependent sugar phosphotransferase system, EIIA 2 OS=Aerococcus urinae (strain ACS-120-V-Col10a) GN=HMPREF9243_1807 PE=4 SV=1 - [F2I7T8_AERUA]	96	7	1	7	87.76	16.0309	4.37354	18	26	48	0	4	0
K9ED31	tpiA	Triosephosphate isomerase OS=Actinobaculum massiliense ACS-171-V-Col2 OX=883066 GN=tpiA PE=3 SV=1 - [K9ED31_9ACTO]	96	11	1	11	68.73	27.967	4.93213	51	15	28	2	0	0
K9ED47	HMPREF9233_00945	Uncharacterized protein OS=Actinobaculum massiliense ACS-171-V-Col2 OX=883066 GN=HMPREF9233_00945 PE=4 SV=1 - [K9ED47_9ACTO]	96	33	1	33	41.01	124.737	4.76709	3	0	93	0	0	0
Q1R357	rplI	50S ribosomal protein L9 OS=Escherichia coli (strain UTI89 / UPEC) GN=rplI PE=3 SV=1 - [RL9_ECOUT]	95	8	1	5	56.38	15.7595	6.58057	16	3	62	14	0	0
Q838A7	EF_0665	Uncharacterized protein OS=Enterococcus faecalis (strain ATCC 700802 / V583) GN=EF_0665 PE=4 SV=1 - [Q838A7_ENTFA]	95	3	1	3	70.18	6.66646	4.71631	16	8	71	0	0	0
F2I7S2	rplV	50S ribosomal protein L22 OS=Aerococcus urinae (strain ACS-120-V-Col10a) GN=rplV PE=3 SV=1 - [F2I7S2_AERUA]	95	5	1	5	50.85	12.8991	10.0522	33	18	26	10	0	8
F2I523	HMPREF9243_1161	CoA transferase OS=Aerococcus urinae (strain ACS-120-V-Col10a) GN=HMPREF9243_1161 PE=3 SV=1 - [F2I523_AERUA]	95	16	1	16	46.67	57.1541	4.83057	40	26	29	0	0	0
F2I7T0	rpsH	30S ribosomal protein S8 OS=Aerococcus urinae (strain ACS-120-V-Col10a) GN=rpsH PE=3 SV=1 - [F2I7T0_AERUA]	95	4	1	4	34.85	14.7649	9.17334	27	16	30	7	13	2
Q1RGC3	leuA	2-isopropylmalate synthase OS=Escherichia coli (strain UTI89 / UPEC) GN=leuA PE=3 SV=1 - [LEU1_ECOUT]	92	15	1	15	36.14	57.2481	5.71924	5	2	83	2	0	0
K9EC92	guaB	Inosine-5'-monophosphate dehydrogenase OS=Actinobaculum massiliense ACS-171-V-Col2 OX=883066 GN=guaB PE=3 SV=1 - [K9EC92_9ACTO]	92	15	1	14	41.63	53.3195	5.50342	43	18	29	0	0	2
K9EUI6	rpsD	30S ribosomal protein S4 OS=Actinobaculum massiliense ACS-171-V-Col2 OX=883066 GN=rpsD PE=3 SV=1 - [K9EUI6_9ACTO]	92	12	1	12	58.45	23.7588	10.4917	49	22	19	2	0	0
Q1R3Z5	yiiT	Universal stress protein OS=Escherichia coli (strain UTI89 / UPEC) GN=yiiT PE=3 SV=1 - [Q1R3Z5_ECOUT]	92	3	1	3	30.99	16.2646	6.87354	0	1	91	0	0	0
F2I7T7	adk	Adenylate kinase OS=Aerococcus urinae (strain ACS-120-V-Col10a) GN=adk PE=3 SV=1 - [F2I7T7_AERUA]	91	9	1	9	45.62	24.2241	4.90674	28	22	32	8	1	0
F2I4X0	HMPREF9243_1100	DHHA2 domain protein OS=Aerococcus urinae (strain ACS-120-V-Col10a) GN=HMPREF9243_1100 PE=4 SV=1 - [F2I4X0_AERUA]	91	8	1	8	42.12	34.1152	4.69092	24	13	24	10	3	17
Q1R5N2	pckA	Phosphoenolpyruvate carboxykinase (ATP) OS=Escherichia coli (strain UTI89 / UPEC) GN=pckA PE=3 SV=1 - [Q1R5N2_ECOUT]	90	15	1	15	33.93	62.3784	6.06201	0	2	88	0	0	0
F2I7H7	HMPREF9243_1768	Uncharacterized protein OS=Aerococcus urinae (strain ACS-120-V-Col10a) GN=HMPREF9243_1768 PE=4 SV=1 - [F2I7H7_AERUA]	89	12	1	12	38.35	43.7392	4.99561	15	23	21	21	5	4
K9EC56	adk	Adenylate kinase OS=Actinobaculum massiliense ACS-171-V-Col2 OX=883066 GN=adk PE=3 SV=1 - [K9EC56_9ACTO]	89	11	1	11	69.07	20.8987	4.66553	58	16	15	0	0	0
Q1R612	rpsC	30S ribosomal protein S3 OS=Escherichia coli (strain UTI89 / UPEC) GN=rpsC PE=3 SV=1 - [RS3_ECOUT]	88	8	1	3	36.48	25.9672	10.272	13	11	51	13	0	0
Q1R4F8	trxA	Thioredoxin 1 OS=Escherichia coli (strain UTI89 / UPEC) GN=trxA PE=4 SV=1 - [Q1R4F8_ECOUT]	88	4	1	3	36.11	15.9842	5.2876	12	8	27	41	0	0
B4EXC9	efp	Elongation factor P OS=Proteus mirabilis (strain HI4320) OX=529507 GN=efp PE=3 SV=1 - [EFP_PROMH]	88	1	2	1	6.38	20.7066	4.97021	16	17	46	9	0	0
Q1R7N6	fucU	L-fucose mutarotase OS=Escherichia coli (strain UTI89 / UPEC) GN=fucU PE=3 SV=1 - [FUCM_ECOUT]	87	5	1	5	51.43	15.4632	5.85889	26	27	34	0	0	0
Q1R6B2	sspA	Stringent starvation protein A OS=Escherichia coli (strain UTI89 / UPEC) GN=sspA PE=3 SV=1 - [Q1R6B2_ECOUT]	87	7	1	5	40.57	24.2894	5.33838	17	7	50	13	0	0
Q1RG75	lpdA	Dihydrolipoyl dehydrogenase OS=Escherichia coli (strain UTI89 / UPEC) GN=lpdA PE=3 SV=1 - [Q1RG75_ECOUT]	87	16	1	10	42.42	53.0958	6.44287	12	0	69	6	0	0
Q834M2	EF_1623	Microcompartment protein OS=Enterococcus faecalis (strain ATCC 700802 / V583) GN=EF_1623 PE=4 SV=1 - [Q834M2_ENTFA]	87	5	1	5	63.54	9.62106	5.32568	2	61	24	0	0	0
B4F0A2	ireA	Putative TonB-dependent ferric siderophore receptor OS=Proteus mirabilis (strain HI4320) OX=529507 GN=ireA PE=3 SV=1 - [B4F0A2_PROMH]	87	15	1	15	32.7	75.5046	6.58057	54	14	19	0	0	0
F2I5Z8	HMPREF9243_0120	CoA-transferase family III protein OS=Aerococcus urinae (strain ACS-120-V-Col10a) GN=HMPREF9243_0120 PE=4 SV=1 - [F2I5Z8_AERUA]	87	7	1	7	16.31	45.9059	5.08447	36	29	19	2	0	1
K9EET6	HMPREF9233_00954	Uncharacterized protein OS=Actinobaculum massiliense ACS-171-V-Col2 OX=883066 GN=HMPREF9233_00954 PE=4 SV=1 - [K9EET6_9ACTO]	87	9	1	9	28.9	49.4133	4.91943	61	17	9	0	0	0
Q1R5V0	rplJ	50S ribosomal protein L10 OS=Escherichia coli (strain UTI89 / UPEC) GN=rplJ PE=3 SV=1 - [RL10_ECOUT]	86	7	1	4	43.03	17.7004	8.98291	15	2	56	13	0	0
F2I6T3	HMPREF9243_0304	Transaldolase OS=Aerococcus urinae (strain ACS-120-V-Col10a) GN=HMPREF9243_0304 PE=4 SV=1 - [F2I6T3_AERUA]	86	6	1	6	31.39	24.2788	5.10986	41	22	21	1	1	0
F2I5Z3	HMPREF9243_0115	Thioredoxin OS=Aerococcus urinae (strain ACS-120-V-Col10a) GN=HMPREF9243_0115 PE=3 SV=1 - [F2I5Z3_AERUA]	86	8	1	8	77.67	11.6689	4.52588	16	17	17	31	5	0
F2I827	rpsI	30S ribosomal protein S9 OS=Aerococcus urinae (strain ACS-120-V-Col10a) GN=rpsI PE=3 SV=1 - [F2I827_AERUA]	86	4	1	4	53.85	14.3747	10.5356	31	23	16	6	5	5
F2I7B9	HMPREF9243_0431	Uncharacterized protein OS=Aerococcus urinae (strain ACS-120-V-Col10a) GN=HMPREF9243_0431 PE=4 SV=1 - [F2I7B9_AERUA]	86	2	1	2	30	7.75706	5.36377	18	25	42	1	0	0
K9ECD1	HMPREF9233_01338	Phosphate acetyltransferase OS=Actinobaculum massiliense ACS-171-V-Col2 OX=883066 GN=HMPREF9233_01338 PE=4 SV=1 - [K9ECD1_9ACTO]	86	7	1	7	18.85	56.746	4.75439	55	13	18	0	0	0
B4F1D4	PMI2124	Putative exported sulfatase OS=Proteus mirabilis (strain HI4320) OX=529507 GN=PMI2124 PE=4 SV=1 - [B4F1D4_PROMH]	85	17	1	17	44.89	58.8199	6.04932	13	0	72	0	0	0
K9EC42	rpsC	30S ribosomal protein S3 OS=Actinobaculum massiliense ACS-171-V-Col2 OX=883066 GN=rpsC PE=3 SV=1 - [K9EC42_9ACTO]	85	8	1	7	30.66	30.446	10.6821	40	21	19	5	0	0
K9EJD8	HMPREF9233_00029	Uncharacterized protein OS=Actinobaculum massiliense ACS-171-V-Col2 OX=883066 GN=HMPREF9233_00029 PE=3 SV=1 - [K9EJD8_9ACTO]	85	6	1	6	52	16.5364	4.79248	31	26	28	0	0	0
Q1RCN1	prsA	Ribose-phosphate pyrophosphokinase OS=Escherichia coli (strain UTI89 / UPEC) GN=prsA PE=3 SV=1 - [Q1RCN1_ECOUT]	84	7	1	2	27	36.626	5.74463	19	2	49	14	0	0
Q82Z45	EF_3233	Dps family protein OS=Enterococcus faecalis (strain ATCC 700802 / V583) GN=EF_3233 PE=3 SV=1 - [Q82Z45_ENTFA]	84	6	1	6	56.77	17.8769	4.67822	9	22	53	0	0	0
B4EWY9	glpQ	Glycerophosphoryl diester phosphodiesterase OS=Proteus mirabilis (strain HI4320) OX=529507 GN=glpQ PE=4 SV=1 - [B4EWY9_PROMH]	84	13	2	13	52.92	40.7836	5.61768	20	15	49	0	0	0
F2I457	HMPREF9243_0789	Uncharacterized protein OS=Aerococcus urinae (strain ACS-120-V-Col10a) GN=HMPREF9243_0789 PE=4 SV=1 - [F2I457_AERUA]	84	10	1	10	34.09	34.0965	4.37354	16	23	45	0	0	0
K9EVW6	HMPREF9233_00893	Uncharacterized protein OS=Actinobaculum massiliense ACS-171-V-Col2 OX=883066 GN=HMPREF9233_00893 PE=3 SV=1 - [K9EVW6_9ACTO]	84	16	1	15	26.79	95.5147	5.32568	65	0	19	0	0	0
Q1R3V0	UTI89_C4552	Starvation sensing protein RspA OS=Escherichia coli (strain UTI89 / UPEC) GN=UTI89_C4552 PE=3 SV=1 - [Q1R3V0_ECOUT]	83	7	1	2	24.01	45.8847	6.1001	25	0	58	0	0	0
F2I5Z2	HMPREF9243_0114	Putative thioredoxin-disulfide reductase OS=Aerococcus urinae (strain ACS-120-V-Col10a) GN=HMPREF9243_0114 PE=3 SV=1 - [F2I5Z2_AERUA]	83	7	1	7	32.18	33.9206	4.61475	8	18	29	23	5	0
K9EYC7	HMPREF9233_00060	Uncharacterized protein OS=Actinobaculum massiliense ACS-171-V-Col2 OX=883066 GN=HMPREF9233_00060 PE=4 SV=1 - [K9EYC7_9ACTO]	83	12	1	12	43.63	46.5075	5.51611	53	18	12	0	0	0
B4F1K8	rpsD	30S ribosomal protein S4 OS=Proteus mirabilis (strain HI4320) OX=529507 GN=rpsD PE=3 SV=1 - [RS4_PROMH]	82	9	1	4	42.72	23.5596	10.0229	25	16	34	7	0	0
K9F054	rplM	50S ribosomal protein L13 OS=Actinobaculum massiliense ACS-171-V-Col2 OX=883066 GN=rplM PE=3 SV=1 - [K9F054_9ACTO]	82	7	1	7	70.07	16.2197	9.83252	37	20	25	0	0	0
Q1R3B7	groS	10 kDa chaperonin OS=Escherichia coli (strain UTI89 / UPEC) GN=groS PE=3 SV=1 - [CH10_ECOUT]	81	4	1	3	52.58	10.3806	5.23682	10	5	46	20	0	0
Q1R6H0	infB	Translation initiation factor IF-2 OS=Escherichia coli (strain UTI89 / UPEC) GN=infB PE=3 SV=1 - [IF2_ECOUT]	81	17	1	15	23.03	97.2193	6.07471	7	0	56	18	0	0
K9EGV9	HMPREF9233_00912	Uncharacterized protein OS=Actinobaculum massiliense ACS-171-V-Col2 OX=883066 GN=HMPREF9233_00912 PE=4 SV=1 - [K9EGV9_9ACTO]	81	14	1	14	42.36	56.4602	5.09717	58	18	5	0	0	0
B4F1J0	rpsC	30S ribosomal protein S3 OS=Proteus mirabilis (strain HI4320) OX=529507 GN=rpsC PE=3 SV=1 - [B4F1J0_PROMH]	80	8	1	3	51.93	25.9011	10.2134	25	6	36	13	0	0
B4EXE5	aspA	Aspartate ammonia-lyase OS=Proteus mirabilis (strain HI4320) OX=529507 GN=aspA PE=3 SV=1 - [B4EXE5_PROMH]	80	16	1	14	40.51	51.9555	5.5542	31	12	37	0	0	0
B4ESW7	PMI0627	Adenylosuccinate lyase OS=Proteus mirabilis (strain HI4320) OX=529507 GN=PMI0627 PE=3 SV=1 - [B4ESW7_PROMH]	80	16	1	16	45.05	50.9483	6.354	53	18	9	0	0	0
F2I5W9	HMPREF9243_1456	V-type ATP synthase subunit I OS=Aerococcus urinae (strain ACS-120-V-Col10a) GN=HMPREF9243_1456 PE=3 SV=1 - [F2I5W9_AERUA]	80	7	1	7	14.76	75.0273	5.09717	37	31	11	1	0	0
K9F147	dsdA	Probable D-serine dehydratase OS=Actinobaculum massiliense ACS-171-V-Col2 OX=883066 GN=dsdA PE=3 SV=1 - [K9F147_9ACTO]	80	11	1	11	38.67	49.1655	5.14795	49	21	10	0	0	0
K9EEX7	HMPREF9233_00989	Uncharacterized protein OS=Actinobaculum massiliense ACS-171-V-Col2 OX=883066 GN=HMPREF9233_00989 PE=4 SV=1 - [K9EEX7_9ACTO]	80	11	1	11	70.22	24.9421	5.8335	48	19	13	0	0	0
Q1R6B5	nanA	N-acetylneuraminate lyase OS=Escherichia coli (strain UTI89 / UPEC) GN=nanA PE=3 SV=1 - [NANA_ECOUT]	79	8	1	8	44.11	32.5728	5.89697	12	5	62	0	0	0
F2I5A8	pyrE	Orotate phosphoribosyltransferase OS=Aerococcus urinae (strain ACS-120-V-Col10a) GN=pyrE PE=3 SV=1 - [F2I5A8_AERUA]	78	8	1	8	57.82	23.425	6.41748	26	29	14	9	0	0
F2I770	gltX	Glutamate--tRNA ligase OS=Aerococcus urinae (strain ACS-120-V-Col10a) GN=gltX PE=3 SV=1 - [F2I770_AERUA]	78	9	1	9	22.11	56.3671	5.10986	32	20	11	12	0	3
F2I7L8	rpmE	50S ribosomal protein L31 type B OS=Aerococcus urinae (strain ACS-120-V-Col10a) GN=rpmE PE=3 SV=1 - [F2I7L8_AERUA]	78	6	1	6	85.23	10.0929	6.78564	16	6	28	18	10	0
F2I8D7	gatC	Aspartyl/glutamyl-tRNA(Asn/Gln) amidotransferase subunit C OS=Aerococcus urinae (strain ACS-120-V-Col10a) GN=gatC PE=3 SV=1 - [F2I8D7_AERUA]	78	6	1	6	64.65	11.1534	4.44971	10	7	29	16	10	6
F2I8U5	HMPREF9243_2051	Transketolase, pyridine binding domain protein OS=Aerococcus urinae (strain ACS-120-V-Col10a) GN=HMPREF9243_2051 PE=4 SV=1 - [F2I8U5_AERUA]	78	9	2	9	33.13	36.2717	4.83057	27	14	37	0	0	0
F2I6L3	HMPREF9243_1583	LPXTG-motif cell wall anchor domain protein OS=Aerococcus urinae (strain ACS-120-V-Col10a) GN=HMPREF9243_1583 PE=4 SV=1 - [F2I6L3_AERUA]	78	4	1	4	24.65	30.0787	9.11475	36	6	35	0	1	0
F2I7S4	rplP	50S ribosomal protein L16 OS=Aerococcus urinae (strain ACS-120-V-Col10a) GN=rplP PE=3 SV=1 - [F2I7S4_AERUA]	78	4	1	4	35.21	15.9117	10.4624	16	20	33	6	0	3
F2I862	galE	UDP-glucose 4-epimerase OS=Aerococcus urinae (strain ACS-120-V-Col10a) GN=galE PE=4 SV=1 - [F2I862_AERUA]	78	8	1	7	29.97	37.3894	4.81787	25	29	17	3	1	3
K9EG36	rplB	50S ribosomal protein L2 OS=Actinobaculum massiliense ACS-171-V-Col2 OX=883066 GN=rplB PE=3 SV=1 - [K9EG36_9ACTO]	78	9	1	9	47.84	30.5895	11.3853	46	18	14	0	0	0
Q1REI3	pal	Peptidoglycan-associated lipoprotein OS=Escherichia coli (strain UTI89 / UPEC) GN=pal PE=3 SV=1 - [Q1REI3_ECOUT]	77	5	1	4	36.46	19.6687	6.80029	15	9	49	4	0	0
Q1R9B6	pta	Phosphate acetyltransferase OS=Escherichia coli (strain UTI89 / UPEC) GN=pta PE=3 SV=1 - [Q1R9B6_ECOUT]	77	22	1	17	38.66	77.1649	5.41455	9	0	55	13	0	0
Q831Y7	clpB	Chaperone protein ClpB OS=Enterococcus faecalis (strain ATCC 700802 / V583) GN=clpB PE=3 SV=1 - [CLPB_ENTFA]	77	13	1	7	21.31	98.01	5.14795	11	12	54	0	0	0
B4F1P5	ushA	Protein UshA [includes: UDP-sugar hydrolase and 5'-nucleotidase] OS=Proteus mirabilis (strain HI4320) OX=529507 GN=ushA PE=3 SV=1 - [B4F1P5_PROMH]	77	14	1	14	33.39	61.4465	5.52881	25	14	38	0	0	0
B4EZN2	glpD	Glycerol-3-phosphate dehydrogenase OS=Proteus mirabilis (strain HI4320) OX=529507 GN=glpD PE=3 SV=1 - [B4EZN2_PROMH]	77	14	1	13	34.41	56.4481	6.59521	54	14	9	0	0	0
F2I496	HMPREF9243_0834	Creatinase OS=Aerococcus urinae (strain ACS-120-V-Col10a) GN=HMPREF9243_0834 PE=3 SV=1 - [F2I496_AERUA]	77	10	1	10	43.45	39.8169	4.80518	38	11	21	0	0	7
K9EGH5	HMPREF9233_00550	Uncharacterized protein OS=Actinobaculum massiliense ACS-171-V-Col2 OX=883066 GN=HMPREF9233_00550 PE=4 SV=1 - [K9EGH5_9ACTO]	77	2	1	2	27.27	14.7555	5.0083	26	18	33	0	0	0
Q1R607	rplB	50S ribosomal protein L2 OS=Escherichia coli (strain UTI89 / UPEC) GN=rplB PE=3 SV=1 - [RL2_ECOUT]	77	12	1	8	52.75	29.842	10.9312	0	9	62	6	0	0
B4EYA6	fbaB	Fructose-bisphosphate aldolase class I OS=Proteus mirabilis (strain HI4320) OX=529507 GN=fbaB PE=4 SV=1 - [B4EYA6_PROMH]	76	10	1	9	48.71	37.8401	6.80029	49	9	18	0	0	0
F2I7N7	HMPREF9243_0479	Putative bacteriocin transport accessory protein OS=Aerococcus urinae (strain ACS-120-V-Col10a) GN=HMPREF9243_0479 PE=4 SV=1 - [F2I7N7_AERUA]	76	4	1	4	32.23	13.4869	4.60205	19	5	38	2	0	12
F2I4L9	fabG	3-oxoacyl-[acyl-carrier-protein] reductase OS=Aerococcus urinae (strain ACS-120-V-Col10a) GN=fabG PE=4 SV=1 - [F2I4L9_AERUA]	76	8	1	8	39.51	26.1495	7.95752	12	17	17	30	0	0
F2I6K4	asd	Aspartate-semialdehyde dehydrogenase OS=Aerococcus urinae (strain ACS-120-V-Col10a) GN=asd PE=3 SV=1 - [F2I6K4_AERUA]	76	8	1	8	32.28	38.4976	4.93213	17	16	30	7	4	2
B4ETJ8	sitB	Iron ABC transporter, ATP-binding protein OS=Proteus mirabilis (strain HI4320) OX=529507 GN=sitB PE=4 SV=1 - [B4ETJ8_PROMH]	75	8	1	7	34.92	32.3735	6.7124	53	12	10	0	0	0
F2I6T9	HMPREF9243_0310	PTS system, glucitol/sorbitol-specific, IIA component OS=Aerococcus urinae (strain ACS-120-V-Col10a) GN=HMPREF9243_0310 PE=4 SV=1 - [F2I6T9_AERUA]	75	5	1	5	50	12.9754	4.37354	8	14	4	28	21	0
F2I875	HMPREF9243_1892	SPFH/Band 7/PHB domain protein OS=Aerococcus urinae (strain ACS-120-V-Col10a) GN=HMPREF9243_1892 PE=4 SV=1 - [F2I875_AERUA]	75	9	1	9	30.9	37.2916	5.08447	19	55	1	0	0	0
K9EUX4	rplJ	50S ribosomal protein L10 OS=Actinobaculum massiliense ACS-171-V-Col2 OX=883066 GN=rplJ PE=3 SV=1 - [K9EUX4_9ACTO]	75	6	1	6	56.9	18.6298	6.04932	52	12	10	1	0	0
K9EDX8	groS	10 kDa chaperonin OS=Actinobaculum massiliense ACS-171-V-Col2 OX=883066 GN=groS PE=3 SV=1 - [K9EDX8_9ACTO]	75	5	1	5	68.37	10.5685	4.75439	34	16	25	0	0	0
Q1RD16	icdA	Isocitrate dehydrogenase [NADP] OS=Escherichia coli (strain UTI89 / UPEC) GN=icdA PE=4 SV=1 - [Q1RD16_ECOUT]	75	12	1	7	34.13	45.7405	5.40186	0	0	62	13	0	0
Q1R620	rplE	50S ribosomal protein L5 OS=Escherichia coli (strain UTI89 / UPEC) GN=rplE PE=3 SV=1 - [RL5_ECOUT]	74	12	1	5	72.07	20.2887	9.48096	4	6	45	19	0	0
Q839G9	fusA	Elongation factor G OS=Enterococcus faecalis (strain ATCC 700802 / V583) GN=fusA PE=3 SV=1 - [EFG_ENTFA]	74	9	1	7	22.22	76.6305	4.89404	29	21	24	0	0	0
B4EXS1	hns	DNA-binding protein OS=Proteus mirabilis (strain HI4320) OX=529507 GN=hns PE=3 SV=1 - [B4EXS1_PROMH]	74	7	1	5	55.22	15.2399	5.04639	26	15	32	1	0	0
B4ESS5	pal	Peptidoglycan-associated protein OS=Proteus mirabilis (strain HI4320) OX=529507 GN=pal PE=3 SV=1 - [B4ESS5_PROMH]	74	6	1	5	44.85	18.1183	6.32861	24	10	31	9	0	0
F2I4J5	ackA	Acetate kinase OS=Aerococcus urinae (strain ACS-120-V-Col10a) GN=ackA PE=3 SV=1 - [F2I4J5_AERUA]	74	12	1	12	39.9	43.1636	4.80518	18	18	29	8	0	1
F2I8X6	nanE	Putative N-acetylmannosamine-6-phosphate 2-epimerase OS=Aerococcus urinae (strain ACS-120-V-Col10a) GN=nanE PE=3 SV=1 - [F2I8X6_AERUA]	74	3	1	3	17.39	25.1158	4.71631	37	21	16	0	0	0
K9F393	HMPREF9233_00677	Uncharacterized protein OS=Actinobaculum massiliense ACS-171-V-Col2 OX=883066 GN=HMPREF9233_00677 PE=4 SV=1 - [K9F393_9ACTO]	74	8	1	8	47.2	31.1014	7.25439	51	13	9	1	0	0
K9EY37	HMPREF9233_00649	Uncharacterized protein OS=Actinobaculum massiliense ACS-171-V-Col2 OX=883066 GN=HMPREF9233_00649 PE=4 SV=1 - [K9EY37_9ACTO]	74	10	1	10	49.86	38.8426	4.7417	62	7	5	0	0	0
Q1RF74	acrB	Efflux pump membrane transporter OS=Escherichia coli (strain UTI89 / UPEC) GN=acrB PE=3 SV=1 - [Q1RF74_ECOUT]	73	14	1	14	17.54	113.501	5.56689	9	0	64	0	0	0
F2I851	HMPREF9243_0572	Amidohydrolase family protein OS=Aerococcus urinae (strain ACS-120-V-Col10a) GN=HMPREF9243_0572 PE=4 SV=1 - [F2I851_AERUA]	73	14	1	14	44.02	47.1783	5.08447	29	16	27	0	0	1
F2I815	rpsK	30S ribosomal protein S11 OS=Aerococcus urinae (strain ACS-120-V-Col10a) GN=rpsK PE=3 SV=1 - [F2I815_AERUA]	73	5	1	5	33.59	14.0064	11.0044	17	15	27	10	0	4
F2I4K8	HMPREF9243_0968	UPF0297 protein HMPREF9243_0968 OS=Aerococcus urinae (strain ACS-120-V-Col10a) GN=HMPREF9243_0968 PE=3 SV=1 - [F2I4K8_AERUA]	73	3	1	2	50.57	10.1722	5.50342	22	21	27	3	0	0
F2I5W8	ntpK	V-type sodium ATPase, K subunit OS=Aerococcus urinae (strain ACS-120-V-Col10a) GN=ntpK PE=3 SV=1 - [F2I5W8_AERUA]	73	2	1	2	18.24	16.6799	4.89404	21	26	19	4	0	3
B4F2D3	rpsB	30S ribosomal protein S2 OS=Proteus mirabilis (strain HI4320) OX=529507 GN=rpsB PE=3 SV=1 - [RS2_PROMH]	72	9	1	5	48.55	26.7779	7.13721	31	4	37	0	0	0
F2I782	pncB	Nicotinate phosphoribosyltransferase OS=Aerococcus urinae (strain ACS-120-V-Col10a) GN=pncB PE=3 SV=1 - [F2I782_AERUA]	72	11	1	11	32.39	55.5026	5.0083	22	21	26	0	0	3
F2I794	rplJ	50S ribosomal protein L10 OS=Aerococcus urinae (strain ACS-120-V-Col10a) GN=rplJ PE=3 SV=1 - [F2I794_AERUA]	72	6	1	6	27.91	18.8508	4.95752	10	4	23	23	7	5
F2I5K1	HMPREF9243_0035	Amidohydrolase family protein OS=Aerococcus urinae (strain ACS-120-V-Col10a) GN=HMPREF9243_0035 PE=4 SV=1 - [F2I5K1_AERUA]	72	11	1	11	40.66	43.312	4.88135	6	7	2	57	0	0
K9EF34	HMPREF9233_01413	Uncharacterized protein OS=Actinobaculum massiliense ACS-171-V-Col2 OX=883066 GN=HMPREF9233_01413 PE=4 SV=1 - [K9EF34_9ACTO]	72	12	1	12	43.01	43.1564	5.21143	34	14	24	0	0	0
B4F1V4	trxA	Thioredoxin OS=Proteus mirabilis (strain HI4320) OX=529507 GN=trxA PE=3 SV=1 - [B4F1V4_PROMH]	71	3	1	2	34.26	11.6971	4.97021	20	5	18	28	0	0
B4EU27	rbsB	D-ribose ABC transporter, substrate-binding periplasmic protein OS=Proteus mirabilis (strain HI4320) OX=529507 GN=rbsB PE=4 SV=1 - [B4EU27_PROMH]	71	12	1	12	55.07	31.2166	6.62451	27	16	28	0	0	0
F2I7B1	HMPREF9243_0416	ATP:cob(I)alamin adenosyltransferase OS=Aerococcus urinae (strain ACS-120-V-Col10a) GN=HMPREF9243_0416 PE=4 SV=1 - [F2I7B1_AERUA]	71	7	1	7	40.61	22.3703	5.21143	27	21	23	0	0	0
F2I7L0	HMPREF9243_1804	Putative catabolite control protein A OS=Aerococcus urinae (strain ACS-120-V-Col10a) GN=HMPREF9243_1804 PE=4 SV=1 - [F2I7L0_AERUA]	71	5	1	5	23.87	36.0715	4.98291	28	21	20	1	0	1
Q1R360	rpsF	30S ribosomal protein S6 OS=Escherichia coli (strain UTI89 / UPEC) GN=rpsF PE=3 SV=1 - [RS6_ECOUT]	70	5	2	5	45.8	15.1774	5.38916	17	11	31	11	0	0
Q1R8K2	iscS	Cysteine desulfurase IscS OS=Escherichia coli (strain UTI89 / UPEC) GN=iscS PE=3 SV=1 - [Q1R8K2_ECOUT]	70	15	1	11	44.42	46.0324	6.48096	5	0	59	6	0	0
Q838D6	EF_0634	Decarboxylase, putative OS=Enterococcus faecalis (strain ATCC 700802 / V583) GN=EF_0634 PE=4 SV=1 - [Q838D6_ENTFA]	70	15	1	15	36.32	71.9578	5.31299	9	42	19	0	0	0
B4F1I7	rplB	50S ribosomal protein L2 OS=Proteus mirabilis (strain HI4320) OX=529507 GN=rplB PE=3 SV=1 - [RL2_PROMH]	70	8	1	4	35.04	30.0381	10.8726	20	9	41	0	0	0
B4F261	ompH	Outer membrane protein OS=Proteus mirabilis (strain HI4320) OX=529507 GN=ompH PE=3 SV=1 - [B4F261_PROMH]	70	7	1	7	43.03	18.2345	9.0415	39	25	6	0	0	0
K9F3G6	HMPREF9233_00088	Pyruvate dehydrogenase E1 component OS=Actinobaculum massiliense ACS-171-V-Col2 OX=883066 GN=HMPREF9233_00088 PE=4 SV=1 - [K9F3G6_9ACTO]	70	16	1	16	23.99	102.313	5.45264	52	14	4	0	0	0
F2I8M8	HMPREF9243_1977	Receptor family ligand-binding protein OS=Aerococcus urinae (strain ACS-120-V-Col10a) GN=HMPREF9243_1977 PE=4 SV=1 - [F2I8M8_AERUA]	69	12	1	12	41.34	41.9418	4.81787	37	15	10	6	1	0
F2I5B6	pdxB	4-phosphoerythronate dehydrogenase OS=Aerococcus urinae (strain ACS-120-V-Col10a) GN=pdxB PE=3 SV=1 - [F2I5B6_AERUA]	69	11	1	11	41.12	44.1573	5.59229	21	16	21	2	0	9
F2I7S7	rplN	50S ribosomal protein L14 OS=Aerococcus urinae (strain ACS-120-V-Col10a) GN=rplN PE=3 SV=1 - [F2I7S7_AERUA]	69	8	2	8	54.92	13.1511	9.77393	13	11	23	18	2	2
K9EDR6	rplC	50S ribosomal protein L3 OS=Actinobaculum massiliense ACS-171-V-Col2 OX=883066 GN=rplC PE=3 SV=1 - [K9EDR6_9ACTO]	69	6	1	6	33.94	23.2173	10.272	33	27	8	1	0	0
Q1R260	deoB	Phosphopentomutase OS=Escherichia coli (strain UTI89 / UPEC) GN=deoB PE=3 SV=1 - [DEOB_ECOUT]	68	11	1	8	28.26	44.365	5.35107	5	3	50	10	0	0
F2I649	HMPREF9243_1473	Lipoprotein OS=Aerococcus urinae (strain ACS-120-V-Col10a) GN=HMPREF9243_1473 PE=3 SV=1 - [F2I649_AERUA]	68	7	1	7	28.52	31.977	4.57666	23	10	29	1	1	4
F2I4T3	HMPREF9243_1059	Universal stress family protein OS=Aerococcus urinae (strain ACS-120-V-Col10a) GN=HMPREF9243_1059 PE=3 SV=1 - [F2I4T3_AERUA]	68	7	1	7	61.27	16.0204	5.59229	22	31	13	0	2	0
F2I6Q0	HMPREF9243_1621	ABC transporter, permease protein OS=Aerococcus urinae (strain ACS-120-V-Col10a) GN=HMPREF9243_1621 PE=3 SV=1 - [F2I6Q0_AERUA]	67	4	1	4	14.78	37.4234	9.23193	16	20	20	9	0	2
F2I7T5	rplO	50S ribosomal protein L15 OS=Aerococcus urinae (strain ACS-120-V-Col10a) GN=rplO PE=3 SV=1 - [F2I7T5_AERUA]	67	4	1	4	19.86	15.6534	10.1987	13	15	23	12	4	0
F2I4L4	HMPREF9243_0976	Uncharacterized protein OS=Aerococcus urinae (strain ACS-120-V-Col10a) GN=HMPREF9243_0976 PE=4 SV=1 - [F2I4L4_AERUA]	67	3	1	3	32.5	13.7261	5.03369	34	16	15	2	0	0
K9EZP8	HMPREF9233_01667	Uncharacterized protein OS=Actinobaculum massiliense ACS-171-V-Col2 OX=883066 GN=HMPREF9233_01667 PE=4 SV=1 - [K9EZP8_9ACTO]	67	10	1	10	31.25	41.3594	4.93213	39	12	16	0	0	0
Q1RD62	acpP	Acyl carrier protein OS=Escherichia coli (strain UTI89 / UPEC) GN=acpP PE=3 SV=1 - [ACP_ECOUT]	66	3	1	3	33.33	8.63422	4.05615	31	7	18	10	0	0
Q1RAR8	aspS	Aspartate--tRNA ligase OS=Escherichia coli (strain UTI89 / UPEC) GN=aspS PE=3 SV=1 - [SYD_ECOUT]	66	15	1	13	30.85	65.8276	5.77002	9	0	42	15	0	0
F2I5W6	HMPREF9243_1453	ATP synthase, subunit C OS=Aerococcus urinae (strain ACS-120-V-Col10a) GN=HMPREF9243_1453 PE=4 SV=1 - [F2I5W6_AERUA]	66	6	1	6	26.47	39.0588	4.89404	29	25	8	4	0	0
K9EC52	rplR	50S ribosomal protein L18 OS=Actinobaculum massiliense ACS-171-V-Col2 OX=883066 GN=rplR PE=3 SV=1 - [K9EC52_9ACTO]	66	7	1	7	52.03	13.2092	11.605	31	19	14	2	0	0
K9EYP4	rplS	50S ribosomal protein L19 OS=Actinobaculum massiliense ACS-171-V-Col2 OX=883066 GN=rplS PE=3 SV=1 - [K9EYP4_9ACTO]	66	6	1	6	49.14	13.174	10.3013	37	21	8	0	0	0
Q1RG24	dapD	2,3,4,5-tetrahydropyridine-2,6-dicarboxylate N-succinyltransferase OS=Escherichia coli (strain UTI89 / UPEC) GN=dapD PE=3 SV=1 - [DAPD_ECOUT]	65	9	1	4	47.81	29.8725	6.01123	29	10	12	14	0	0
Q1RFT4	pepD	Aminoacyl-histidine dipeptidase (Peptidase D) OS=Escherichia coli (strain UTI89 / UPEC) GN=pepD PE=4 SV=1 - [Q1RFT4_ECOUT]	65	10	1	10	26.6	52.8851	5.32568	9	6	42	8	0	0
B4EVR3	prsA	Ribose-phosphate pyrophosphokinase OS=Proteus mirabilis (strain HI4320) OX=529507 GN=prsA PE=3 SV=1 - [B4EVR3_PROMH]	65	8	1	3	35.24	34.2467	5.59229	28	2	35	0	0	0
F2I693	HMPREF9243_1527	Dehydrogenase E1 component OS=Aerococcus urinae (strain ACS-120-V-Col10a) GN=HMPREF9243_1527 PE=4 SV=1 - [F2I693_AERUA]	65	8	1	8	28.85	38.8687	4.89404	29	12	24	0	0	0
F2I4M1	accB	Biotin carboxyl carrier protein of acetyl-CoA carboxylase OS=Aerococcus urinae (strain ACS-120-V-Col10a) GN=accB PE=4 SV=1 - [F2I4M1_AERUA]	65	5	1	5	40.63	17.7648	4.4624	11	14	9	25	6	0
F2I7R9	rplW	50S ribosomal protein L23 OS=Aerococcus urinae (strain ACS-120-V-Col10a) GN=rplW PE=3 SV=1 - [F2I7R9_AERUA]	65	3	1	3	28	11.3869	6.78564	14	17	23	7	3	1
K9EC36	rplD	50S ribosomal protein L4 OS=Actinobaculum massiliense ACS-171-V-Col2 OX=883066 GN=rplD PE=3 SV=1 - [K9EC36_9ACTO]	65	5	1	5	29.77	23.1573	10.0229	28	25	8	4	0	0
K9F0D2	HMPREF9233_01364	Uncharacterized protein OS=Actinobaculum massiliense ACS-171-V-Col2 OX=883066 GN=HMPREF9233_01364 PE=4 SV=1 - [K9F0D2_9ACTO]	65	30	1	30	15.96	318.89	5.0083	51	2	12	0	0	0
Q1R553	dppA	Periplasmic dipeptide transport protein OS=Escherichia coli (strain UTI89 / UPEC) GN=dppA PE=4 SV=1 - [Q1R553_ECOUT]	64	14	2	13	31.59	60.2553	6.81494	15	7	39	3	0	0
B4ETJ9	sitA	Iron ABC transporter, periplasmic substrate-binding protein OS=Proteus mirabilis (strain HI4320) OX=529507 GN=sitA PE=3 SV=1 - [B4ETJ9_PROMH]	64	6	1	6	36.09	33.7405	5.92236	47	14	3	0	0	0
F2I5L1	HMPREF9243_0045	Amidohydrolase OS=Aerococcus urinae (strain ACS-120-V-Col10a) GN=HMPREF9243_0045 PE=4 SV=1 - [F2I5L1_AERUA]	64	8	1	8	25.81	44.1337	4.90674	12	23	28	0	1	0
F2I4D8	HMPREF9243_0893	Aminopeptidase OS=Aerococcus urinae (strain ACS-120-V-Col10a) GN=HMPREF9243_0893 PE=3 SV=1 - [F2I4D8_AERUA]	64	9	1	9	14.23	94.8117	4.71631	26	10	16	8	4	0
F2I4T7	HMPREF9243_1063	Uncharacterized protein OS=Aerococcus urinae (strain ACS-120-V-Col10a) GN=HMPREF9243_1063 PE=4 SV=1 - [F2I4T7_AERUA]	64	7	1	7	57.14	17.4957	5.17334	21	15	20	0	8	0
F2I6K3	rnj	Ribonuclease J OS=Aerococcus urinae (strain ACS-120-V-Col10a) GN=rnj PE=3 SV=1 - [F2I6K3_AERUA]	64	11	1	11	25.5	66.6298	6.41748	24	19	19	2	0	0
F2I587	HMPREF9243_1253	Uncharacterized protein OS=Aerococcus urinae (strain ACS-120-V-Col10a) GN=HMPREF9243_1253 PE=4 SV=1 - [F2I587_AERUA]	64	4	1	4	67.05	9.90116	4.84326	37	11	16	0	0	0
K9EHB4	ftsZ	Cell division protein FtsZ OS=Actinobaculum massiliense ACS-171-V-Col2 OX=883066 GN=ftsZ PE=3 SV=1 - [K9EHB4_9ACTO]	64	10	1	10	44.2	42.3597	4.51318	43	13	8	0	0	0
K9ECM9	HMPREF9233_01162	Lipoprotein OS=Actinobaculum massiliense ACS-171-V-Col2 OX=883066 GN=HMPREF9233_01162 PE=3 SV=1 - [K9ECM9_9ACTO]	64	9	1	9	42.21	31.3761	4.86865	33	22	9	0	0	0
F2I6P0	HMPREF9243_1610	Thioredoxin OS=Aerococcus urinae (strain ACS-120-V-Col10a) GN=HMPREF9243_1610 PE=3 SV=1 - [F2I6P0_AERUA]	64	7	1	7	79.41	11.6387	4.53857	0	2	12	32	18	0
Q1R801	recA	Protein RecA OS=Escherichia coli (strain UTI89 / UPEC) GN=recA PE=3 SV=1 - [RECA_ECOUT]	64	11	1	7	45.61	37.9496	5.18604	0	5	49	10	0	0
B4F2C3	pnp	Polyribonucleotide nucleotidyltransferase OS=Proteus mirabilis (strain HI4320) OX=529507 GN=pnp PE=3 SV=1 - [PNP_PROMH]	63	14	1	7	25.81	76.8208	5.09717	29	0	20	14	0	0
F2I556	rplU	50S ribosomal protein L21 OS=Aerococcus urinae (strain ACS-120-V-Col10a) GN=rplU PE=3 SV=1 - [F2I556_AERUA]	63	4	1	4	49.02	11.185	9.30518	17	14	19	5	1	7
K9EDS4	rplV	50S ribosomal protein L22 OS=Actinobaculum massiliense ACS-171-V-Col2 OX=883066 GN=rplV PE=3 SV=1 - [K9EDS4_9ACTO]	63	6	1	6	43.08	14.8389	10.5503	34	22	7	0	0	0
K9EUR7	HMPREF9233_01206	dTDP-glucose 4,6-dehydratase OS=Actinobaculum massiliense ACS-171-V-Col2 OX=883066 GN=HMPREF9233_01206 PE=3 SV=1 - [K9EUR7_9ACTO]	63	7	1	7	32.73	36.9285	5.36377	36	16	11	0	0	0
K9EFL7	HMPREF9233_00132	DivIVA domain-containing protein OS=Actinobaculum massiliense ACS-171-V-Col2 OX=883066 GN=HMPREF9233_00132 PE=4 SV=1 - [K9EFL7_9ACTO]	63	5	1	5	41.03	21.3386	4.52588	24	19	20	0	0	0
Q1R6G8	nusA	Transcription termination/antitermination protein NusA OS=Escherichia coli (strain UTI89 / UPEC) GN=nusA PE=3 SV=1 - [Q1R6G8_ECOUT]	62	13	1	9	33.74	54.8371	4.64014	3	0	53	6	0	0
F2I571	HMPREF9243_1233	Uncharacterized protein OS=Aerococcus urinae (strain ACS-120-V-Col10a) GN=HMPREF9243_1233 PE=4 SV=1 - [F2I571_AERUA]	62	11	1	11	33.16	44.5034	5.77002	24	11	27	0	0	0
F2I7D6	pepA	Probable cytosol aminopeptidase OS=Aerococcus urinae (strain ACS-120-V-Col10a) GN=pepA PE=3 SV=1 - [F2I7D6_AERUA]	62	12	1	12	36.86	50.5418	4.93213	34	11	4	10	0	3
F2I5C5	clpP	ATP-dependent Clp protease proteolytic subunit OS=Aerococcus urinae (strain ACS-120-V-Col10a) GN=clpP PE=3 SV=1 - [F2I5C5_AERUA]	62	3	1	3	29	22.0222	4.89404	22	6	31	3	0	0
F2I8T2	HMPREF9243_2034	Peptidase propeptide and YPEB domain protein OS=Aerococcus urinae (strain ACS-120-V-Col10a) GN=HMPREF9243_2034 PE=4 SV=1 - [F2I8T2_AERUA]	62	4	1	4	21.43	24.9797	4.24658	7	15	31	8	1	0
K9EJS4	rpsP	30S ribosomal protein S16 OS=Actinobaculum massiliense ACS-171-V-Col2 OX=883066 GN=rpsP PE=3 SV=1 - [K9EJS4_9ACTO]	62	4	1	4	30.36	18.6866	5.8208	35	9	18	0	0	0
K9EFQ2	tig	Trigger factor OS=Actinobaculum massiliense ACS-171-V-Col2 OX=883066 GN=tig PE=3 SV=1 - [K9EFQ2_9ACTO]	62	9	1	9	21.32	58.7823	4.4624	38	10	14	0	0	0
K9EBH5	HMPREF9233_01566	Uncharacterized protein OS=Actinobaculum massiliense ACS-171-V-Col2 OX=883066 GN=HMPREF9233_01566 PE=4 SV=1 - [K9EBH5_9ACTO]	62	10	1	10	43.48	40.111	5.13525	43	4	14	1	0	0
Q1RBL9	rspB	Starvation sensing protein RspB OS=Escherichia coli (strain UTI89 / UPEC) GN=rspB PE=3 SV=1 - [Q1RBL9_ECOUT]	62	9	1	9	34.29	37.4295	6.52197	0	8	54	0	0	0
Q1RCM3	kdsA	2-dehydro-3-deoxyphosphooctonate aldolase OS=Escherichia coli (strain UTI89 / UPEC) GN=kdsA PE=3 SV=1 - [KDSA_ECOUT]	61	10	1	9	44.01	30.8129	6.80029	5	5	38	13	0	0
B4F168	zapB	Cell division protein ZapB OS=Proteus mirabilis (strain HI4320) OX=529507 GN=zapB PE=3 SV=1 - [ZAPB_PROMH]	61	3	1	2	57.5	9.41676	4.55127	48	9	4	0	0	0
B4F297	ppa	Inorganic pyrophosphatase OS=Proteus mirabilis (strain HI4320) OX=529507 GN=ppa PE=3 SV=1 - [B4F297_PROMH]	61	8	1	5	45.71	19.611	5.17334	15	8	38	0	0	0
B4EVB7	aspC	Aminotransferase OS=Proteus mirabilis (strain HI4320) OX=529507 GN=aspC PE=3 SV=1 - [B4EVB7_PROMH]	61	14	1	12	45.71	43.6191	5.22412	21	6	34	0	0	0
F2I4K7	alaS	Alanine--tRNA ligase OS=Aerococcus urinae (strain ACS-120-V-Col10a) GN=alaS PE=3 SV=1 - [F2I4K7_AERUA]	61	16	1	16	25.59	99.4669	4.94482	11	13	14	14	1	8
F2I6A2	rpsP	30S ribosomal protein S16 OS=Aerococcus urinae (strain ACS-120-V-Col10a) GN=rpsP PE=3 SV=1 - [F2I6A2_AERUA]	61	3	1	3	46.67	10.2845	10.1548	25	9	17	7	1	2
F2I4Z3	dnaJ	Chaperone protein DnaJ OS=Aerococcus urinae (strain ACS-120-V-Col10a) GN=dnaJ PE=3 SV=1 - [F2I4Z3_AERUA]	61	9	1	9	31.61	41.8887	8.06006	10	14	21	3	0	13
K9F3F9	panB	3-methyl-2-oxobutanoate hydroxymethyltransferase OS=Actinobaculum massiliense ACS-171-V-Col2 OX=883066 GN=panB PE=3 SV=1 - [K9F3F9_9ACTO]	61	4	1	4	21.72	31.2449	5.75732	45	15	1	0	0	0
K9EZ77	HMPREF9233_01482	Uncharacterized protein OS=Actinobaculum massiliense ACS-171-V-Col2 OX=883066 GN=HMPREF9233_01482 PE=4 SV=1 - [K9EZ77_9ACTO]	61	12	1	12	38.39	48.9174	5.69385	35	21	5	0	0	0
Q1RGH6	ileS	Isoleucine--tRNA ligase OS=Escherichia coli (strain UTI89 / UPEC) GN=ileS PE=3 SV=1 - [SYI_ECOUT]	60	15	1	15	18.87	104.288	5.94775	7	1	34	18	0	0
B4EYV1	rplJ	50S ribosomal protein L10 OS=Proteus mirabilis (strain HI4320) OX=529507 GN=rplJ PE=3 SV=1 - [RL10_PROMH]	60	5	1	2	38.18	17.6404	8.67529	19	7	34	0	0	0
B4F1U2	ilvE	Branched-chain-amino-acid aminotransferase OS=Proteus mirabilis (strain HI4320) OX=529507 GN=ilvE PE=3 SV=1 - [B4F1U2_PROMH]	60	6	1	3	29.55	33.9031	6.07471	16	0	24	20	0	0
B4ESQ4	gltA	Citrate synthase OS=Proteus mirabilis (strain HI4320) OX=529507 GN=gltA PE=3 SV=1 - [B4ESQ4_PROMH]	60	5	1	4	16.86	48.1182	7.10791	33	1	26	0	0	0
F2I554	rpmA	50S ribosomal protein L27 OS=Aerococcus urinae (strain ACS-120-V-Col10a) GN=rpmA PE=3 SV=1 - [F2I554_AERUA]	60	3	1	3	44.09	10.0572	10.1548	11	8	20	21	0	0
F2I4R1	HMPREF9243_1033	YqeY-like protein OS=Aerococcus urinae (strain ACS-120-V-Col10a) GN=HMPREF9243_1033 PE=4 SV=1 - [F2I4R1_AERUA]	60	9	1	9	59.86	16.4405	5.19873	20	10	18	3	1	8
F2I5E0	HMPREF9243_0017	Single-stranded DNA-binding protein OS=Aerococcus urinae (strain ACS-120-V-Col10a) GN=HMPREF9243_0017 PE=3 SV=1 - [F2I5E0_AERUA]	60	8	1	8	48.42	20.8507	4.70361	23	9	18	2	0	8
F2I7W8	HMPREF9243_1838	D-lactate dehydrogenase OS=Aerococcus urinae (strain ACS-120-V-Col10a) GN=HMPREF9243_1838 PE=3 SV=1 - [F2I7W8_AERUA]	60	11	2	11	41.39	36.2228	4.98291	24	6	10	7	9	4
Q1R7E1	lysS	Lysine--tRNA ligase OS=Escherichia coli (strain UTI89 / UPEC) GN=lysS PE=3 SV=1 - [Q1R7E1_ECOUT]	60	12	1	11	25.35	57.5671	5.23682	0	2	45	13	0	0
Q1RFB4	yajQ	UPF0234 protein YajQ OS=Escherichia coli (strain UTI89 / UPEC) GN=yajQ PE=3 SV=3 - [YAJQ_ECOUT]	59	5	1	5	38.04	18.3326	6.23975	11	7	40	1	0	0
Q1R6Q9	yqjI	Uncharacterized protein OS=Escherichia coli (strain UTI89 / UPEC) GN=yqjI PE=4 SV=1 - [Q1R6Q9_ECOUT]	59	5	1	5	36.23	23.4266	6.69775	29	28	2	0	0	0
B4EVU2	pykA	Pyruvate kinase OS=Proteus mirabilis (strain HI4320) OX=529507 GN=pykA PE=3 SV=1 - [B4EVU2_PROMH]	59	10	1	5	27.5	51.6007	6.66846	21	4	34	0	0	0
K9F0X4	HMPREF9233_00911	D-xylose ABC transporter, D-xylose-binding protein OS=Actinobaculum massiliense ACS-171-V-Col2 OX=883066 GN=HMPREF9233_00911 PE=4 SV=1 - [K9F0X4_9ACTO]	59	6	1	6	24.6	40.5983	4.84326	33	12	14	0	0	0
Q1RBP6	uxaB	Altronate oxidoreductase OS=Escherichia coli (strain UTI89 / UPEC) GN=uxaB PE=3 SV=1 - [UXAB_ECOUT]	58	9	1	9	21.12	54.8002	5.07178	1	1	50	6	0	0
Q1REV5	ahpF	Alkyl hydroperoxide reductase, F52a subunit detoxification of hydroperoxides OS=Escherichia coli (strain UTI89 / UPEC) GN=ahpF PE=3 SV=1 - [Q1REV5_ECOUT]	58	13	1	10	32.02	57.3656	5.69385	3	3	35	17	0	0
Q1RF73	acrA	Acriflavine resistance protein A OS=Escherichia coli (strain UTI89 / UPEC) GN=acrA PE=3 SV=1 - [Q1RF73_ECOUT]	58	11	1	11	37.41	43.4948	8.42627	13	0	45	0	0	0
Q1RC62	pspA	Phage shock protein A OS=Escherichia coli (strain UTI89 / UPEC) GN=pspA PE=4 SV=1 - [Q1RC62_ECOUT]	58	7	1	7	40.99	25.5053	5.49072	45	6	7	0	0	0
B4ESZ4	gnd	6-phosphogluconate dehydrogenase, decarboxylating OS=Proteus mirabilis (strain HI4320) OX=529507 GN=gnd PE=3 SV=1 - [B4ESZ4_PROMH]	58	13	1	8	38.46	51.5063	5.49072	32	5	21	0	0	0
B4F1Q3	htpG	Chaperone protein HtpG OS=Proteus mirabilis (strain HI4320) OX=529507 GN=htpG PE=3 SV=1 - [B4F1Q3_PROMH]	58	14	1	9	26.63	71.4891	5.10986	26	0	18	14	0	0
F2I6P8	HMPREF9243_1619	ABC transporter, ATP-binding protein OS=Aerococcus urinae (strain ACS-120-V-Col10a) GN=HMPREF9243_1619 PE=3 SV=1 - [F2I6P8_AERUA]	58	7	1	7	30.42	35.259	6.53662	28	15	9	6	0	0
F2I497	efp	Elongation factor P OS=Aerococcus urinae (strain ACS-120-V-Col10a) GN=efp PE=3 SV=1 - [F2I497_AERUA]	58	4	1	4	24.32	20.4073	4.94482	8	11	18	5	2	14
F2I6X2	galU	UTP--glucose-1-phosphate uridylyltransferase OS=Aerococcus urinae (strain ACS-120-V-Col10a) GN=galU PE=3 SV=1 - [F2I6X2_AERUA]	58	9	1	9	48.11	32.694	4.99561	17	12	10	11	3	5
K9ECV5	HMPREF9233_00860	Uncharacterized protein OS=Actinobaculum massiliense ACS-171-V-Col2 OX=883066 GN=HMPREF9233_00860 PE=4 SV=1 - [K9ECV5_9ACTO]	58	7	1	7	25.36	43.4032	4.51318	14	9	35	0	0	0
Q1RDS7	asnS	Asparagine--tRNA ligase OS=Escherichia coli (strain UTI89 / UPEC) GN=asnS PE=3 SV=1 - [SYN_ECOUT]	58	14	1	9	33.48	52.5374	5.31299	0	2	47	9	0	0
F2I5R0	gnd	6-phosphogluconate dehydrogenase, decarboxylating OS=Aerococcus urinae (strain ACS-120-V-Col10a) GN=gnd PE=3 SV=1 - [F2I5R0_AERUA]	58	15	1	13	39.46	53.6568	5.04639	0	7	26	14	3	8
Q1R5U7	rplK	50S ribosomal protein L11 OS=Escherichia coli (strain UTI89 / UPEC) GN=rplK PE=3 SV=3 - [RL11_ECOUT]	57	5	1	3	38.03	14.8659	9.62744	6	2	29	20	0	0
Q1R793	tktA	Transketolase OS=Escherichia coli (strain UTI89 / UPEC) GN=tktA PE=3 SV=1 - [Q1R793_ECOUT]	57	15	1	12	34.77	73.2796	5.88428	20	0	25	12	0	0
Q1R4G7	ilvE	Branched-chain-amino-acid aminotransferase OS=Escherichia coli (strain UTI89 / UPEC) GN=ilvE PE=3 SV=1 - [Q1R4G7_ECOUT]	57	5	1	2	23.3	34.0531	5.79541	10	0	26	21	0	0
B4EVY7	fumC	Fumarate hydratase class II OS=Proteus mirabilis (strain HI4320) OX=529507 GN=fumC PE=3 SV=1 - [B4EVY7_PROMH]	57	10	1	10	37.63	50.3869	6.58057	42	7	8	0	0	0
F2I7S1	rpsS	30S ribosomal protein S19 OS=Aerococcus urinae (strain ACS-120-V-Col10a) GN=rpsS PE=3 SV=1 - [F2I7S1_AERUA]	57	5	1	5	47.83	10.7376	9.80322	16	13	17	11	0	0
F2I7U8	iadA	Isoaspartyl dipeptidase OS=Aerococcus urinae (strain ACS-120-V-Col10a) GN=iadA PE=3 SV=1 - [F2I7U8_AERUA]	57	6	1	6	17.56	42.1278	5.0083	34	16	7	0	0	0
K9EDT9	rplF	50S ribosomal protein L6 OS=Actinobaculum massiliense ACS-171-V-Col2 OX=883066 GN=rplF PE=3 SV=1 - [K9EDT9_9ACTO]	57	7	1	7	48.88	19.1383	9.37842	37	6	14	0	0	0
K9EUY7	rpsJ	30S ribosomal protein S10 OS=Actinobaculum massiliense ACS-171-V-Col2 OX=883066 GN=rpsJ PE=3 SV=1 - [K9EUY7_9ACTO]	57	6	1	6	51.96	11.6664	9.64209	33	9	15	0	0	0
Q1R8I4	glyA	Serine hydroxymethyltransferase OS=Escherichia coli (strain UTI89 / UPEC) GN=glyA PE=3 SV=2 - [GLYA_ECOUT]	56	10	1	7	25.9	45.288	6.48096	14	4	33	5	0	0
Q1R785	metK	S-adenosylmethionine synthase OS=Escherichia coli (strain UTI89 / UPEC) GN=metK PE=3 SV=1 - [Q1R785_ECOUT]	56	8	1	3	29.9	42.3965	5.26221	21	3	28	4	0	0
Q1R6U8	tolC	Outer membrane protein TolC OS=Escherichia coli (strain UTI89 / UPEC) GN=tolC PE=4 SV=1 - [Q1R6U8_ECOUT]	56	11	1	11	32.02	55.0808	5.65576	9	0	40	7	0	0
B4EXE3	groS	10 kDa chaperonin OS=Proteus mirabilis (strain HI4320) OX=529507 GN=groS PE=3 SV=1 - [CH10_PROMH]	56	4	1	3	52.58	10.3686	5.5415	21	10	25	0	0	0
B4F1A5	metK	S-adenosylmethionine synthase OS=Proteus mirabilis (strain HI4320) OX=529507 GN=metK PE=3 SV=1 - [METK_PROMH]	56	8	1	3	24.74	42.0342	5.24951	25	8	23	0	0	0
B4EZR7	ptsI	Phosphoenolpyruvate-protein phosphotransferase OS=Proteus mirabilis (strain HI4320) OX=529507 GN=ptsI PE=3 SV=1 - [B4EZR7_PROMH]	56	12	1	7	28.87	63.6541	4.86865	17	2	37	0	0	0
B4F2L9	tdcF	Putative endoribonuclease OS=Proteus mirabilis (strain HI4320) OX=529507 GN=tdcF PE=4 SV=1 - [B4F2L9_PROMH]	56	6	1	5	46.09	13.7412	4.91943	28	21	3	4	0	0
F2I5F9	der	GTPase Der OS=Aerococcus urinae (strain ACS-120-V-Col10a) GN=der PE=3 SV=1 - [F2I5F9_AERUA]	56	7	1	7	25	48.9536	5.84619	19	16	18	1	0	2
F2I8I1	xpt	Xanthine phosphoribosyltransferase OS=Aerococcus urinae (strain ACS-120-V-Col10a) GN=xpt PE=3 SV=1 - [F2I8I1_AERUA]	56	4	1	4	24.87	21.06	5.12256	12	17	26	0	0	1
K9F2H7	HMPREF9233_00462	Uncharacterized protein OS=Actinobaculum massiliense ACS-171-V-Col2 OX=883066 GN=HMPREF9233_00462 PE=4 SV=1 - [K9F2H7_9ACTO]	56	10	1	10	16.91	89.7905	6.59521	27	9	20	0	0	0
Q1R3Z0	zapB	Cell division protein ZapB OS=Escherichia coli (strain UTI89 / UPEC) GN=zapB PE=3 SV=2 - [ZAPB_ECOUT]	55	3	1	2	50.62	9.62881	4.66553	42	7	4	2	0	0
Q1RBF4	slyB	Outer membrane lipoprotein SlyB OS=Escherichia coli (strain UTI89 / UPEC) GN=slyB PE=4 SV=1 - [Q1RBF4_ECOUT]	55	7	1	7	77.42	15.618	8.83643	10	0	45	0	0	0
B4F161	tpiA	Triosephosphate isomerase OS=Proteus mirabilis (strain HI4320) OX=529507 GN=tpiA PE=3 SV=1 - [TPIS_PROMH]	55	10	1	7	53.91	27.1881	6.60986	19	10	26	0	0	0
B4EVG5	icd	Isocitrate dehydrogenase [NADP] OS=Proteus mirabilis (strain HI4320) OX=529507 GN=icd PE=4 SV=1 - [B4EVG5_PROMH]	55	10	1	5	26.62	45.7175	5.21143	23	3	29	0	0	0
F2I8V4	HMPREF9243_0701	Probable transcriptional regulatory protein HMPREF9243_0701 OS=Aerococcus urinae (strain ACS-120-V-Col10a) GN=HMPREF9243_0701 PE=3 SV=1 - [F2I8V4_AERUA]	55	3	1	3	13.58	27.0091	4.60205	5	16	7	13	14	0
F2I525	fabG	3-oxoacyl-[acyl-carrier-protein] reductase OS=Aerococcus urinae (strain ACS-120-V-Col10a) GN=fabG PE=4 SV=1 - [F2I525_AERUA]	55	7	1	7	44.49	25.9661	4.90674	35	8	9	0	0	3
K9EC22	rplK	50S ribosomal protein L11 OS=Actinobaculum massiliense ACS-171-V-Col2 OX=883066 GN=rplK PE=3 SV=1 - [K9EC22_9ACTO]	55	5	1	5	38.89	15.1111	9.23193	29	10	8	8	0	0
Q1R329	ppa	Inorganic pyrophosphatase OS=Escherichia coli (strain UTI89 / UPEC) GN=ppa PE=3 SV=1 - [Q1R329_ECOUT]	54	7	1	4	41.48	19.7191	5.17334	9	8	30	7	0	0
Q1RBM0	ydfI	Hypothetical oxidoreductase YdfI OS=Escherichia coli (strain UTI89 / UPEC) GN=ydfI PE=3 SV=1 - [Q1RBM0_ECOUT]	54	10	1	9	28.19	53.6682	5.8208	9	4	41	0	0	0
F2I707	HMPREF9243_1654	Transcriptional regulator, GntR family OS=Aerococcus urinae (strain ACS-120-V-Col10a) GN=HMPREF9243_1654 PE=4 SV=1 - [F2I707_AERUA]	54	7	1	7	40.43	27.3838	5.79541	15	8	20	9	1	1
F2I7A5	HMPREF9243_0410	UPF0210 protein HMPREF9243_0410 OS=Aerococcus urinae (strain ACS-120-V-Col10a) GN=HMPREF9243_0410 PE=3 SV=1 - [F2I7A5_AERUA]	54	10	1	10	38.27	46.8753	5.10986	23	5	17	4	0	5
K9EV26	rplO	50S ribosomal protein L15 OS=Actinobaculum massiliense ACS-171-V-Col2 OX=883066 GN=rplO PE=3 SV=1 - [K9EV26_9ACTO]	54	5	1	5	44.1	17.1841	9.65674	34	17	3	0	0	0
K9EDX1	HMPREF9233_00749	Uncharacterized protein OS=Actinobaculum massiliense ACS-171-V-Col2 OX=883066 GN=HMPREF9233_00749 PE=4 SV=1 - [K9EDX1_9ACTO]	54	10	1	10	32.81	34.8744	5.31299	18	15	21	0	0	0
K9EJA9	HMPREF9233_00678	Oligopeptide/dipeptide ABC transporter, ATP-binding protein domain OS=Actinobaculum massiliense ACS-171-V-Col2 OX=883066 GN=HMPREF9233_00678 PE=3 SV=1 - [K9EJA9_9ACTO]	54	10	1	10	22.14	75.8656	5.37646	38	5	11	0	0	0
Q1RCL0	narH	Respiratory nitrate reductase 1 beta chain OS=Escherichia coli (strain UTI89 / UPEC) GN=narH PE=4 SV=1 - [Q1RCL0_ECOUT]	54	16	1	9	38.87	58.0428	6.771	0	0	38	16	0	0
F2I755	HMPREF9243_1710	CHAP domain protein OS=Aerococcus urinae (strain ACS-120-V-Col10a) GN=HMPREF9243_1710 PE=4 SV=1 - [F2I755_AERUA]	54	11	1	11	37.02	46.1153	4.66553	0	0	1	46	0	7
Q1R8M9	guaA	GMP synthase [glutamine-hydrolyzing] OS=Escherichia coli (strain UTI89 / UPEC) GN=guaA PE=3 SV=1 - [GUAA_ECOUT]	53	10	1	10	24.38	58.6279	5.38916	7	0	19	27	0	0
Q1R602	rplC	50S ribosomal protein L3 OS=Escherichia coli (strain UTI89 / UPEC) GN=rplC PE=3 SV=1 - [RL3_ECOUT]	53	8	1	5	46.89	22.2298	9.90576	8	0	36	9	0	0
Q1R633	rpsM	30S ribosomal protein S13 OS=Escherichia coli (strain UTI89 / UPEC) GN=rpsM PE=3 SV=1 - [RS13_ECOUT]	53	6	1	5	48.31	13.0913	10.7847	8	0	41	4	0	0
Q1R8P0	upp	Uracil phosphoribosyltransferase OS=Escherichia coli (strain UTI89 / UPEC) GN=upp PE=3 SV=1 - [Q1R8P0_ECOUT]	53	9	1	7	50.23	23.5445	6.22705	1	0	49	3	0	0
Q1RFC6	ribH	6,7-dimethyl-8-ribityllumazine synthase OS=Escherichia coli (strain UTI89 / UPEC) GN=ribH PE=3 SV=1 - [Q1RFC6_ECOUT]	53	6	2	6	36.17	19.8116	9.5542	7	4	4	38	0	0
Q82ZX2	EF_2925	Cold-shock domain family protein OS=Enterococcus faecalis (strain ATCC 700802 / V583) GN=EF_2925 PE=4 SV=1 - [Q82ZX2_ENTFA]	53	5	1	5	78.79	7.29545	4.48779	5	3	45	0	0	0
B4EXL6	degQ	Periplasmic serine endoprotease DegP-like OS=Proteus mirabilis (strain HI4320) OX=529507 GN=degQ PE=3 SV=1 - [B4EXL6_PROMH]	53	8	1	5	30.67	48.5859	9.02686	48	1	4	0	0	0
B4F2Y1	cpdB	2',3'-cyclic-nucleotide 2'-phosphodiesterase OS=Proteus mirabilis (strain HI4320) OX=529507 GN=cpdB PE=3 SV=1 - [B4F2Y1_PROMH]	53	13	1	13	27.19	71.5102	5.80811	16	8	29	0	0	0
F2I6P9	HMPREF9243_1620	ABC transporter, ATP-binding protein OS=Aerococcus urinae (strain ACS-120-V-Col10a) GN=HMPREF9243_1620 PE=3 SV=1 - [F2I6P9_AERUA]	53	10	2	9	42.36	41.0178	4.88135	36	11	5	1	0	0
F2I7L1	HMPREF9243_1805	Thioesterase family protein OS=Aerococcus urinae (strain ACS-120-V-Col10a) GN=HMPREF9243_1805 PE=4 SV=1 - [F2I7L1_AERUA]	53	6	1	6	41.38	19.836	6.20166	14	20	19	0	0	0
F2I5S5	HMPREF9243_1410	DivIVA domain protein OS=Aerococcus urinae (strain ACS-120-V-Col10a) GN=HMPREF9243_1410 PE=4 SV=1 - [F2I5S5_AERUA]	53	7	1	7	46.09	26.8401	4.53857	20	15	13	3	1	1
K9EUJ0	aspS	Aspartate--tRNA(Asp/Asn) ligase OS=Actinobaculum massiliense ACS-171-V-Col2 OX=883066 GN=aspS PE=3 SV=1 - [K9EUJ0_9ACTO]	53	7	1	7	14.5	67.9694	5.26221	33	20	0	0	0	0
K9EV14	rpsH	30S ribosomal protein S8 OS=Actinobaculum massiliense ACS-171-V-Col2 OX=883066 GN=rpsH PE=3 SV=1 - [K9EV14_9ACTO]	53	4	1	4	45.45	14.5457	9.36377	34	12	7	0	0	0
K9EDN9	HMPREF9233_00827	Rib/alpha/Esp surface antigen (Fragment) OS=Actinobaculum massiliense ACS-171-V-Col2 OX=883066 GN=HMPREF9233_00827 PE=4 SV=1 - [K9EDN9_9ACTO]	53	3	1	3	14.77	33.536	4.29736	40	9	4	0	0	0
K9EZI4	efp	Elongation factor P OS=Actinobaculum massiliense ACS-171-V-Col2 OX=883066 GN=efp PE=3 SV=1 - [K9EZI4_9ACTO]	53	6	1	6	60.96	20.7385	5.26221	39	7	7	0	0	0
K9EG25	HMPREF9233_00405	Uncharacterized protein OS=Actinobaculum massiliense ACS-171-V-Col2 OX=883066 GN=HMPREF9233_00405 PE=3 SV=1 - [K9EG25_9ACTO]	53	6	1	6	31.01	32.9879	4.70361	35	12	6	0	0	0
K9EJB3	HMPREF9233_00683	Glucosamine-6-phosphate deaminase OS=Actinobaculum massiliense ACS-171-V-Col2 OX=883066 GN=HMPREF9233_00683 PE=3 SV=1 - [K9EJB3_9ACTO]	53	8	1	8	55.81	27.4789	4.90674	36	11	6	0	0	0
P37062	npr	NADH peroxidase OS=Enterococcus faecalis (strain ATCC 700802 / V583) GN=npr PE=1 SV=2 - [NAPE_ENTFA]	52	8	1	8	27.07	49.5344	4.93213	13	25	14	0	0	0
H7C720	EF_0577	Adhesion lipoprotein OS=Enterococcus faecalis (strain ATCC 700802 / V583) GN=EF_0577 PE=3 SV=1 - [H7C720_ENTFA]	52	6	1	6	22.78	35.7162	5.43994	16	31	5	0	0	0
B4EZV5	glyA	Serine hydroxymethyltransferase OS=Proteus mirabilis (strain HI4320) OX=529507 GN=glyA PE=3 SV=1 - [GLYA_PROMH]	52	6	1	3	15.83	45.1979	6.60986	18	4	25	5	0	0
K9ECP8	HMPREF9233_01182	Uncharacterized protein OS=Actinobaculum massiliense ACS-171-V-Col2 OX=883066 GN=HMPREF9233_01182 PE=3 SV=1 - [K9ECP8_9ACTO]	52	4	1	4	16.1	35.7462	9.5542	24	18	10	0	0	0
K9EUC6	HMPREF9233_01534	Putative glucose-6-phosphate 1-epimerase OS=Actinobaculum massiliense ACS-171-V-Col2 OX=883066 GN=HMPREF9233_01534 PE=3 SV=1 - [K9EUC6_9ACTO]	52	6	1	6	28.13	30.8752	4.51318	24	9	19	0	0	0
Q1R403	pfkA	ATP-dependent 6-phosphofructokinase OS=Escherichia coli (strain UTI89 / UPEC) GN=pfkA PE=3 SV=1 - [Q1R403_ECOUT]	51	6	1	6	21.02	38.6926	6.45557	14	0	31	6	0	0
B4EWL9	slyB	Outer membrane lipoprotein OS=Proteus mirabilis (strain HI4320) OX=529507 GN=slyB PE=4 SV=1 - [B4EWL9_PROMH]	51	4	1	4	40	15.4621	9.78857	46	2	3	0	0	0
B4EV89	lrp	Leucine-responsive regulator OS=Proteus mirabilis (strain HI4320) OX=529507 GN=lrp PE=4 SV=1 - [B4EV89_PROMH]	51	9	1	1	57.32	18.905	8.77783	26	6	19	0	0	0
K9F2H2	HMPREF9233_00457	2-hydroxy-3-oxopropionate reductase OS=Actinobaculum massiliense ACS-171-V-Col2 OX=883066 GN=HMPREF9233_00457 PE=4 SV=1 - [K9F2H2_9ACTO]	51	8	1	7	49	31.2491	5.021	43	5	3	0	0	0
K9EFB3	HMPREF9233_00676	Uncharacterized protein OS=Actinobaculum massiliense ACS-171-V-Col2 OX=883066 GN=HMPREF9233_00676 PE=3 SV=1 - [K9EFB3_9ACTO]	51	9	1	9	51.31	32.7088	5.0083	40	6	5	0	0	0
B4F2N1	pepA	Probable cytosol aminopeptidase OS=Proteus mirabilis (strain HI4320) OX=529507 GN=pepA PE=3 SV=1 - [AMPA_PROMH]	50	9	1	5	25.3	54.8218	6.62451	24	6	16	4	0	0
B4F1K7	rpsK	30S ribosomal protein S11 OS=Proteus mirabilis (strain HI4320) OX=529507 GN=rpsK PE=3 SV=1 - [RS11_PROMH]	50	5	2	5	48.06	13.8504	11.3267	12	4	29	5	0	0
B4EVY8	PMI1297	Putative exported protein OS=Proteus mirabilis (strain HI4320) OX=529507 GN=PMI1297 PE=4 SV=1 - [B4EVY8_PROMH]	50	16	1	16	36.62	61.7478	4.76709	36	2	12	0	0	0
B4EUZ1	proX	Putative glycine betaine/L-proline ABC transporter, substrate-binding protein OS=Proteus mirabilis (strain HI4320) OX=529507 GN=proX PE=4 SV=1 - [B4EUZ1_PROMH]	50	8	1	8	33.23	36.6403	6.88818	28	18	4	0	0	0
F2I817	rplQ	50S ribosomal protein L17 OS=Aerococcus urinae (strain ACS-120-V-Col10a) GN=rplQ PE=3 SV=1 - [F2I817_AERUA]	50	5	2	5	38.1	14.4738	9.979	6	10	23	10	1	0
F2I590	rnj	Ribonuclease J OS=Aerococcus urinae (strain ACS-120-V-Col10a) GN=rnj PE=3 SV=1 - [F2I590_AERUA]	50	9	1	9	28.37	61.3715	5.66846	20	15	10	3	0	2
K9EZF6	HMPREF9233_01567	Uncharacterized protein OS=Actinobaculum massiliense ACS-171-V-Col2 OX=883066 GN=HMPREF9233_01567 PE=4 SV=1 - [K9EZF6_9ACTO]	50	4	1	4	25.48	23.1417	5.12256	32	13	5	0	0	0
K9F1X2	upp	Uracil phosphoribosyltransferase OS=Actinobaculum massiliense ACS-171-V-Col2 OX=883066 GN=upp PE=3 SV=1 - [K9F1X2_9ACTO]	50	8	1	8	42.45	23.0122	5.021	17	11	22	0	0	0
K9F3J1	glyQS	Glycine--tRNA ligase OS=Actinobaculum massiliense ACS-171-V-Col2 OX=883066 GN=glyQS PE=3 SV=1 - [K9F3J1_9ACTO]	50	10	1	10	27.74	53.1647	5.46533	37	6	7	0	0	0
Q1R804	alaS	Alanine--tRNA ligase OS=Escherichia coli (strain UTI89 / UPEC) GN=alaS PE=3 SV=1 - [SYA_ECOUT]	49	19	1	16	24.54	95.8736	5.80811	5	0	34	10	0	0
Q1R5W6	hupA	DNA-binding protein HU-alpha (HU-2) OS=Escherichia coli (strain UTI89 / UPEC) GN=hupA PE=3 SV=1 - [Q1R5W6_ECOUT]	49	3	1	3	46.67	9.52919	9.5835	17	11	3	18	0	0
Q1RFZ1	metQ	Lipoprotein OS=Escherichia coli (strain UTI89 / UPEC) GN=metQ PE=3 SV=1 - [Q1RFZ1_ECOUT]	49	9	1	9	49.08	29.4136	5.2876	20	1	26	2	0	0
Q1R5R6	nirB	Nitrite reductase [NAD(P)H] large subunit OS=Escherichia coli (strain UTI89 / UPEC) GN=nirB PE=3 SV=1 - [Q1R5R6_ECOUT]	49	14	1	13	20.07	93.0482	6.15088	8	1	25	15	0	0
B4F2D6	dapD	2,3,4,5-tetrahydropyridine-2,6-dicarboxylate N-succinyltransferase OS=Proteus mirabilis (strain HI4320) OX=529507 GN=dapD PE=3 SV=1 - [DAPD_PROMH]	49	8	1	4	42.7	29.9384	6.56592	24	2	9	14	0	0
B4F1J6	rplE	50S ribosomal protein L5 OS=Proteus mirabilis (strain HI4320) OX=529507 GN=rplE PE=3 SV=1 - [RL5_PROMH]	49	9	1	2	53.63	20.2106	9.61279	11	10	28	0	0	0
B4ESW6	metC	Putative cystathionine beta-lyase OS=Proteus mirabilis (strain HI4320) OX=529507 GN=metC PE=3 SV=1 - [B4ESW6_PROMH]	49	6	1	6	25.06	43.1541	6.39209	32	11	6	0	0	0
B4EYT5	hupA	DNA-binding protein HU-alpha (HU-2) OS=Proteus mirabilis (strain HI4320) OX=529507 GN=hupA PE=3 SV=1 - [B4EYT5_PROMH]	49	4	1	4	57.78	9.46605	9.36377	33	14	2	0	0	0
F2I814	rpsM	30S ribosomal protein S13 OS=Aerococcus urinae (strain ACS-120-V-Col10a) GN=rpsM PE=3 SV=1 - [F2I814_AERUA]	49	6	1	4	38.02	13.8655	10.2573	2	1	20	16	9	1
K9EE06	rplI	50S ribosomal protein L9 OS=Actinobaculum massiliense ACS-171-V-Col2 OX=883066 GN=rplI PE=3 SV=1 - [K9EE06_9ACTO]	49	8	1	8	60.93	16.667	9.65674	30	10	9	0	0	0
Q1R2Z4	pepA	Probable cytosol aminopeptidase OS=Escherichia coli (strain UTI89 / UPEC) GN=pepA PE=3 SV=1 - [AMPA_ECOUT]	48	9	1	5	18.69	54.845	7.2251	15	6	21	6	0	0
Q1REP7	nagE	N-acetylglucosamine PTS permease OS=Escherichia coli (strain UTI89 / UPEC) GN=nagE PE=4 SV=1 - [Q1REP7_ECOUT]	48	5	1	5	9.41	68.2859	6.16357	6	9	14	19	0	0
Q834S3	EF_1560	Uncharacterized protein OS=Enterococcus faecalis (strain ATCC 700802 / V583) GN=EF_1560 PE=4 SV=1 - [Q834S3_ENTFA]	48	9	1	9	76.82	17.6848	5.13525	18	13	17	0	0	0
B4F271	purA	Adenylosuccinate synthetase OS=Proteus mirabilis (strain HI4320) OX=529507 GN=purA PE=3 SV=1 - [PURA_PROMH]	48	9	1	5	26.62	47.3016	5.66846	13	5	30	0	0	0
B4EUV6	recA	Protein RecA OS=Proteus mirabilis (strain HI4320) OX=529507 GN=recA PE=3 SV=1 - [RECA_PROMH]	48	7	1	3	28.73	38.1955	5.31299	12	5	31	0	0	0
B4F018	gdhA	Glutamate dehydrogenase OS=Proteus mirabilis (strain HI4320) OX=529507 GN=gdhA PE=3 SV=1 - [B4F018_PROMH]	48	7	1	4	19.06	48.3684	7.03467	21	0	17	10	0	0
B4EUR3	PMI0331	Putative ABC transporter, substrate-binding protein OS=Proteus mirabilis (strain HI4320) OX=529507 GN=PMI0331 PE=4 SV=1 - [B4EUR3_PROMH]	48	7	1	7	30.7	34.0491	5.79541	24	16	8	0	0	0
F2I8N8	HMPREF9243_1988	LysM domain protein OS=Aerococcus urinae (strain ACS-120-V-Col10a) GN=HMPREF9243_1988 PE=4 SV=1 - [F2I8N8_AERUA]	48	6	1	6	27.07	40.171	8.67529	1	0	38	0	0	9
F2I8Z9	pdxS	Pyridoxal 5'-phosphate synthase subunit PdxS OS=Aerococcus urinae (strain ACS-120-V-Col10a) GN=pdxS PE=3 SV=1 - [F2I8Z9_AERUA]	48	8	1	8	29.9	31.2401	5.12256	22	11	15	0	0	0
K9EDT1	rplN	50S ribosomal protein L14 OS=Actinobaculum massiliense ACS-171-V-Col2 OX=883066 GN=rplN PE=3 SV=1 - [K9EDT1_9ACTO]	48	6	1	6	45.08	13.2882	10.0669	23	9	12	4	0	0
K9EJG0	HMPREF9233_00069	Dihydrolipoyl dehydrogenase OS=Actinobaculum massiliense ACS-171-V-Col2 OX=883066 GN=HMPREF9233_00069 PE=3 SV=1 - [K9EJG0_9ACTO]	48	11	1	10	34.43	49.1484	5.84619	35	6	7	0	0	0
K9EH16	HMPREF9233_00011	Uncharacterized protein OS=Actinobaculum massiliense ACS-171-V-Col2 OX=883066 GN=HMPREF9233_00011 PE=4 SV=1 - [K9EH16_9ACTO]	48	11	1	11	31.77	51.0581	5.47803	38	5	5	0	0	0
K9EW93	HMPREF9233_01018	Amidohydrolase OS=Actinobaculum massiliense ACS-171-V-Col2 OX=883066 GN=HMPREF9233_01018 PE=4 SV=1 - [K9EW93_9ACTO]	48	7	1	7	25.3	43.9551	4.75439	27	14	7	0	0	0
Q1R4A4	metE	5-methyltetrahydropteroyltriglutamate--homocysteine methyltransferase OS=Escherichia coli (strain UTI89 / UPEC) GN=metE PE=3 SV=1 - [METE_ECOUT]	47	13	1	13	22.58	84.6538	5.92236	2	0	45	0	0	0
Q1R630	rplO	50S ribosomal protein L15 OS=Escherichia coli (strain UTI89 / UPEC) GN=rplO PE=3 SV=1 - [RL15_ECOUT]	47	7	1	7	45.14	14.9573	11.1802	6	0	39	2	0	0
Q1R6K1	agaS	Putative tagatose-6-phosphate ketose/aldose isomerase OS=Escherichia coli (strain UTI89 / UPEC) GN=agaS PE=4 SV=1 - [Q1R6K1_ECOUT]	47	5	1	5	14.84	41.782	5.73193	7	4	36	0	0	0
H7C7A0	ahpC	Alkyl hydroperoxide reductase, C subunit OS=Enterococcus faecalis (strain ATCC 700802 / V583) GN=ahpC PE=4 SV=1 - [H7C7A0_ENTFA]	47	7	1	7	49.73	21.0771	4.62744	4	8	35	0	0	0
B4F0Y6	lpdA	Dihydrolipoyl dehydrogenase OS=Proteus mirabilis (strain HI4320) OX=529507 GN=lpdA PE=3 SV=1 - [B4F0Y6_PROMH]	47	13	1	7	34.74	50.6454	6.12549	31	5	11	0	0	0
F2I5R4	ezrA	Septation ring formation regulator EzrA OS=Aerococcus urinae (strain ACS-120-V-Col10a) GN=ezrA PE=3 SV=1 - [F2I5R4_AERUA]	47	14	1	14	37.35	66.9074	4.81787	16	7	24	0	0	0
F2I5F3	HMPREF9243_1344	Aminotransferase OS=Aerococcus urinae (strain ACS-120-V-Col10a) GN=HMPREF9243_1344 PE=3 SV=1 - [F2I5F3_AERUA]	47	7	1	7	26.72	43.122	5.22412	17	10	17	3	0	0
F2I7Z4	HMPREF9243_1868	Methionine synthase, vitamin-B12 independent OS=Aerococcus urinae (strain ACS-120-V-Col10a) GN=HMPREF9243_1868 PE=4 SV=1 - [F2I7Z4_AERUA]	47	6	1	6	19.8	45.1418	5.5415	22	8	14	0	0	3
F2I8J8	murC	UDP-N-acetylmuramate--L-alanine ligase OS=Aerococcus urinae (strain ACS-120-V-Col10a) GN=murC PE=3 SV=1 - [F2I8J8_AERUA]	47	5	1	5	13.27	50.6289	5.16064	12	12	16	6	0	1
K9F0E1	HMPREF9233_01379	Uncharacterized protein OS=Actinobaculum massiliense ACS-171-V-Col2 OX=883066 GN=HMPREF9233_01379 PE=4 SV=1 - [K9F0E1_9ACTO]	47	3	1	3	58.18	5.81108	4.84326	21	11	15	0	0	0
Q1RE52	hcp	Hydroxylamine reductase OS=Escherichia coli (strain UTI89 / UPEC) GN=hcp PE=3 SV=1 - [HCP_ECOUT]	47	11	1	11	25.91	60.2534	5.37646	0	0	37	10	0	0
Q1R4G6	ilvD	Dihydroxy-acid dehydratase OS=Escherichia coli (strain UTI89 / UPEC) GN=ilvD PE=3 SV=1 - [ILVD_ECOUT]	47	10	1	8	21.59	65.5029	5.79541	0	0	18	29	0	0
Q1RE25	lrp	Leucine-responsive regulatory protein OS=Escherichia coli (strain UTI89 / UPEC) GN=lrp PE=4 SV=1 - [Q1RE25_ECOUT]	46	9	1	1	51.65	20.944	8.73389	17	6	23	0	0	0
Q1RFU9	lpcA	Phosphoheptose isomerase OS=Escherichia coli (strain UTI89 / UPEC) GN=lpcA PE=3 SV=1 - [Q1RFU9_ECOUT]	46	5	1	2	25.61	27.137	7.82568	11	3	30	2	0	0
B4EYS5	eda	KHG/KDPG aldolase [includes: 4-hydroxy-2-oxoglutarate aldolase and 2-dehydro-3-deoxy-phosphogluconate aldolase] OS=Proteus mirabilis (strain HI4320) OX=529507 GN=eda PE=4 SV=1 - [B4EYS5_PROMH]	46	5	1	5	43.66	22.1577	5.88428	27	10	9	0	0	0
F2I5L9	glmM	Phosphoglucosamine mutase OS=Aerococcus urinae (strain ACS-120-V-Col10a) GN=glmM PE=3 SV=1 - [F2I5L9_AERUA]	46	9	1	9	29.23	49.3019	4.88135	14	8	6	1	1	16
F2I834	HMPREF9243_0554	Oxidoreductase, FAD/FMN-binding protein OS=Aerococcus urinae (strain ACS-120-V-Col10a) GN=HMPREF9243_0554 PE=4 SV=1 - [F2I834_AERUA]	46	10	1	10	34.34	44.2344	5.93506	6	0	12	28	0	0
K9EYL4	rpsO	30S ribosomal protein S15 OS=Actinobaculum massiliense ACS-171-V-Col2 OX=883066 GN=rpsO PE=3 SV=1 - [K9EYL4_9ACTO]	46	4	1	4	61.8	10.3816	9.68604	22	17	7	0	0	0
K9EDV1	rpsM	30S ribosomal protein S13 OS=Actinobaculum massiliense ACS-171-V-Col2 OX=883066 GN=rpsM PE=3 SV=1 - [K9EDV1_9ACTO]	46	6	1	6	58.54	14.0245	10.5942	32	9	5	0	0	0
K9EX30	HMPREF9233_00309	Branched-chain amino acid aminotransferase OS=Actinobaculum massiliense ACS-171-V-Col2 OX=883066 GN=HMPREF9233_00309 PE=4 SV=1 - [K9EX30_9ACTO]	46	6	1	6	28.5	41.0095	4.91943	18	12	15	1	0	0
Q1REW7	entB	2,3-dihydro-2,3-dihydroxybenzoate synthetase, isochroismatase OS=Escherichia coli (strain UTI89 / UPEC) GN=entB PE=4 SV=1 - [Q1REW7_ECOUT]	46	7	1	7	26.67	32.5333	5.24951	0	0	46	0	0	0
Q1R4X2	hldD	ADP-L-glycero-D-manno-heptose-6-epimerase OS=Escherichia coli (strain UTI89 / UPEC) GN=hldD PE=3 SV=1 - [HLDD_ECOUT]	45	11	1	8	39.35	34.8721	4.88135	13	0	27	5	0	0
Q1RG97	secA	Protein translocase subunit SecA OS=Escherichia coli (strain UTI89 / UPEC) GN=secA PE=3 SV=1 - [SECA_ECOUT]	45	15	1	11	22.97	101.927	5.60498	10	0	35	0	0	0
Q839J8	guaA	GMP synthase [glutamine-hydrolyzing] OS=Enterococcus faecalis (strain ATCC 700802 / V583) GN=guaA PE=3 SV=1 - [GUAA_ENTFA]	45	7	1	2	20.58	57.2853	4.94482	23	14	8	0	0	0
Q837E3	adhE	Aldehyde-alcohol dehydrogenase OS=Enterococcus faecalis (strain ATCC 700802 / V583) GN=adhE PE=3 SV=1 - [Q837E3_ENTFA]	45	9	1	8	14.74	92.3057	6.04932	6	14	25	0	0	0
B4F278	rplI	50S ribosomal protein L9 OS=Proteus mirabilis (strain HI4320) OX=529507 GN=rplI PE=3 SV=1 - [RL9_PROMH]	45	6	1	3	42.95	15.7824	6.31592	18	7	20	0	0	0
B4F246	metQ	Lipoprotein OS=Proteus mirabilis (strain HI4320) OX=529507 GN=metQ PE=3 SV=1 - [B4F246_PROMH]	45	7	1	7	39.85	29.6816	5.30029	34	0	11	0	0	0
B4F1E3	kduI	4-deoxy-L-threo-5-hexosulose-uronate ketol-isomerase OS=Proteus mirabilis (strain HI4320) OX=529507 GN=kduI PE=3 SV=1 - [B4F1E3_PROMH]	45	11	1	11	51.81	31.0664	6.21436	25	2	18	0	0	0
F2I748	htrA	Serine protease do-like HtrA OS=Aerococcus urinae (strain ACS-120-V-Col10a) GN=htrA PE=4 SV=1 - [F2I748_AERUA]	45	6	1	6	19.2	45.5349	5.03369	15	8	5	9	5	3
F2I7Q5	hflB	ATP-dependent zinc metalloprotease FtsH OS=Aerococcus urinae (strain ACS-120-V-Col10a) GN=hflB PE=3 SV=1 - [F2I7Q5_AERUA]	45	9	1	9	17.04	79.0448	5.12256	16	7	10	4	0	8
K9EZZ7	rplA	50S ribosomal protein L1 OS=Actinobaculum massiliense ACS-171-V-Col2 OX=883066 GN=rplA PE=3 SV=1 - [K9EZZ7_9ACTO]	45	6	1	6	33.05	25.0409	9.15869	20	15	10	0	0	0
F2I7B0	HMPREF9243_0415	Vitamin B12-dependent ribonucleotide reductase OS=Aerococcus urinae (strain ACS-120-V-Col10a) GN=HMPREF9243_0415 PE=3 SV=1 - [F2I7B0_AERUA]	45	13	1	13	23.14	95.9524	4.85596	0	1	5	0	2	37
Q1R7B7	serA	D-3-phosphoglycerate dehydrogenase OS=Escherichia coli (strain UTI89 / UPEC) GN=serA PE=3 SV=1 - [Q1R7B7_ECOUT]	45	7	1	6	19.51	44.1481	6.354	0	0	26	19	0	0
F2I6G9	HMPREF9243_0262	PTS system, Lactose/Cellobiose specific IIB subunit OS=Aerococcus urinae (strain ACS-120-V-Col10a) GN=HMPREF9243_0262 PE=4 SV=1 - [F2I6G9_AERUA]	45	3	1	3	36.84	10.2342	4.58936	0	0	0	28	17	0
Q1R8B1	grpE	Protein GrpE OS=Escherichia coli (strain UTI89 / UPEC) GN=grpE PE=3 SV=1 - [GRPE_ECOUT]	44	4	1	4	26.4	21.8422	4.71631	4	2	36	2	0	0
Q1R227	UTI89_P011	Putative exported protein OS=Escherichia coli (strain UTI89 / UPEC) GN=UTI89_P011 PE=4 SV=1 - [Q1R227_ECOUT]	44	7	1	7	48.57	19.2113	5.73193	6	3	33	2	0	0
Q1R7P1	fucA	L-fuculose phosphate aldolase OS=Escherichia coli (strain UTI89 / UPEC) GN=fucA PE=3 SV=1 - [Q1R7P1_ECOUT]	44	6	1	6	39.07	23.7422	6.59521	16	6	22	0	0	0
Q839H4	gpmA	2,3-bisphosphoglycerate-dependent phosphoglycerate mutase OS=Enterococcus faecalis (strain ATCC 700802 / V583) GN=gpmA PE=3 SV=1 - [GPMA_ENTFA]	44	2	1	1	10.53	25.9912	5.21143	16	13	15	0	0	0
B4EWC5	udp	Uridine phosphorylase OS=Proteus mirabilis (strain HI4320) OX=529507 GN=udp PE=3 SV=1 - [B4EWC5_PROMH]	44	8	1	7	58.73	27.2799	6.13818	24	10	8	2	0	0
F2I5C7	dnaN	Beta sliding clamp OS=Aerococcus urinae (strain ACS-120-V-Col10a) GN=dnaN PE=3 SV=1 - [F2I5C7_AERUA]	44	11	1	11	40.47	42.7372	4.90674	15	6	17	6	0	0
F2I565	rpoD	RNA polymerase sigma factor SigA OS=Aerococcus urinae (strain ACS-120-V-Col10a) GN=rpoD PE=3 SV=1 - [F2I565_AERUA]	44	10	1	10	33.42	45.9437	5.0083	24	10	10	0	0	0
F2I734	metG	Methionine--tRNA ligase OS=Aerococcus urinae (strain ACS-120-V-Col10a) GN=metG PE=3 SV=1 - [F2I734_AERUA]	44	5	1	5	8.26	76.0242	4.91943	24	11	4	4	0	1
F2I7I8	HMPREF9243_1779	Uncharacterized protein OS=Aerococcus urinae (strain ACS-120-V-Col10a) GN=HMPREF9243_1779 PE=4 SV=1 - [F2I7I8_AERUA]	44	7	1	7	25.6	56.2227	5.23682	2	3	3	8	0	28
K9ED48	HMPREF9233_01565	2-dehydro-3-deoxyphosphogluconate aldolase/4-hydroxy-2-oxoglutarate aldolase OS=Actinobaculum massiliense ACS-171-V-Col2 OX=883066 GN=HMPREF9233_01565 PE=4 SV=1 - [K9ED48_9ACTO]	44	5	1	5	49.07	23.0791	5.19873	31	11	2	0	0	0
Q1R8I3	hmpA	Flavohemoprotein OS=Escherichia coli (strain UTI89 / UPEC) GN=hmpA PE=3 SV=1 - [Q1R8I3_ECOUT]	44	10	1	10	25.51	43.837	5.77002	0	0	44	0	0	0
Q1R6L9	tdcE	Keto-acid formate acetyltransferase OS=Escherichia coli (strain UTI89 / UPEC) GN=tdcE PE=4 SV=1 - [Q1R6L9_ECOUT]	44	5	1	1	6.54	85.9312	5.78271	0	0	44	0	0	0
Q1R364	sgaH	3-keto-L-gulonate-6-phosphate decarboxylase UlaD OS=Escherichia coli (strain UTI89 / UPEC) GN=sgaH PE=2 SV=1 - [Q1R364_ECOUT]	44	5	1	5	22.27	25.0739	5.49072	0	0	44	0	0	0
Q1R3Z9	tpiA	Triosephosphate isomerase OS=Escherichia coli (strain UTI89 / UPEC) GN=tpiA PE=3 SV=1 - [TPIS_ECOUT]	43	9	2	6	39.61	26.9548	5.96045	6	0	27	10	0	0
Q836Q9	gnd	6-phosphogluconate dehydrogenase, decarboxylating OS=Enterococcus faecalis (strain ATCC 700802 / V583) GN=gnd PE=3 SV=1 - [Q836Q9_ENTFA]	43	7	1	3	16.91	52.5696	4.95752	13	13	15	2	0	0
B4F0U9	asd	Aspartate-semialdehyde dehydrogenase OS=Proteus mirabilis (strain HI4320) OX=529507 GN=asd PE=3 SV=1 - [B4F0U9_PROMH]	43	9	1	7	40.22	40.4386	6.04932	26	7	10	0	0	0
F2I7T4	rpmD	50S ribosomal protein L30 OS=Aerococcus urinae (strain ACS-120-V-Col10a) GN=rpmD PE=3 SV=1 - [F2I7T4_AERUA]	43	3	1	3	51.67	6.67075	9.81787	9	11	8	2	12	1
F2I812	infA	Translation initiation factor IF-1 OS=Aerococcus urinae (strain ACS-120-V-Col10a) GN=infA PE=3 SV=1 - [F2I812_AERUA]	43	3	1	3	38.89	8.27426	7.25439	5	6	7	2	3	20
K9EXC4	HMPREF9233_00424	Excisionase family DNA binding domain-containing protein OS=Actinobaculum massiliense ACS-171-V-Col2 OX=883066 GN=HMPREF9233_00424 PE=4 SV=1 - [K9EXC4_9ACTO]	43	3	1	3	64.38	8.08209	5.0083	30	6	7	0	0	0
Q1R6N8	uxaC	Uronate isomerase OS=Escherichia coli (strain UTI89 / UPEC) GN=uxaC PE=3 SV=1 - [Q1R6N8_ECOUT]	43	14	1	13	39.71	56.2859	6.13818	0	0	39	4	0	0
Q1RGC4	leuB	3-isopropylmalate dehydrogenase OS=Escherichia coli (strain UTI89 / UPEC) GN=leuB PE=3 SV=1 - [LEU3_ECOUT]	42	11	1	9	36.54	39.6071	5.2876	7	6	7	22	0	0
Q1RGC6	leuD	3-isopropylmalate dehydratase small subunit OS=Escherichia coli (strain UTI89 / UPEC) GN=leuD PE=3 SV=1 - [LEUD_ECOUT]	42	5	1	5	39.3	22.5893	5.40186	1	1	39	1	0	0
Q1R613	rplP	50S ribosomal protein L16 OS=Escherichia coli (strain UTI89 / UPEC) GN=rplP PE=3 SV=1 - [RL16_ECOUT]	42	4	1	3	43.38	15.2715	11.2241	10	5	26	1	0	0
B4EXV8	PMI1525	Putative phophotriesterase OS=Proteus mirabilis (strain HI4320) OX=529507 GN=PMI1525 PE=1 SV=1 - [B4EXV8_PROMH]	42	10	1	10	40.23	37.6729	4.95752	2	2	38	0	0	0
B4EUB4	PMI0176	Putative exported protein OS=Proteus mirabilis (strain HI4320) OX=529507 GN=PMI0176 PE=4 SV=1 - [B4EUB4_PROMH]	42	3	1	3	22.16	20.7782	5.21143	24	14	4	0	0	0
B4EXM1	sspA	Putative stringent starvation protein A OS=Proteus mirabilis (strain HI4320) OX=529507 GN=sspA PE=3 SV=1 - [B4EXM1_PROMH]	42	8	1	6	52.11	24.2703	4.99561	33	9	0	0	0	0
B4EZM3	feoB	Ferrous iron transport protein B OS=Proteus mirabilis (strain HI4320) OX=529507 GN=feoB PE=3 SV=1 - [B4EZM3_PROMH]	42	10	2	10	19.2	85.3544	6.48096	28	9	5	0	0	0
F2I4Q1	aspS	Aspartate--tRNA(Asp/Asn) ligase OS=Aerococcus urinae (strain ACS-120-V-Col10a) GN=aspS PE=3 SV=1 - [F2I4Q1_AERUA]	42	11	1	10	26.99	66.9867	4.91943	18	10	11	2	0	1
F2I6J1	rpe	Ribulose-phosphate 3-epimerase OS=Aerococcus urinae (strain ACS-120-V-Col10a) GN=rpe PE=3 SV=1 - [F2I6J1_AERUA]	42	4	1	4	19.53	23.6545	4.94482	6	12	15	3	3	3
K9EVC8	pgi	Glucose-6-phosphate isomerase OS=Actinobaculum massiliense ACS-171-V-Col2 OX=883066 GN=pgi PE=3 SV=1 - [K9EVC8_9ACTO]	42	10	1	9	26.13	60.8036	5.17334	24	8	8	2	0	0
K9F013	rplW	50S ribosomal protein L23 OS=Actinobaculum massiliense ACS-171-V-Col2 OX=883066 GN=rplW PE=3 SV=1 - [K9F013_9ACTO]	42	5	1	5	49.5	11.5002	9.70068	25	16	1	0	0	0
Q1RC19	ynaF	Uncharacterized protein OS=Escherichia coli (strain UTI89 / UPEC) GN=ynaF PE=3 SV=1 - [Q1RC19_ECOUT]	42	4	1	4	27.98	18.4338	6.41748	0	1	41	0	0	0
Q1R9I5	gyrA	DNA gyrase subunit A OS=Escherichia coli (strain UTI89 / UPEC) GN=gyrA PE=3 SV=1 - [Q1R9I5_ECOUT]	41	14	1	11	18.17	96.9334	5.19873	8	0	29	4	0	0
Q1R989	fabB	Bifunctional beta-ketoacyl-ACP synthase I/malonyl-ACP decarboxylase OS=Escherichia coli (strain UTI89 / UPEC) GN=fabB PE=3 SV=1 - [Q1R989_ECOUT]	41	7	1	6	21.43	42.5861	5.5415	2	1	36	2	0	0
Q1R5J3	asd	Aspartate-semialdehyde dehydrogenase OS=Escherichia coli (strain UTI89 / UPEC) GN=asd PE=3 SV=1 - [Q1R5J3_ECOUT]	41	6	1	4	27.65	42.3106	5.46533	1	0	38	2	0	0
Q1R7N7	fucK	L-fuculokinase OS=Escherichia coli (strain UTI89 / UPEC) GN=fucK PE=3 SV=1 - [Q1R7N7_ECOUT]	41	8	1	8	18.88	53.195	5.56689	1	0	40	0	0	0
Q834B6	EF_1753	Uncharacterized protein OS=Enterococcus faecalis (strain ATCC 700802 / V583) GN=EF_1753 PE=4 SV=1 - [Q834B6_ENTFA]	41	7	1	7	17.82	59.5585	4.77979	13	28	0	0	0	0
B4EUT1	gmhA	Phosphoheptose isomerase OS=Proteus mirabilis (strain HI4320) OX=529507 GN=gmhA PE=3 SV=1 - [GMHA_PROMH]	41	6	1	4	38.02	20.8386	5.80811	18	5	16	2	0	0
F2I7I4	HMPREF9243_1775	Lipoate--protein ligase OS=Aerococcus urinae (strain ACS-120-V-Col10a) GN=HMPREF9243_1775 PE=4 SV=1 - [F2I7I4_AERUA]	41	6	1	6	22.85	38.4292	4.93213	11	11	8	9	2	0
F2I4R8	glyS	Glycine--tRNA ligase beta subunit OS=Aerococcus urinae (strain ACS-120-V-Col10a) GN=glyS PE=3 SV=1 - [F2I4R8_AERUA]	41	10	1	10	21.66	79.8504	4.79248	12	7	1	14	0	7
F2I586	HMPREF9243_1252	HesB-like protein OS=Aerococcus urinae (strain ACS-120-V-Col10a) GN=HMPREF9243_1252 PE=4 SV=1 - [F2I586_AERUA]	41	4	1	4	41.24	11.1844	4.33545	6	4	27	3	1	0
Q834N1	pflB	Formate acetyltransferase OS=Enterococcus faecalis (strain ATCC 700802 / V583) GN=pflB PE=4 SV=1 - [Q834N1_ENTFA]	40	11	1	10	19.12	84.5351	5.51611	4	20	16	0	0	0
F2I7P3	HMPREF9243_0485	Ser/Thr phosphatase family protein OS=Aerococcus urinae (strain ACS-120-V-Col10a) GN=HMPREF9243_0485 PE=4 SV=1 - [F2I7P3_AERUA]	40	5	1	5	18.92	40.7414	6.16357	22	16	1	0	0	1
F2I5J4	rplI	50S ribosomal protein L9 OS=Aerococcus urinae (strain ACS-120-V-Col10a) GN=rplI PE=3 SV=1 - [F2I5J4_AERUA]	40	4	1	3	26.67	16.6561	9.31982	8	14	16	2	0	0
F2I5C9	HMPREF9243_0004	Putative glycolate oxidase, subunit GlcD OS=Aerococcus urinae (strain ACS-120-V-Col10a) GN=HMPREF9243_0004 PE=4 SV=1 - [F2I5C9_AERUA]	40	5	1	5	17.57	48.661	4.94482	15	15	6	0	0	4
K9EYD3	HMPREF9233_00070	Dihydrolipoamide acetyltransferase component of pyruvate dehydrogenase complex OS=Actinobaculum massiliense ACS-171-V-Col2 OX=883066 GN=HMPREF9233_00070 PE=3 SV=1 - [K9EYD3_9ACTO]	40	11	1	11	24.26	59.6405	4.61475	29	2	5	4	0	0
K9EEY7	HMPREF9233_00581	LPXTG-domain-containing protein cell wall anchor domain OS=Actinobaculum massiliense ACS-171-V-Col2 OX=883066 GN=HMPREF9233_00581 PE=4 SV=1 - [K9EEY7_9ACTO]	40	17	1	17	14.35	159.706	4.80518	21	5	14	0	0	0
K9ECU9	gltX	Glutamate--tRNA ligase OS=Actinobaculum massiliense ACS-171-V-Col2 OX=883066 GN=gltX PE=3 SV=1 - [K9ECU9_9ACTO]	40	12	1	12	32.08	56.4305	4.93213	36	4	0	0	0	0
Q1RF96	lon	Lon protease OS=Escherichia coli (strain UTI89 / UPEC) GN=lon PE=2 SV=1 - [Q1RF96_ECOUT]	40	9	1	5	15.14	89.0927	6.30322	0	6	22	12	0	0
Q1RB76	thrS	Threonine--tRNA ligase OS=Escherichia coli (strain UTI89 / UPEC) GN=thrS PE=3 SV=1 - [SYT_ECOUT]	40	13	1	10	18.54	73.9668	6.18896	0	0	38	2	0	0
F2I664	HMPREF9243_1494	Gametolysin OS=Aerococcus urinae (strain ACS-120-V-Col10a) GN=HMPREF9243_1494 PE=4 SV=1 - [F2I664_AERUA]	40	13	1	13	28.97	60.9559	9.81787	0	0	4	16	0	20
Q1RB12	yeaD	Putative glucose-6-phosphate 1-epimerase OS=Escherichia coli (strain UTI89 / UPEC) GN=yeaD PE=3 SV=1 - [Q1RB12_ECOUT]	39	6	1	6	27.24	33.4181	6.354	5	0	30	4	0	0
Q833J0	tpiA	Triosephosphate isomerase OS=Enterococcus faecalis (strain ATCC 700802 / V583) GN=tpiA PE=3 SV=1 - [TPIS_ENTFA]	39	7	1	7	48.61	26.8985	4.70361	8	6	25	0	0	0
B4EUD2	panC	Pantothenate synthetase OS=Proteus mirabilis (strain HI4320) OX=529507 GN=panC PE=3 SV=1 - [PANC_PROMH]	39	5	1	5	23.67	31.7456	5.90967	25	8	6	0	0	0
F2I784	cysS	Cysteine--tRNA ligase OS=Aerococcus urinae (strain ACS-120-V-Col10a) GN=cysS PE=3 SV=1 - [F2I784_AERUA]	39	10	1	10	26.33	53.7759	5.12256	23	5	10	1	0	0
F2I864	HMPREF9243_0585	DNA-binding helix-turn-helix protein OS=Aerococcus urinae (strain ACS-120-V-Col10a) GN=HMPREF9243_0585 PE=4 SV=1 - [F2I864_AERUA]	39	2	1	2	24.35	13.1567	4.77979	25	3	2	0	0	9
F2I5P5	serS	Serine--tRNA ligase OS=Aerococcus urinae (strain ACS-120-V-Col10a) GN=serS PE=3 SV=1 - [F2I5P5_AERUA]	39	6	1	6	18.06	48.6075	5.021	14	12	5	6	0	2
F2I652	HMPREF9243_1476	Ferritin-like protein OS=Aerococcus urinae (strain ACS-120-V-Col10a) GN=HMPREF9243_1476 PE=3 SV=1 - [F2I652_AERUA]	39	6	1	6	53.85	17.7827	4.81787	5	6	25	0	0	3
F2I6K9	rpsT	30S ribosomal protein S20 OS=Aerococcus urinae (strain ACS-120-V-Col10a) GN=rpsT PE=3 SV=1 - [F2I6K9_AERUA]	39	3	1	3	35.71	9.359	10.3452	10	0	11	9	4	5
F2I691	HMPREF9243_1525	Dihydrolipoamide acetyltransferase component of pyruvate dehydrogenase complex OS=Aerococcus urinae (strain ACS-120-V-Col10a) GN=HMPREF9243_1525 PE=3 SV=1 - [F2I691_AERUA]	39	8	1	8	28.15	43.263	4.86865	15	17	7	0	0	0
K9F141	HMPREF9233_00966	Chlorophyll synthesis pathway, bchC OS=Actinobaculum massiliense ACS-171-V-Col2 OX=883066 GN=HMPREF9233_00966 PE=3 SV=1 - [K9F141_9ACTO]	39	8	1	8	37.5	38.6856	4.99561	17	5	17	0	0	0
K9F113	HMPREF9233_00946	Uncharacterized protein OS=Actinobaculum massiliense ACS-171-V-Col2 OX=883066 GN=HMPREF9233_00946 PE=4 SV=1 - [K9F113_9ACTO]	39	5	1	4	39.34	23.1331	7.12256	16	8	15	0	0	0
K9F0I4	HMPREF9233_01138	Uncharacterized protein OS=Actinobaculum massiliense ACS-171-V-Col2 OX=883066 GN=HMPREF9233_01138 PE=4 SV=1 - [K9F0I4_9ACTO]	39	9	1	8	34.53	35.3812	7.1958	28	10	1	0	0	0
Q1RAT3	zwf	Glucose-6-phosphate 1-dehydrogenase OS=Escherichia coli (strain UTI89 / UPEC) GN=zwf PE=3 SV=1 - [Q1RAT3_ECOUT]	39	11	1	7	25.05	55.6834	5.75732	0	2	18	19	0	0
Q1R604	rplD	50S ribosomal protein L4 OS=Escherichia coli (strain UTI89 / UPEC) GN=rplD PE=3 SV=1 - [RL4_ECOUT]	38	3	1	2	18.91	22.0729	9.72998	8	6	24	0	0	0
Q1R9V8	metG	Methionine--tRNA ligase OS=Escherichia coli (strain UTI89 / UPEC) GN=metG PE=3 SV=2 - [SYM_ECOUT]	38	10	1	8	17.58	76.2352	6.02393	6	1	21	10	0	0
Q1R457	yihD	Uncharacterized protein OS=Escherichia coli (strain UTI89 / UPEC) GN=yihD PE=4 SV=1 - [Q1R457_ECOUT]	38	3	1	3	47.47	11.383	6.12549	16	2	17	3	0	0
Q832Z2	EF_2076	Endocarditis specific antigen OS=Enterococcus faecalis (strain ATCC 700802 / V583) GN=EF_2076 PE=3 SV=1 - [Q832Z2_ENTFA]	38	5	1	5	24.68	34.7747	5.51611	17	19	2	0	0	0
K9EFJ3	HMPREF9233_00748	Peptidyl-prolyl cis-trans isomerase OS=Actinobaculum massiliense ACS-171-V-Col2 OX=883066 GN=HMPREF9233_00748 PE=3 SV=1 - [K9EFJ3_9ACTO]	38	4	1	4	46.24	18.6251	4.55127	30	4	4	0	0	0
K9F3U7	HMPREF9233_00243	Uncharacterized protein OS=Actinobaculum massiliense ACS-171-V-Col2 OX=883066 GN=HMPREF9233_00243 PE=4 SV=1 - [K9F3U7_9ACTO]	38	7	1	7	16.94	66.3294	6.39209	32	5	1	0	0	0
B4EXB0	oppA	Oligopeptide ABC transporter, oligopeptide-binding protein OS=Proteus mirabilis (strain HI4320) OX=529507 GN=oppA PE=4 SV=1 - [B4EXB0_PROMH]	38	15	1	15	41.1	61.8594	5.88428	0	4	34	0	0	0
Q1REB2	dps	DNA protection during starvation protein OS=Escherichia coli (strain UTI89 / UPEC) GN=dps PE=3 SV=3 - [DPS_ECOUT]	37	7	1	7	52.69	18.6837	6.11279	10	1	11	15	0	0
Q837W9	clpE	ATP-dependent Clp protease, ATP-binding subunit ClpE OS=Enterococcus faecalis (strain ATCC 700802 / V583) GN=clpE PE=3 SV=1 - [Q837W9_ENTFA]	37	5	1	2	8	82.9304	5.07178	7	6	22	0	0	2
B4EYR8	pgi	Glucose-6-phosphate isomerase OS=Proteus mirabilis (strain HI4320) OX=529507 GN=pgi PE=3 SV=1 - [G6PI_PROMH]	37	13	1	10	31.02	61.5006	6.58057	8	2	24	3	0	0
F2I6B7	HMPREF9243_1554	DAK2 domain fusion protein YloV OS=Aerococcus urinae (strain ACS-120-V-Col10a) GN=HMPREF9243_1554 PE=4 SV=1 - [F2I6B7_AERUA]	37	9	2	9	23.24	59.7907	4.53857	11	13	7	0	0	6
F2I6H6	tpiA	Triosephosphate isomerase OS=Aerococcus urinae (strain ACS-120-V-Col10a) GN=tpiA PE=3 SV=1 - [F2I6H6_AERUA]	37	3	1	3	16.67	24.3331	4.70361	12	17	8	0	0	0
F2I8J0	HMPREF9243_0651	Histidine triad domain protein OS=Aerococcus urinae (strain ACS-120-V-Col10a) GN=HMPREF9243_0651 PE=4 SV=1 - [F2I8J0_AERUA]	37	6	1	6	45.77	16.1693	5.35107	18	10	4	3	0	2
K9EER9	HMPREF9233_00939	Pyruvate, phosphate dikinase OS=Actinobaculum massiliense ACS-171-V-Col2 OX=883066 GN=HMPREF9233_00939 PE=3 SV=1 - [K9EER9_9ACTO]	37	12	1	12	16.59	99.0074	5.07178	19	6	12	0	0	0
K9EEH6	HMPREF9233_00844	Alpha-1,4 glucan phosphorylase OS=Actinobaculum massiliense ACS-171-V-Col2 OX=883066 GN=HMPREF9233_00844 PE=3 SV=1 - [K9EEH6_9ACTO]	37	13	1	12	25	90.8852	4.95752	31	2	3	1	0	0
K9EF01	HMPREF9233_01004	Uncharacterized protein OS=Actinobaculum massiliense ACS-171-V-Col2 OX=883066 GN=HMPREF9233_01004 PE=3 SV=1 - [K9EF01_9ACTO]	37	8	1	8	33.61	38.2472	4.60205	11	9	17	0	0	0
K9EG68	rpsI	30S ribosomal protein S9 OS=Actinobaculum massiliense ACS-171-V-Col2 OX=883066 GN=rpsI PE=3 SV=1 - [K9EG68_9ACTO]	37	4	1	4	38.04	17.7644	9.92041	20	9	8	0	0	0
K9EZK1	HMPREF9233_01622	Uncharacterized protein OS=Actinobaculum massiliense ACS-171-V-Col2 OX=883066 GN=HMPREF9233_01622 PE=4 SV=1 - [K9EZK1_9ACTO]	37	5	1	5	11.44	64.2332	7.1958	13	9	15	0	0	0
Q1R6B0	rpsI	30S ribosomal protein S9 OS=Escherichia coli (strain UTI89 / UPEC) GN=rpsI PE=3 SV=1 - [RS9_ECOUT]	37	4	1	3	31.54	14.847	10.9458	0	0	29	8	0	0
Q1RE21	serS	Serine--tRNA ligase OS=Escherichia coli (strain UTI89 / UPEC) GN=serS PE=3 SV=1 - [SYS_ECOUT]	37	8	1	7	23.95	48.3835	5.50342	0	0	37	0	0	0
Q1R6F0	rplU	50S ribosomal protein L21 OS=Escherichia coli (strain UTI89 / UPEC) GN=rplU PE=3 SV=1 - [RL21_ECOUT]	36	3	1	3	27.18	11.5572	9.84717	4	1	31	0	0	0
Q1R601	rpsJ	30S ribosomal protein S10 OS=Escherichia coli (strain UTI89 / UPEC) GN=rpsJ PE=3 SV=1 - [RS10_ECOUT]	36	4	1	2	41.75	11.7284	9.68604	6	3	27	0	0	0
Q1R3W6	gldA	Glycerol dehydrogenase OS=Escherichia coli (strain UTI89 / UPEC) GN=gldA PE=4 SV=1 - [Q1R3W6_ECOUT]	36	6	1	6	23.16	40.1085	4.98291	4	2	30	0	0	0
Q1R5B8	prlC	Oligopeptidase A OS=Escherichia coli (strain UTI89 / UPEC) GN=prlC PE=3 SV=1 - [Q1R5B8_ECOUT]	36	8	1	5	15.01	78.4663	5.2749	16	1	13	6	0	0
Q831U9	rpsB	30S ribosomal protein S2 OS=Enterococcus faecalis (strain ATCC 700802 / V583) GN=rpsB PE=3 SV=1 - [RS2_ENTFA]	36	4	1	2	21.46	29.4441	5.07178	13	8	9	3	3	0
B4F1J9	rplF	50S ribosomal protein L6 OS=Proteus mirabilis (strain HI4320) OX=529507 GN=rplF PE=3 SV=1 - [RL6_PROMH]	36	6	1	4	43.5	19.1013	9.70068	23	10	0	3	0	0
B4EVB9	asnS	Asparagine--tRNA ligase OS=Proteus mirabilis (strain HI4320) OX=529507 GN=asnS PE=3 SV=1 - [B4EVB9_PROMH]	36	9	1	4	29.18	52.6353	5.41455	13	2	21	0	0	0
B4EVA1	ansB	L-asparaginase II OS=Proteus mirabilis (strain HI4320) OX=529507 GN=ansB PE=3 SV=1 - [B4EVA1_PROMH]	36	8	1	8	34.2	36.5318	6.25244	17	5	14	0	0	0
F2I4M0	fabF	3-oxoacyl-[acyl-carrier-protein] synthase 2 OS=Aerococcus urinae (strain ACS-120-V-Col10a) GN=fabF PE=3 SV=1 - [F2I4M0_AERUA]	36	8	1	8	36.47	43.6477	5.56689	8	7	4	16	0	1
F2I594	glyA	Serine hydroxymethyltransferase OS=Aerococcus urinae (strain ACS-120-V-Col10a) GN=glyA PE=3 SV=1 - [F2I594_AERUA]	36	10	1	9	28.89	44.2637	7.10791	14	8	12	0	0	2
F2I7G6	HMPREF9243_1755	Uncharacterized protein OS=Aerococcus urinae (strain ACS-120-V-Col10a) GN=HMPREF9243_1755 PE=4 SV=1 - [F2I7G6_AERUA]	36	5	1	5	19.83	41.0363	4.97021	22	12	2	0	0	0
F2I8L6	pheT	Phenylalanine--tRNA ligase beta subunit OS=Aerococcus urinae (strain ACS-120-V-Col10a) GN=pheT PE=3 SV=1 - [F2I8L6_AERUA]	36	8	1	8	12.87	90.8781	4.76709	11	3	9	13	0	0
F2I567	clpX	ATP-dependent Clp protease ATP-binding subunit ClpX OS=Aerococcus urinae (strain ACS-120-V-Col10a) GN=clpX PE=3 SV=1 - [F2I567_AERUA]	36	9	1	8	31.82	46.534	4.77979	25	1	3	2	0	5
F2I5N6	HMPREF9243_0084	Response regulator receiver domain protein OS=Aerococcus urinae (strain ACS-120-V-Col10a) GN=HMPREF9243_0084 PE=4 SV=1 - [F2I5N6_AERUA]	36	5	1	5	30.26	25.098	4.80518	11	4	15	6	0	0
K9EE22	trpD	Anthranilate phosphoribosyltransferase OS=Actinobaculum massiliense ACS-171-V-Col2 OX=883066 GN=trpD PE=3 SV=1 - [K9EE22_9ACTO]	36	6	1	6	25.82	35.764	5.03369	23	3	10	0	0	0
K9F033	rpsE	30S ribosomal protein S5 OS=Actinobaculum massiliense ACS-171-V-Col2 OX=883066 GN=rpsE PE=3 SV=1 - [K9F033_9ACTO]	36	7	1	7	25.73	25.7586	9.96436	9	10	17	0	0	0
K9EB79	rpmA	50S ribosomal protein L27 OS=Actinobaculum massiliense ACS-171-V-Col2 OX=883066 GN=rpmA PE=3 SV=1 - [K9EB79_9ACTO]	36	1	1	1	16.87	8.92172	11.2241	20	9	7	0	0	0
K9EGX9	HMPREF9233_00660	Uncharacterized protein OS=Actinobaculum massiliense ACS-171-V-Col2 OX=883066 GN=HMPREF9233_00660 PE=3 SV=1 - [K9EGX9_9ACTO]	36	6	1	6	22.46	40.9057	5.32568	14	13	9	0	0	0
F2I7I5	HMPREF9243_1776	Putative septum site-determining protein MinC OS=Aerococcus urinae (strain ACS-120-V-Col10a) GN=HMPREF9243_1776 PE=4 SV=1 - [F2I7I5_AERUA]	36	17	1	17	15.42	154.639	5.47803	0	0	0	36	0	0
Q1R610	rplV	50S ribosomal protein L22 OS=Escherichia coli (strain UTI89 / UPEC) GN=rplV PE=3 SV=1 - [RL22_ECOUT]	35	5	1	1	56.36	12.2188	10.228	14	0	11	10	0	0
Q1RCS2	minD	Site-determining protein OS=Escherichia coli (strain UTI89 / UPEC) GN=minD PE=3 SV=1 - [Q1RCS2_ECOUT]	35	7	1	4	32.59	29.5956	5.37646	1	0	32	2	0	0
Q1R223	UTI89_P015	ABC transporter, ATP-binding protein OS=Escherichia coli (strain UTI89 / UPEC) GN=UTI89_P015 PE=4 SV=1 - [Q1R223_ECOUT]	35	7	1	7	42.86	25.5582	6.01123	4	1	30	0	0	0
Q1RG11	hlpA	Histone-like protein, located in outer membrane or nucleoid OS=Escherichia coli (strain UTI89 / UPEC) GN=hlpA PE=3 SV=1 - [Q1RG11_ECOUT]	35	3	1	3	22.36	17.6773	9.70068	13	2	10	10	0	0
Q834C4	EF_1744	General stress protein, putative OS=Enterococcus faecalis (strain ATCC 700802 / V583) GN=EF_1744 PE=4 SV=1 - [Q834C4_ENTFA]	35	8	1	8	55.9	20.5323	4.80518	5	6	24	0	0	0
Q838A2	EF_0671	Xaa-his dipeptidase OS=Enterococcus faecalis (strain ATCC 700802 / V583) GN=EF_0671 PE=4 SV=1 - [Q838A2_ENTFA]	35	9	1	9	25.9	51.3781	4.69092	14	8	13	0	0	0
B4F1I4	rplC	50S ribosomal protein L3 OS=Proteus mirabilis (strain HI4320) OX=529507 GN=rplC PE=3 SV=1 - [RL3_PROMH]	35	6	1	3	38.28	22.4681	9.86182	17	0	18	0	0	0
B4EVW6	PMI1275	Putative aminotransferase OS=Proteus mirabilis (strain HI4320) OX=529507 GN=PMI1275 PE=4 SV=1 - [B4EVW6_PROMH]	35	5	1	5	13.37	44.5744	6.78564	22	4	9	0	0	0
B4EU14	yajC	Putative preprotein translocase subunit OS=Proteus mirabilis (strain HI4320) OX=529507 GN=yajC PE=4 SV=1 - [B4EU14_PROMH]	35	3	1	2	37.84	12.1716	9.40771	15	9	9	2	0	0
B4F2Y7	exbB	Biopolymer transport protein OS=Proteus mirabilis (strain HI4320) OX=529507 GN=exbB PE=3 SV=1 - [B4F2Y7_PROMH]	35	6	1	6	20.54	35.1632	5.36377	23	1	11	0	0	0
F2I5Z7	HMPREF9243_0119	Putative enoyl-[acyl-carrier-protein] reductase II OS=Aerococcus urinae (strain ACS-120-V-Col10a) GN=HMPREF9243_0119 PE=4 SV=1 - [F2I5Z7_AERUA]	35	5	1	5	30.48	32.8508	4.91943	12	14	7	2	0	0
F2I673	rpmG	50S ribosomal protein L33 OS=Aerococcus urinae (strain ACS-120-V-Col10a) GN=rpmG PE=3 SV=1 - [F2I673_AERUA]	35	2	1	2	27.45	6.28454	10.1694	5	12	11	6	1	0
F2I4J1	HMPREF9243_0948	Putative potassium/sodium efflux P-type ATPase, fungal-type OS=Aerococcus urinae (strain ACS-120-V-Col10a) GN=HMPREF9243_0948 PE=4 SV=1 - [F2I4J1_AERUA]	35	9	1	9	13.24	99.673	4.67822	17	7	6	1	0	4
F2I8Y4	HMPREF9243_0736	Flavin reductase OS=Aerococcus urinae (strain ACS-120-V-Col10a) GN=HMPREF9243_0736 PE=4 SV=1 - [F2I8Y4_AERUA]	35	6	1	6	59.47	20.9845	5.10986	6	12	6	9	2	0
F2I6E2	aroE	Shikimate dehydrogenase (NADP(+)) OS=Aerococcus urinae (strain ACS-120-V-Col10a) GN=aroE PE=3 SV=1 - [F2I6E2_AERUA]	35	6	1	6	38.23	31.8351	5.03369	5	4	15	0	11	0
F2I570	HMPREF9243_1232	Penicillin-binding protein, 1A family OS=Aerococcus urinae (strain ACS-120-V-Col10a) GN=HMPREF9243_1232 PE=4 SV=1 - [F2I570_AERUA]	35	9	1	9	14.23	91.6001	5.04639	8	5	6	4	0	12
K9EH30	HMPREF9233_00031	Uncharacterized protein OS=Actinobaculum massiliense ACS-171-V-Col2 OX=883066 GN=HMPREF9233_00031 PE=4 SV=1 - [K9EH30_9ACTO]	35	6	1	6	32.35	28.7385	4.7417	10	8	17	0	0	0
Q1RGC5	leuC	3-isopropylmalate dehydratase large subunit OS=Escherichia coli (strain UTI89 / UPEC) GN=leuC PE=3 SV=1 - [LEUC_ECOUT]	35	6	1	6	16.09	49.8501	6.31592	0	0	30	5	0	0
Q1R622	rpsH	30S ribosomal protein S8 OS=Escherichia coli (strain UTI89 / UPEC) GN=rpsH PE=3 SV=1 - [RS8_ECOUT]	35	5	1	4	36.92	14.1175	9.42236	0	0	21	14	0	0
Q1RBF8	tyrS	Tyrosine--tRNA ligase OS=Escherichia coli (strain UTI89 / UPEC) GN=tyrS PE=3 SV=1 - [SYY_ECOUT]	35	8	1	8	25.23	47.9693	5.68115	0	0	15	20	0	0
Q1RF61	adk	Adenylate kinase OS=Escherichia coli (strain UTI89 / UPEC) GN=adk PE=3 SV=1 - [Q1RF61_ECOUT]	35	6	1	4	29.06	25.7885	6.94678	0	0	22	13	0	0
Q1R3C1	aspA	Aspartate ammonia-lyase OS=Escherichia coli (strain UTI89 / UPEC) GN=aspA PE=3 SV=1 - [Q1R3C1_ECOUT]	35	10	1	8	22.31	54.0296	5.75732	0	0	34	1	0	0
Q1R3V5	ppc	Phosphoenolpyruvate carboxylase OS=Escherichia coli (strain UTI89 / UPEC) GN=ppc PE=3 SV=1 - [CAPP_ECOUT]	34	12	1	11	18.01	99.0273	5.68115	5	0	21	8	0	0
Q1RA54	hisG	ATP phosphoribosyltransferase OS=Escherichia coli (strain UTI89 / UPEC) GN=hisG PE=3 SV=1 - [HIS1_ECOUT]	34	8	1	8	32.11	33.3454	5.63037	4	0	30	0	0	0
Q1R681	accC	Acetyl CoA carboxylase, biotin carboxylase subunit OS=Escherichia coli (strain UTI89 / UPEC) GN=accC PE=4 SV=1 - [Q1R681_ECOUT]	34	9	1	7	23.59	50.7569	7.10791	3	0	22	9	0	0
B4EZR8	crr	PTS family enzyme IIA component OS=Proteus mirabilis (strain HI4320) OX=529507 GN=crr PE=4 SV=1 - [B4EZR8_PROMH]	34	6	1	6	58.58	18.0636	4.79248	16	5	13	0	0	0
F2I668	valS	Valine--tRNA ligase OS=Aerococcus urinae (strain ACS-120-V-Col10a) GN=valS PE=3 SV=1 - [F2I668_AERUA]	34	13	1	13	20.32	101.714	4.89404	8	11	13	0	0	2
F2I498	HMPREF9243_0836	Uncharacterized protein OS=Aerococcus urinae (strain ACS-120-V-Col10a) GN=HMPREF9243_0836 PE=4 SV=1 - [F2I498_AERUA]	34	1	1	1	9.87	16.9106	4.88135	11	6	15	2	0	0
F2I4T9	pip	Proline iminopeptidase OS=Aerococcus urinae (strain ACS-120-V-Col10a) GN=pip PE=3 SV=1 - [F2I4T9_AERUA]	34	9	1	9	33.01	36.0304	4.94482	4	8	21	1	0	0
F2I4T2	HMPREF9243_1058	Universal stress family protein OS=Aerococcus urinae (strain ACS-120-V-Col10a) GN=HMPREF9243_1058 PE=3 SV=1 - [F2I4T2_AERUA]	34	5	1	5	43.75	16.2181	4.89404	8	13	13	0	0	0
K9EIG2	HMPREF9233_00458	Glucarate dehydratase OS=Actinobaculum massiliense ACS-171-V-Col2 OX=883066 GN=HMPREF9233_00458 PE=3 SV=1 - [K9EIG2_9ACTO]	34	7	1	6	23.37	49.2606	5.23682	30	0	4	0	0	0
K9EF62	HMPREF9233_01458	Uncharacterized protein OS=Actinobaculum massiliense ACS-171-V-Col2 OX=883066 GN=HMPREF9233_01458 PE=4 SV=1 - [K9EF62_9ACTO]	34	5	1	5	34.6	25.8526	4.50049	28	3	3	0	0	0
K9EE13	HMPREF9233_00814	Phosphomethylpyrimidine kinase OS=Actinobaculum massiliense ACS-171-V-Col2 OX=883066 GN=HMPREF9233_00814 PE=4 SV=1 - [K9EE13_9ACTO]	34	6	1	6	38.2	28.3543	4.7417	25	5	4	0	0	0
K9EZY7	HMPREF9233_01249	Uncharacterized protein OS=Actinobaculum massiliense ACS-171-V-Col2 OX=883066 GN=HMPREF9233_01249 PE=4 SV=1 - [K9EZY7_9ACTO]	34	7	1	7	36.02	34.7025	4.7417	25	6	3	0	0	0
Q1R4Y5	secB	Protein-export protein SecB OS=Escherichia coli (strain UTI89 / UPEC) GN=secB PE=3 SV=2 - [SECB_ECOUT]	34	3	1	3	28.39	17.2803	4.37354	0	1	33	0	0	0
Q1R4J6	atpF	ATP synthase subunit b OS=Escherichia coli (strain UTI89 / UPEC) GN=atpF PE=3 SV=1 - [ATPF_ECOUT]	33	5	1	4	33.97	17.2533	6.23975	5	0	25	3	0	0
Q1R537	glyS	Glycine--tRNA ligase beta subunit OS=Escherichia coli (strain UTI89 / UPEC) GN=glyS PE=3 SV=1 - [SYGB_ECOUT]	33	11	1	9	21.34	76.765	5.43994	7	0	21	5	0	0
B4EU55	lon	Lon protease OS=Proteus mirabilis (strain HI4320) OX=529507 GN=lon PE=2 SV=1 - [B4EU55_PROMH]	33	10	1	6	14.92	87.6058	6.12549	12	6	15	0	0	0
B4EVU4	zwf	Glucose-6-phosphate 1-dehydrogenase OS=Proteus mirabilis (strain HI4320) OX=529507 GN=zwf PE=3 SV=1 - [B4EVU4_PROMH]	33	6	1	2	13.03	55.8796	6.62451	2	2	6	23	0	0
B4F0P9	serA	D-3-phosphoglycerate dehydrogenase OS=Proteus mirabilis (strain HI4320) OX=529507 GN=serA PE=3 SV=1 - [B4F0P9_PROMH]	33	8	1	7	29.33	45.2417	6.7124	22	2	9	0	0	0
B4F1V5	rho	Transcription termination factor Rho OS=Proteus mirabilis (strain HI4320) OX=529507 GN=rho PE=3 SV=1 - [B4F1V5_PROMH]	33	10	1	3	34.37	46.9326	7.25439	11	1	21	0	0	0
F2I7S8	rplX	50S ribosomal protein L24 OS=Aerococcus urinae (strain ACS-120-V-Col10a) GN=rplX PE=3 SV=1 - [F2I7S8_AERUA]	33	5	1	5	30.39	11.2142	9.81787	10	4	14	5	0	0
F2I831	HMPREF9243_0550	LPXTG-motif cell wall anchor domain protein OS=Aerococcus urinae (strain ACS-120-V-Col10a) GN=HMPREF9243_0550 PE=4 SV=1 - [F2I831_AERUA]	33	6	1	6	18.59	86.2016	7.02002	5	1	20	3	0	4
K9EBY2	HMPREF9233_01228	Glucose-1-phosphate thymidylyltransferase OS=Actinobaculum massiliense ACS-171-V-Col2 OX=883066 GN=HMPREF9233_01228 PE=3 SV=1 - [K9EBY2_9ACTO]	33	7	1	7	29.73	32.4375	5.03369	20	8	5	0	0	0
Q1R7G1	ygeW	Uncharacterized protein OS=Escherichia coli (strain UTI89 / UPEC) GN=ygeW PE=3 SV=1 - [Q1R7G1_ECOUT]	33	6	1	6	19.95	44.1592	5.73193	0	0	33	0	0	0
Q1REE7	moaB	Molybdenum cofactor biosynthesis protein B OS=Escherichia coli (strain UTI89 / UPEC) GN=moaB PE=3 SV=1 - [Q1REE7_ECOUT]	32	7	1	7	50	18.6535	6.1001	8	7	15	2	0	0
Q1R486	udp	Uridine phosphorylase OS=Escherichia coli (strain UTI89 / UPEC) GN=udp PE=3 SV=1 - [Q1R486_ECOUT]	32	6	1	5	53.46	23.3689	6.53662	6	2	22	2	0	0
B4EZE0	pta	Phosphate acetyltransferase OS=Proteus mirabilis (strain HI4320) OX=529507 GN=pta PE=3 SV=1 - [B4EZE0_PROMH]	32	12	1	7	21.01	77.7256	5.87158	13	1	18	0	0	0
F2I739	glnA	Glutamine synthetase OS=Aerococcus urinae (strain ACS-120-V-Col10a) GN=glnA PE=3 SV=1 - [F2I739_AERUA]	32	8	1	8	24.94	50.1381	5.04639	11	5	4	0	0	12
F2I765	HMPREF9243_1722	Inosine-uridine preferring nucleoside hydrolase OS=Aerococcus urinae (strain ACS-120-V-Col10a) GN=HMPREF9243_1722 PE=4 SV=1 - [F2I765_AERUA]	32	5	1	5	16.72	33.9242	4.64014	5	5	20	2	0	0
F2I6T8	HMPREF9243_0309	PTS system, glucitol/sorbitol-specific, IIBC component OS=Aerococcus urinae (strain ACS-120-V-Col10a) GN=HMPREF9243_0309 PE=4 SV=1 - [F2I6T8_AERUA]	32	5	1	5	21.83	35.1175	4.93213	18	6	7	1	0	0
K9EFK5	rplT	50S ribosomal protein L20 OS=Actinobaculum massiliense ACS-171-V-Col2 OX=883066 GN=rplT PE=3 SV=1 - [K9EFK5_9ACTO]	32	3	1	3	38.58	14.7879	11.2095	31	1	0	0	0	0
K9EDW4	glmM	Phosphoglucosamine mutase OS=Actinobaculum massiliense ACS-171-V-Col2 OX=883066 GN=glmM PE=3 SV=1 - [K9EDW4_9ACTO]	32	7	1	7	22.72	47.0171	4.90674	17	5	10	0	0	0
K9EFE4	thrS	Threonine--tRNA ligase OS=Actinobaculum massiliense ACS-171-V-Col2 OX=883066 GN=thrS PE=3 SV=1 - [K9EFE4_9ACTO]	32	9	1	9	21.96	76.2679	5.24951	25	3	4	0	0	0
K9EJP5	infB	Translation initiation factor IF-2 OS=Actinobaculum massiliense ACS-171-V-Col2 OX=883066 GN=infB PE=3 SV=1 - [K9EJP5_9ACTO]	32	11	1	11	14.55	102.84	7.18115	19	7	5	1	0	0
K9EH23	HMPREF9233_00021	Probable transcriptional regulatory protein HMPREF9233_00021 OS=Actinobaculum massiliense ACS-171-V-Col2 OX=883066 GN=HMPREF9233_00021 PE=3 SV=1 - [K9EH23_9ACTO]	32	6	1	6	44	26.9134	4.69092	17	4	11	0	0	0
K9F0H6	prs	Ribose-phosphate pyrophosphokinase OS=Actinobaculum massiliense ACS-171-V-Col2 OX=883066 GN=prs PE=3 SV=1 - [K9F0H6_9ACTO]	32	9	1	9	44.65	35.5508	6.56592	28	3	1	0	0	0
K9EF70	HMPREF9233_00646	Phosphoglucomutase, alpha-D-glucose phosphate-specific OS=Actinobaculum massiliense ACS-171-V-Col2 OX=883066 GN=HMPREF9233_00646 PE=3 SV=1 - [K9EF70_9ACTO]	32	9	1	9	24.19	59.6797	4.7417	17	3	7	5	0	0
K9EBW9	HMPREF9233_01218	dTDP-4-dehydrorhamnose 3,5-epimerase OS=Actinobaculum massiliense ACS-171-V-Col2 OX=883066 GN=HMPREF9233_01218 PE=4 SV=1 - [K9EBW9_9ACTO]	32	9	1	9	50.73	22.6063	4.89404	16	7	8	0	1	0
Q1R627	rpsE	30S ribosomal protein S5 OS=Escherichia coli (strain UTI89 / UPEC) GN=rpsE PE=3 SV=1 - [RS5_ECOUT]	32	7	1	5	51.5	17.5923	10.1108	0	0	25	7	0	0
Q1R617	rplN	50S ribosomal protein L14 OS=Escherichia coli (strain UTI89 / UPEC) GN=rplN PE=3 SV=1 - [RL14_ECOUT]	31	5	1	4	49.59	13.5325	10.4185	3	0	24	4	0	0
Q1R8B9	rplS	50S ribosomal protein L19 OS=Escherichia coli (strain UTI89 / UPEC) GN=rplS PE=3 SV=1 - [RL19_ECOUT]	31	4	1	2	41.74	13.1252	10.6235	1	1	21	8	0	0
Q1R8W9	gltX	Glutamate--tRNA ligase OS=Escherichia coli (strain UTI89 / UPEC) GN=gltX PE=3 SV=1 - [SYE_ECOUT]	31	9	2	9	23.14	53.7768	6.07471	3	0	16	12	0	0
Q1R2Z6	valS	Valine--tRNA ligase OS=Escherichia coli (strain UTI89 / UPEC) GN=valS PE=3 SV=1 - [Q1R2Z6_ECOUT]	31	11	1	10	13.88	108.082	5.33838	1	2	10	18	0	0
Q1RC75	fabI	Enoyl-[acyl-carrier-protein] reductase [NADH] OS=Escherichia coli (strain UTI89 / UPEC) GN=fabI PE=3 SV=1 - [Q1RC75_ECOUT]	31	6	1	6	34.73	27.8461	5.87158	5	0	23	3	0	0
Q1R970	yfcZ	Uncharacterized protein OS=Escherichia coli (strain UTI89 / UPEC) GN=yfcZ PE=4 SV=1 - [Q1R970_ECOUT]	31	2	1	2	25.49	11.2922	4.66553	1	1	29	0	0	0
B4F2D2	tsf	Elongation factor Ts OS=Proteus mirabilis (strain HI4320) OX=529507 GN=tsf PE=3 SV=1 - [EFTS_PROMH]	31	8	1	6	37.1	30.3717	5.2876	22	9	0	0	0	0
B4F1F5	gatY	Putative tagatose-1,6-bisphosphate aldolase OS=Proteus mirabilis (strain HI4320) OX=529507 GN=gatY PE=3 SV=1 - [B4F1F5_PROMH]	31	8	1	7	39.44	31.3008	5.93506	20	0	11	0	0	0
B4F1C3	aldB	Aldehyde dehydrogenase OS=Proteus mirabilis (strain HI4320) OX=529507 GN=aldB PE=3 SV=1 - [B4F1C3_PROMH]	31	7	1	7	24.75	54.0249	5.89697	16	7	8	0	0	0
B4EWG4	narH	Respiratory nitrate reductase 1 beta chain OS=Proteus mirabilis (strain HI4320) OX=529507 GN=narH PE=4 SV=1 - [B4EWG4_PROMH]	31	10	1	3	26.89	58.451	6.46826	5	0	12	14	0	0
F2I706	map	Methionine aminopeptidase OS=Aerococcus urinae (strain ACS-120-V-Col10a) GN=map PE=3 SV=1 - [F2I706_AERUA]	31	6	1	6	35.42	29.7966	4.85596	14	9	7	1	0	0
F2I478	HMPREF9243_0815	Uncharacterized protein OS=Aerococcus urinae (strain ACS-120-V-Col10a) GN=HMPREF9243_0815 PE=4 SV=1 - [F2I478_AERUA]	31	4	1	4	26.74	18.8342	9.05615	15	7	7	0	0	2
F2I658	thrS	Threonine--tRNA ligase OS=Aerococcus urinae (strain ACS-120-V-Col10a) GN=thrS PE=3 SV=1 - [F2I658_AERUA]	31	11	1	11	24.88	75.2974	5.23682	3	2	16	7	0	3
F2I8K2	HMPREF9243_0663	Phosphoglycerate mutase family protein OS=Aerococcus urinae (strain ACS-120-V-Col10a) GN=HMPREF9243_0663 PE=4 SV=1 - [F2I8K2_AERUA]	31	5	1	5	31.14	26.1816	4.97021	22	3	6	0	0	0
F2I5W7	HMPREF9243_1454	Putative ATP synthase, subunit E OS=Aerococcus urinae (strain ACS-120-V-Col10a) GN=HMPREF9243_1454 PE=4 SV=1 - [F2I5W7_AERUA]	31	4	1	4	28.5	22.2233	5.13525	15	5	11	0	0	0
K9F360	HMPREF9233_00647	6-phosphogluconate dehydrogenase, decarboxylating OS=Actinobaculum massiliense ACS-171-V-Col2 OX=883066 GN=HMPREF9233_00647 PE=3 SV=1 - [K9F360_9ACTO]	31	4	1	4	13.32	53.0553	5.0083	24	7	0	0	0	0
K9F020	rplP	50S ribosomal protein L16 OS=Actinobaculum massiliense ACS-171-V-Col2 OX=883066 GN=rplP PE=3 SV=1 - [K9F020_9ACTO]	31	3	1	3	29.71	15.6484	10.77	23	2	6	0	0	0
K9EFI1	alaS	Alanine--tRNA ligase OS=Actinobaculum massiliense ACS-171-V-Col2 OX=883066 GN=alaS PE=3 SV=1 - [K9EFI1_9ACTO]	31	9	1	9	15.86	97.1885	5.38916	27	3	0	1	0	0
K9EFX3	ileS	Isoleucine--tRNA ligase OS=Actinobaculum massiliense ACS-171-V-Col2 OX=883066 GN=ileS PE=3 SV=1 - [K9EFX3_9ACTO]	31	9	1	8	12.04	121.25	4.97021	22	5	4	0	0	0
Q1RC41	tpx	Thiol peroxidase OS=Escherichia coli (strain UTI89 / UPEC) GN=tpx PE=3 SV=1 - [Q1RC41_ECOUT]	30	4	1	4	39.29	17.8242	4.91943	3	0	27	0	0	0
Q1RAT5	eda	2-keto-3-deoxygluconate 6-phosphate aldolase OS=Escherichia coli (strain UTI89 / UPEC) GN=eda PE=4 SV=1 - [Q1RAT5_ECOUT]	30	6	1	6	34.74	22.2699	5.66846	2	0	13	15	0	0
B4F1I9	rplV	50S ribosomal protein L22 OS=Proteus mirabilis (strain HI4320) OX=529507 GN=rplV PE=3 SV=1 - [RL22_PROMH]	30	5	1	1	56.36	12.1337	10.1841	18	1	11	0	0	0
B4F102	secA	Protein translocase subunit SecA OS=Proteus mirabilis (strain HI4320) OX=529507 GN=secA PE=3 SV=1 - [SECA_PROMH]	30	6	1	2	9.2	102.509	5.65576	14	0	16	0	0	0
B4EXP9	PMI3699	Putative membrane protein OS=Proteus mirabilis (strain HI4320) OX=529507 GN=PMI3699 PE=4 SV=1 - [B4EXP9_PROMH]	30	2	1	2	24.75	11.0387	6.12549	13	7	10	0	0	0
F2I667	glmS	Glutamine--fructose-6-phosphate aminotransferase [isomerizing] OS=Aerococcus urinae (strain ACS-120-V-Col10a) GN=glmS PE=3 SV=1 - [F2I667_AERUA]	30	11	1	11	25.42	65.908	5.0083	6	12	10	2	0	0
F2I486	HMPREF9243_0824	V-type ATP synthase subunit I OS=Aerococcus urinae (strain ACS-120-V-Col10a) GN=HMPREF9243_0824 PE=3 SV=1 - [F2I486_AERUA]	30	7	1	7	15.38	74.4942	5.14795	1	3	26	0	0	0
F2I6K5	pnp	Polyribonucleotide nucleotidyltransferase OS=Aerococcus urinae (strain ACS-120-V-Col10a) GN=pnp PE=3 SV=1 - [F2I6K5_AERUA]	30	11	2	11	18.98	78.0088	4.94482	16	3	7	3	1	0
F2I577	HMPREF9243_1241	ABC transporter, ATP-binding protein OS=Aerococcus urinae (strain ACS-120-V-Col10a) GN=HMPREF9243_1241 PE=4 SV=1 - [F2I577_AERUA]	30	9	1	9	18.82	61.0666	4.97021	8	4	13	5	0	0
K9EUZ6	rpsS	30S ribosomal protein S19 OS=Actinobaculum massiliense ACS-171-V-Col2 OX=883066 GN=rpsS PE=3 SV=1 - [K9EUZ6_9ACTO]	30	5	1	5	54.84	10.8247	10.521	19	9	0	2	0	0
Q1RER9	leuS	Leucine--tRNA ligase OS=Escherichia coli (strain UTI89 / UPEC) GN=leuS PE=3 SV=2 - [SYL_ECOUT]	30	11	1	10	14.88	97.2444	5.30029	0	0	10	20	0	0
Q1R6G5	argG	Argininosuccinate synthase OS=Escherichia coli (strain UTI89 / UPEC) GN=argG PE=3 SV=1 - [ASSY_ECOUT]	30	7	1	7	17	49.8789	5.38916	0	0	30	0	0	0
Q1RD73	rne	Ribonuclease E OS=Escherichia coli (strain UTI89 / UPEC) GN=rne PE=3 SV=1 - [Q1RD73_ECOUT]	29	8	1	8	10.93	118.105	5.64307	2	0	25	2	0	0
B4F059	grpE	Protein GrpE OS=Proteus mirabilis (strain HI4320) OX=529507 GN=grpE PE=3 SV=1 - [GRPE_PROMH]	29	3	1	3	24.14	23.1666	4.86865	12	3	14	0	0	0
B4EZR5	cysK	Cysteine synthase OS=Proteus mirabilis (strain HI4320) OX=529507 GN=cysK PE=3 SV=1 - [B4EZR5_PROMH]	29	8	1	5	34.07	33.7948	6.58057	15	0	14	0	0	0
B4EW37	tolC	Outer membrane protein TolC OS=Proteus mirabilis (strain HI4320) OX=529507 GN=tolC PE=4 SV=1 - [B4EW37_PROMH]	29	6	1	6	18.49	50.9451	5.65576	25	2	2	0	0	0
B4EX84	uspG1	Universal stress protein OS=Proteus mirabilis (strain HI4320) OX=529507 GN=uspG1 PE=3 SV=1 - [B4EX84_PROMH]	29	3	1	3	28.28	16.0505	6.68311	24	1	4	0	0	0
B4EZ37	katA	Catalase OS=Proteus mirabilis (strain HI4320) OX=529507 GN=katA PE=3 SV=1 - [B4EZ37_PROMH]	29	14	1	14	39.05	55.5794	6.58057	11	0	18	0	0	0
B4F1K6	rpsM	30S ribosomal protein S13 OS=Proteus mirabilis (strain HI4320) OX=529507 GN=rpsM PE=3 SV=1 - [B4F1K6_PROMH]	29	4	1	3	37.29	13.3074	10.4917	13	3	9	4	0	0
B4F145	ugd	UDP-glucose 6-dehydrogenase OS=Proteus mirabilis (strain HI4320) OX=529507 GN=ugd PE=3 SV=1 - [B4F145_PROMH]	29	6	1	6	21.91	43.8476	5.56689	25	1	3	0	0	0
F2I5B7	serC	Phosphoserine aminotransferase OS=Aerococcus urinae (strain ACS-120-V-Col10a) GN=serC PE=3 SV=1 - [F2I5B7_AERUA]	29	4	1	4	14.33	40.3535	5.5542	9	13	7	0	0	0
F2I8F8	HMPREF9243_0617	FMN-binding domain protein OS=Aerococcus urinae (strain ACS-120-V-Col10a) GN=HMPREF9243_0617 PE=4 SV=1 - [F2I8F8_AERUA]	29	6	1	6	21.95	49.269	4.90674	10	6	13	0	0	0
K9EWK2	HMPREF9233_01093	Uncharacterized protein OS=Actinobaculum massiliense ACS-171-V-Col2 OX=883066 GN=HMPREF9233_01093 PE=4 SV=1 - [K9EWK2_9ACTO]	29	4	1	3	14.56	33.84	4.58936	19	4	6	0	0	0
K9F1Y4	HMPREF9233_00267	Ribose 5-phosphate isomerase OS=Actinobaculum massiliense ACS-171-V-Col2 OX=883066 GN=HMPREF9233_00267 PE=4 SV=1 - [K9F1Y4_9ACTO]	29	7	1	7	55.33	16.5322	5.36377	13	5	11	0	0	0
Q1REK6	gltA	Citrate synthase OS=Escherichia coli (strain UTI89 / UPEC) GN=gltA PE=3 SV=1 - [Q1REK6_ECOUT]	29	5	1	4	17.8	47.9839	6.68311	0	1	28	0	0	0
Q1R3Z6	yiiS	Uncharacterized protein OS=Escherichia coli (strain UTI89 / UPEC) GN=yiiS PE=4 SV=1 - [Q1R3Z6_ECOUT]	29	4	1	4	47.47	10.7392	4.67822	0	0	29	0	0	0
Q1R358	rpsR	30S ribosomal protein S18 OS=Escherichia coli (strain UTI89 / UPEC) GN=rpsR PE=3 SV=1 - [RS18_ECOUT]	28	2	1	2	29.33	8.98085	10.5942	6	2	20	0	0	0
Q1R6R2	rpoD	RNA polymerase sigma factor RpoD OS=Escherichia coli (strain UTI89 / UPEC) GN=rpoD PE=3 SV=1 - [Q1R6R2_ECOUT]	28	6	1	3	11.75	70.1913	4.80518	13	0	15	0	0	0
B4EZU8	iscS	Cysteine desulfurase IscS OS=Proteus mirabilis (strain HI4320) OX=529507 GN=iscS PE=3 SV=1 - [ISCS_PROMH]	28	6	1	2	23.76	44.8761	6.17627	5	0	23	0	0	0
B4EY77	nlpB	Outer membrane protein assembly factor BamC OS=Proteus mirabilis (strain HI4320) OX=529507 GN=nlpB PE=3 SV=1 - [B4EY77_PROMH]	28	7	1	7	26.44	37.7526	6.63916	21	1	6	0	0	0
B4EUU6	pepD	Aminoacyl-histidine dipeptidase OS=Proteus mirabilis (strain HI4320) OX=529507 GN=pepD PE=4 SV=1 - [B4EUU6_PROMH]	28	10	1	10	29.48	52.569	5.26221	21	2	5	0	0	0
B4EU15	secD	Protein translocase subunit SecD OS=Proteus mirabilis (strain HI4320) OX=529507 GN=secD PE=3 SV=1 - [B4EU15_PROMH]	28	4	1	3	6.99	67.0319	8.60205	12	0	8	8	0	0
B4F195	leuB	3-isopropylmalate dehydrogenase OS=Proteus mirabilis (strain HI4320) OX=529507 GN=leuB PE=3 SV=1 - [B4F195_PROMH]	28	4	1	1	14.33	39.7742	5.94775	6	17	5	0	0	0
B4EW60	rpoD	RNA polymerase sigma factor RpoD OS=Proteus mirabilis (strain HI4320) OX=529507 GN=rpoD PE=3 SV=1 - [B4EW60_PROMH]	28	7	1	4	13.75	71.1086	4.76709	23	0	5	0	0	0
B4EWG3	narG	Respiratory nitrate reductase 1 alpha chain OS=Proteus mirabilis (strain HI4320) OX=529507 GN=narG PE=3 SV=1 - [B4EWG3_PROMH]	28	10	1	6	10.3	141.206	6.771	14	0	10	4	0	0
F2I5V0	HMPREF9243_1437	Homoserine dehydrogenase OS=Aerococcus urinae (strain ACS-120-V-Col10a) GN=HMPREF9243_1437 PE=3 SV=1 - [F2I5V0_AERUA]	28	4	1	4	13.15	46.2566	4.83057	12	10	1	2	0	3
F2I8X8	nagA	N-acetylglucosamine-6-phosphate deacetylase OS=Aerococcus urinae (strain ACS-120-V-Col10a) GN=nagA PE=3 SV=1 - [F2I8X8_AERUA]	28	4	1	4	16.05	40.7176	5.09717	20	6	1	0	1	0
K9EJQ5	frr	Ribosome-recycling factor OS=Actinobaculum massiliense ACS-171-V-Col2 OX=883066 GN=frr PE=3 SV=1 - [K9EJQ5_9ACTO]	28	4	1	4	34.59	20.9438	5.16064	15	11	2	0	0	0
K9EGU5	HMPREF9233_00897	Uncharacterized protein OS=Actinobaculum massiliense ACS-171-V-Col2 OX=883066 GN=HMPREF9233_00897 PE=3 SV=1 - [K9EGU5_9ACTO]	28	7	1	7	37.43	38.1713	4.84326	24	1	3	0	0	0
K9EIY7	HMPREF9233_00583	Uncharacterized protein OS=Actinobaculum massiliense ACS-171-V-Col2 OX=883066 GN=HMPREF9233_00583 PE=4 SV=1 - [K9EIY7_9ACTO]	28	7	1	7	30.41	32.3176	7.53271	15	10	3	0	0	0
Q1R3Y6	hslU	ATP-dependent protease ATPase subunit HslU OS=Escherichia coli (strain UTI89 / UPEC) GN=hslU PE=3 SV=1 - [HSLU_ECOUT]	28	12	2	6	29.35	49.5499	5.35107	0	0	22	2	4	0
Q1R6L2	yhaE	2-hydroxy-3-oxopropionate reductase OS=Escherichia coli (strain UTI89 / UPEC) GN=yhaE PE=3 SV=1 - [Q1R6L2_ECOUT]	28	6	1	5	28.09	31.0291	5.68115	0	0	28	0	0	0
Q1R2Q6	dsdA2	D-serine dehydratase 2 OS=Escherichia coli (strain UTI89 / UPEC) GN=dsdA2 PE=3 SV=1 - [SDHD2_ECOUT]	27	10	2	10	24.89	47.8501	5.77002	3	0	21	3	0	0
Q1RCK2	galU	UTP--glucose-1-phosphate uridylyltransferase OS=Escherichia coli (strain UTI89 / UPEC) GN=galU PE=3 SV=1 - [Q1RCK2_ECOUT]	27	5	1	5	18.21	32.921	5.23682	1	0	26	0	0	0
Q1RD64	fabG	3-oxoacyl-[acyl-carrier-protein] reductase OS=Escherichia coli (strain UTI89 / UPEC) GN=fabG PE=4 SV=1 - [Q1RD64_ECOUT]	27	8	1	6	44.67	25.5442	7.41553	5	0	19	3	0	0
Q1R6A5	degQ	Periplasmic serine endoprotease DegP-like OS=Escherichia coli (strain UTI89 / UPEC) GN=degQ PE=3 SV=1 - [Q1R6A5_ECOUT]	27	3	1	1	13.01	48.7519	6.66846	27	0	0	0	0	0
Q1RBM1	ydfZ	Uncharacterized protein OS=Escherichia coli (strain UTI89 / UPEC) GN=ydfZ PE=4 SV=1 - [Q1RBM1_ECOUT]	27	3	1	3	50.75	7.27176	8.20654	7	6	14	0	0	0
P07515	ptsH	Phosphocarrier protein HPr OS=Enterococcus faecalis (strain ATCC 700802 / V583) GN=ptsH PE=1 SV=2 - [PTHP_ENTFA]	27	1	1	1	11.36	9.31475	4.91943	7	8	12	0	0	0
B4EXM4	PMI3674	Probable aminohydrolase OS=Proteus mirabilis (strain HI4320) OX=529507 GN=PMI3674 PE=4 SV=1 - [B4EXM4_PROMH]	27	6	1	6	22.33	45.8119	6.0874	15	0	12	0	0	0
B4EYV4	nusG	Transcription termination/antitermination protein NusG OS=Proteus mirabilis (strain HI4320) OX=529507 GN=nusG PE=3 SV=1 - [B4EYV4_PROMH]	27	5	2	5	33.15	20.5714	6.0874	2	4	16	5	0	0
F2I557	pyrC	Dihydroorotase OS=Aerococcus urinae (strain ACS-120-V-Col10a) GN=pyrC PE=3 SV=1 - [F2I557_AERUA]	27	5	1	5	14.81	46.5894	5.46533	14	2	11	0	0	0
F2I5M5	HMPREF9243_0067	LysM domain protein OS=Aerococcus urinae (strain ACS-120-V-Col10a) GN=HMPREF9243_0067 PE=4 SV=1 - [F2I5M5_AERUA]	27	3	1	3	22.41	24.7021	4.75439	17	1	0	4	0	5
F2I4Z5	grpE	Protein GrpE OS=Aerococcus urinae (strain ACS-120-V-Col10a) GN=grpE PE=3 SV=1 - [F2I4Z5_AERUA]	27	5	1	5	30.45	25.2606	4.91943	6	4	12	4	0	1
F2I6J9	rpoZ	DNA-directed RNA polymerase subunit omega OS=Aerococcus urinae (strain ACS-120-V-Col10a) GN=rpoZ PE=3 SV=1 - [F2I6J9_AERUA]	27	4	1	4	85.14	8.23108	4.83057	7	7	4	7	0	2
F2I4F0	HMPREF9243_0906	Glycine cleavage H-protein OS=Aerococcus urinae (strain ACS-120-V-Col10a) GN=HMPREF9243_0906 PE=4 SV=1 - [F2I4F0_AERUA]	27	5	1	5	62.93	12.6144	4.37354	5	1	12	8	0	1
K9EB42	HMPREF9233_01411	Uncharacterized protein (Fragment) OS=Actinobaculum massiliense ACS-171-V-Col2 OX=883066 GN=HMPREF9233_01411 PE=4 SV=1 - [K9EB42_9ACTO]	27	8	2	8	30.45	36.6257	4.90674	23	3	1	0	0	0
K9EZ63	HMPREF9233_01462	Uncharacterized protein OS=Actinobaculum massiliense ACS-171-V-Col2 OX=883066 GN=HMPREF9233_01462 PE=4 SV=1 - [K9EZ63_9ACTO]	27	5	1	5	27.36	23.193	5.12256	15	9	3	0	0	0
K9EJT7	valS	Valine--tRNA ligase OS=Actinobaculum massiliense ACS-171-V-Col2 OX=883066 GN=valS PE=3 SV=1 - [K9EJT7_9ACTO]	27	7	1	7	11.83	99.7138	5.18604	21	3	3	0	0	0
K9EG34	HMPREF9233_00415	Uncharacterized protein OS=Actinobaculum massiliense ACS-171-V-Col2 OX=883066 GN=HMPREF9233_00415 PE=4 SV=1 - [K9EG34_9ACTO]	27	3	1	3	34.73	18.1368	9.45166	22	1	4	0	0	0
K9EI86	rho	Transcription termination factor Rho OS=Actinobaculum massiliense ACS-171-V-Col2 OX=883066 GN=rho PE=3 SV=1 - [K9EI86_9ACTO]	27	9	1	9	16.56	70.8938	9.74463	17	5	5	0	0	0
F2I487	HMPREF9243_0825	Uncharacterized protein OS=Aerococcus urinae (strain ACS-120-V-Col10a) GN=HMPREF9243_0825 PE=4 SV=1 - [F2I487_AERUA]	27	4	1	4	15.94	40.4729	7.32764	0	8	19	0	0	0
Q1R2F4	yjiY	Uncharacterized protein OS=Escherichia coli (strain UTI89 / UPEC) GN=yjiY PE=4 SV=1 - [Q1R2F4_ECOUT]	27	6	1	4	9.57	77.8635	8.79248	0	0	27	0	0	0
Q1RDV1	serC	Phosphoserine aminotransferase OS=Escherichia coli (strain UTI89 / UPEC) GN=serC PE=3 SV=1 - [SERC_ECOUT]	26	5	1	4	17.68	39.7469	5.36377	5	0	15	6	0	0
Q1R9B8	ackA	Acetate kinase OS=Escherichia coli (strain UTI89 / UPEC) GN=ackA PE=3 SV=1 - [Q1R9B8_ECOUT]	26	9	1	7	33.75	43.2631	6.27783	5	1	19	1	0	0
Q1R6Y6	yqhD	Hypothetical oxidoreductase YqhD OS=Escherichia coli (strain UTI89 / UPEC) GN=yqhD PE=4 SV=1 - [Q1R6Y6_ECOUT]	26	7	1	7	24.55	42.0608	6.12549	7	4	15	0	0	0
Q1R262	deoC	Deoxyribose-phosphate aldolase OS=Escherichia coli (strain UTI89 / UPEC) GN=deoC PE=3 SV=1 - [Q1R262_ECOUT]	26	9	1	9	47.94	28.6327	5.42725	1	0	19	6	0	0
B4EWA4	deoC	Deoxyribose-phosphate aldolase OS=Proteus mirabilis (strain HI4320) OX=529507 GN=deoC PE=3 SV=1 - [DEOC_PROMH]	26	6	1	6	33.98	27.6132	5.50342	15	10	1	0	0	0
B4ETV2	PMI1222	Putative exported L-asparaginase OS=Proteus mirabilis (strain HI4320) OX=529507 GN=PMI1222 PE=4 SV=1 - [B4ETV2_PROMH]	26	6	1	6	22.61	36.7005	6.7124	9	9	8	0	0	0
B4EZW3	purL	Phosphoribosylformylglycinamidine synthase OS=Proteus mirabilis (strain HI4320) OX=529507 GN=purL PE=3 SV=1 - [B4EZW3_PROMH]	26	3	1	3	2.93	143.546	5.2749	7	0	1	0	18	0
B4EZ87	dppA	Dipeptide ABC transporter, substrate-binding protein OS=Proteus mirabilis (strain HI4320) OX=529507 GN=dppA PE=4 SV=1 - [B4EZ87_PROMH]	26	10	1	9	22.8	60.3721	6.56592	7	0	17	2	0	0
F2I8M1	ppk1	Polyphosphate kinase OS=Aerococcus urinae (strain ACS-120-V-Col10a) GN=ppk1 PE=3 SV=1 - [F2I8M1_AERUA]	26	8	1	8	14.91	84.4817	5.96045	10	8	8	0	0	0
F2I7J6	HMPREF9243_1787	Uncharacterized protein OS=Aerococcus urinae (strain ACS-120-V-Col10a) GN=HMPREF9243_1787 PE=4 SV=1 - [F2I7J6_AERUA]	26	6	1	6	28.52	31.0421	4.29736	6	3	11	1	0	5
K9EIC3	secA	Protein translocase subunit SecA OS=Actinobaculum massiliense ACS-171-V-Col2 OX=883066 GN=secA PE=3 SV=1 - [K9EIC3_9ACTO]	26	9	1	9	15.18	107.303	5.16064	24	0	2	0	0	0
Q835G2	gdhA	Glutamate dehydrogenase OS=Enterococcus faecalis (strain ATCC 700802 / V583) GN=gdhA PE=3 SV=1 - [Q835G2_ENTFA]	26	5	1	2	13.39	49.2837	5.56689	0	8	18	0	0	0
Q1REJ4	cydA	Cytochrome d terminal oxidase, polypeptide subunit I OS=Escherichia coli (strain UTI89 / UPEC) GN=cydA PE=4 SV=1 - [Q1REJ4_ECOUT]	26	5	1	4	11.28	58.2981	6.81494	0	0	24	2	0	0
Q1RFZ4	proS	Proline--tRNA ligase OS=Escherichia coli (strain UTI89 / UPEC) GN=proS PE=3 SV=2 - [SYP_ECOUT]	25	9	1	7	21.68	63.5627	5.18604	8	0	6	11	0	0
Q1R8S3	eutM	Detox protein OS=Escherichia coli (strain UTI89 / UPEC) GN=eutM PE=4 SV=1 - [Q1R8S3_ECOUT]	25	2	1	2	23.42	11.3719	5.19873	2	8	15	0	0	0
B4EYJ2	ssb	Single-stranded DNA-binding protein OS=Proteus mirabilis (strain HI4320) OX=529507 GN=ssb PE=3 SV=1 - [B4EYJ2_PROMH]	25	2	1	2	13.79	18.8192	5.31299	14	2	9	0	0	0
B4EY60	guaB	Inosine-5'-monophosphate dehydrogenase OS=Proteus mirabilis (strain HI4320) OX=529507 GN=guaB PE=3 SV=1 - [B4EY60_PROMH]	25	6	1	3	15.98	52.0031	6.96143	15	8	0	0	0	2
F2I5R8	HMPREF9243_1402	Hydrolase, NUDIX family OS=Aerococcus urinae (strain ACS-120-V-Col10a) GN=HMPREF9243_1402 PE=4 SV=1 - [F2I5R8_AERUA]	25	2	1	2	15.85	20.7889	4.98291	9	7	5	3	1	0
F2I6Z1	HMPREF9243_0367	Oxidoreductase, short chain dehydrogenase/reductase family protein OS=Aerococcus urinae (strain ACS-120-V-Col10a) GN=HMPREF9243_0367 PE=3 SV=1 - [F2I6Z1_AERUA]	25	3	1	3	21.83	26.7877	4.95752	6	4	14	1	0	0
F2I8I0	pdxB	4-phosphoerythronate dehydrogenase OS=Aerococcus urinae (strain ACS-120-V-Col10a) GN=pdxB PE=3 SV=1 - [F2I8I0_AERUA]	25	7	1	7	34.48	34.6888	4.86865	12	6	3	2	0	2
K9F0B1	guaA	GMP synthase [glutamine-hydrolyzing] OS=Actinobaculum massiliense ACS-171-V-Col2 OX=883066 GN=guaA PE=3 SV=1 - [K9F0B1_9ACTO]	25	6	1	5	16.73	56.1116	5.12256	22	3	0	0	0	0
K9EC63	rpsK	30S ribosomal protein S11 OS=Actinobaculum massiliense ACS-171-V-Col2 OX=883066 GN=rpsK PE=3 SV=1 - [K9EC63_9ACTO]	25	4	1	4	41.67	14.0193	11.4585	17	1	7	0	0	0
K9F1Z0	HMPREF9233_00277	ChvD family ATP-binding cassette protein OS=Actinobaculum massiliense ACS-171-V-Col2 OX=883066 GN=HMPREF9233_00277 PE=4 SV=1 - [K9F1Z0_9ACTO]	25	10	1	10	23.97	62.1469	5.09717	16	4	5	0	0	0
Q1REV4	uspG	Universal stress protein UspG OS=Escherichia coli (strain UTI89 / UPEC) GN=uspG PE=3 SV=1 - [Q1REV4_ECOUT]	25	5	1	5	45.75	17.381	6.85889	0	1	24	0	0	0
B4EWM7	sodB	Superoxide dismutase OS=Proteus mirabilis (strain HI4320) OX=529507 GN=sodB PE=3 SV=1 - [B4EWM7_PROMH]	25	7	2	7	30.21	21.5808	5.77002	0	0	25	0	0	0
Q1R342	ytfE	Iron-sulfur cluster repair protein YtfE OS=Escherichia coli (strain UTI89 / UPEC) GN=ytfE PE=3 SV=1 - [YTFE_ECOUT]	24	6	1	6	34.55	24.8666	5.35107	1	0	23	0	0	0
Q1RB82	pheT	Phenylalanine--tRNA ligase beta subunit OS=Escherichia coli (strain UTI89 / UPEC) GN=pheT PE=3 SV=1 - [Q1RB82_ECOUT]	24	9	1	8	13.71	87.2103	5.2749	2	0	14	8	0	0
Q1RBU7	fdnG	FdnG, alpha subunit of formate dehydrogenase-N OS=Escherichia coli (strain UTI89 / UPEC) GN=fdnG PE=3 SV=2 - [Q1RBU7_ECOUT]	24	9	1	9	12.81	112.796	7.09326	5	0	11	8	0	0
Q1RBJ5	pntA	NAD(P) transhydrogenase subunit alpha OS=Escherichia coli (strain UTI89 / UPEC) GN=pntA PE=3 SV=1 - [Q1RBJ5_ECOUT]	24	5	1	3	12.69	56.4124	5.84619	3	0	15	6	0	0
Q1R344	fklB	Peptidyl-prolyl cis-trans isomerase OS=Escherichia coli (strain UTI89 / UPEC) GN=fklB PE=3 SV=1 - [Q1R344_ECOUT]	24	5	1	5	24.32	28.2037	5.21143	1	3	14	6	0	0
Q831V0	tsf	Elongation factor Ts OS=Enterococcus faecalis (strain ATCC 700802 / V583) GN=tsf PE=3 SV=1 - [EFTS_ENTFA]	24	8	1	7	39.93	32.1133	4.94482	4	5	15	0	0	0
B4F132	hldD	ADP-L-glycero-D-manno-heptose-6-epimerase OS=Proteus mirabilis (strain HI4320) OX=529507 GN=hldD PE=3 SV=1 - [HLDD_PROMH]	24	8	1	5	31.41	35.171	4.97021	17	0	7	0	0	0
B4F2T5	ileS	Isoleucine--tRNA ligase OS=Proteus mirabilis (strain HI4320) OX=529507 GN=ileS PE=3 SV=1 - [SYI_PROMH]	24	6	1	6	7.59	105.124	6.27783	18	6	0	0	0	0
B4F015	prlC	Oligopeptidase A OS=Proteus mirabilis (strain HI4320) OX=529507 GN=prlC PE=3 SV=1 - [B4F015_PROMH]	24	6	1	3	10.44	76.8282	5.65576	16	1	5	2	0	0
B4F044	pdxJ	Pyridoxine 5'-phosphate synthase OS=Proteus mirabilis (strain HI4320) OX=529507 GN=pdxJ PE=3 SV=1 - [B4F044_PROMH]	24	7	1	7	39.09	26.8558	5.37646	13	1	10	0	0	0
B4EY66	maeB	NADP-dependent malic enzyme OS=Proteus mirabilis (strain HI4320) OX=529507 GN=maeB PE=4 SV=1 - [B4EY66_PROMH]	24	7	1	5	13.03	82.5442	5.78271	13	2	9	0	0	0
F2I5V1	murE	UDP-N-acetylmuramyl-tripeptide synthetase OS=Aerococcus urinae (strain ACS-120-V-Col10a) GN=murE PE=3 SV=1 - [F2I5V1_AERUA]	24	10	1	10	29.76	56.8438	5.90967	9	7	6	0	0	2
F2I854	HMPREF9243_0575	Conserved TM helix OS=Aerococcus urinae (strain ACS-120-V-Col10a) GN=HMPREF9243_0575 PE=4 SV=1 - [F2I854_AERUA]	24	6	1	6	15.53	45.6143	6.16357	8	9	6	0	0	1
F2I4A2	xseB	Exodeoxyribonuclease 7 small subunit OS=Aerococcus urinae (strain ACS-120-V-Col10a) GN=xseB PE=3 SV=1 - [F2I4A2_AERUA]	24	4	1	4	66.67	9.17942	4.37354	9	2	4	0	0	9
F2I781	HMPREF9243_0383	Exopolysaccharide biosynthesis polyprenyl glycosylphosphotransferase OS=Aerococcus urinae (strain ACS-120-V-Col10a) GN=HMPREF9243_0383 PE=4 SV=1 - [F2I781_AERUA]	24	4	2	4	10.54	53.9247	8.77783	4	9	3	1	0	7
K9EHG7	nusA	Transcription termination/antitermination protein NusA OS=Actinobaculum massiliense ACS-171-V-Col2 OX=883066 GN=nusA PE=3 SV=1 - [K9EHG7_9ACTO]	24	6	1	6	22.71	37.2792	5.30029	15	4	5	0	0	0
K9EYM7	proS	Proline--tRNA ligase OS=Actinobaculum massiliense ACS-171-V-Col2 OX=883066 GN=proS PE=3 SV=1 - [K9EYM7_9ACTO]	24	7	1	7	16.05	65.6387	5.021	17	6	1	0	0	0
K9EHX7	rpsF	30S ribosomal protein S6 OS=Actinobaculum massiliense ACS-171-V-Col2 OX=883066 GN=rpsF PE=3 SV=1 - [K9EHX7_9ACTO]	24	1	1	1	14.43	11.385	7.25439	10	6	8	0	0	0
K9EI71	HMPREF9233_00373	DivIVA domain-containing protein OS=Actinobaculum massiliense ACS-171-V-Col2 OX=883066 GN=HMPREF9233_00373 PE=4 SV=1 - [K9EI71_9ACTO]	24	6	1	6	18.27	46.9635	4.69092	21	0	3	0	0	0
K9F2G2	HMPREF9233_00447	Uncharacterized protein OS=Actinobaculum massiliense ACS-171-V-Col2 OX=883066 GN=HMPREF9233_00447 PE=4 SV=1 - [K9F2G2_9ACTO]	24	6	1	6	28.49	36.0461	4.58936	10	9	5	0	0	0
Q1RD54	UTI89_C1228	PTS system, glucose-specific IIBC component OS=Escherichia coli (strain UTI89 / UPEC) GN=UTI89_C1228 PE=4 SV=1 - [Q1RD54_ECOUT]	24	3	1	2	5.66	50.6438	8.646	0	1	1	22	0	0
Q831A5	atpD	ATP synthase subunit beta OS=Enterococcus faecalis (strain ATCC 700802 / V583) GN=atpD PE=3 SV=1 - [ATPB_ENTFA]	24	6	1	4	20.09	50.7751	4.81787	0	5	14	5	0	0
Q1R9K0	ompC	Outer membrane protein 1b (Ibc) OS=Escherichia coli (strain UTI89 / UPEC) GN=ompC PE=3 SV=1 - [Q1R9K0_ECOUT]	24	6	1	6	16.25	39.9712	4.81787	0	0	20	4	0	0
Q1R539	cspA	Cold shock protein 7.4, transcriptional activator of hns OS=Escherichia coli (strain UTI89 / UPEC) GN=cspA PE=4 SV=1 - [Q1R539_ECOUT]	24	4	1	4	62.86	7.39863	5.94775	0	0	0	24	0	0
Q1R4Q0	ibpB	Small heat shock protein IbpB OS=Escherichia coli (strain UTI89 / UPEC) GN=ibpB PE=3 SV=1 - [Q1R4Q0_ECOUT]	23	7	1	7	47.22	16.3153	5.2876	1	0	22	0	0	0
Q836Q0	EF_1058	Universal stress protein family OS=Enterococcus faecalis (strain ATCC 700802 / V583) GN=EF_1058 PE=3 SV=1 - [Q836Q0_ENTFA]	23	5	1	5	41.13	15.9085	7.2251	8	7	8	0	0	0
B4F025	pckA	Phosphoenolpyruvate carboxykinase (ATP) OS=Proteus mirabilis (strain HI4320) OX=529507 GN=pckA PE=3 SV=1 - [PCKA_PROMH]	23	9	1	9	26.72	59.311	5.93506	5	0	18	0	0	0
B4ETK6	thrS	Threonine--tRNA ligase OS=Proteus mirabilis (strain HI4320) OX=529507 GN=thrS PE=3 SV=1 - [SYT_PROMH]	23	5	1	2	7.63	73.8411	6.16357	3	1	16	3	0	0
B4EX61	hmuR2	Hemin receptor OS=Proteus mirabilis (strain HI4320) OX=529507 GN=hmuR2 PE=3 SV=1 - [B4EX61_PROMH]	23	9	1	9	19.85	75.2832	6.88818	23	0	0	0	0	0
B4EZ29	gyrA	DNA gyrase subunit A OS=Proteus mirabilis (strain HI4320) OX=529507 GN=gyrA PE=3 SV=1 - [B4EZ29_PROMH]	23	11	1	8	12.54	97.7875	5.07178	8	0	11	4	0	0
F2I4X3	codY	GTP-sensing transcriptional pleiotropic repressor CodY OS=Aerococcus urinae (strain ACS-120-V-Col10a) GN=codY PE=3 SV=1 - [F2I4X3_AERUA]	23	6	1	6	26.74	31.4032	5.13525	5	6	9	3	0	0
F2I651	metN	Methionine import ATP-binding protein MetN OS=Aerococcus urinae (strain ACS-120-V-Col10a) GN=metN PE=3 SV=1 - [F2I651_AERUA]	23	5	1	5	20.23	38.133	5.98584	12	7	3	0	0	1
F2I7Q9	lysS	Lysine--tRNA ligase OS=Aerococcus urinae (strain ACS-120-V-Col10a) GN=lysS PE=3 SV=1 - [F2I7Q9_AERUA]	23	8	1	7	19	57.4538	5.30029	5	1	5	9	0	3
F2I7M2	ddl	D-alanine--D-alanine ligase OS=Aerococcus urinae (strain ACS-120-V-Col10a) GN=ddl PE=3 SV=1 - [F2I7M2_AERUA]	23	5	1	5	18.26	39.6701	4.84326	7	4	8	1	1	2
F2I5E1	HMPREF9243_1304	Lipoprotein OS=Aerococcus urinae (strain ACS-120-V-Col10a) GN=HMPREF9243_1304 PE=3 SV=1 - [F2I5E1_AERUA]	23	3	1	3	13.19	30.7163	4.77979	8	10	1	4	0	0
K9EY77	HMPREF9233_00679	Uncharacterized protein OS=Actinobaculum massiliense ACS-171-V-Col2 OX=883066 GN=HMPREF9233_00679 PE=3 SV=1 - [K9EY77_9ACTO]	23	4	1	4	18.18	34.7972	10.4038	9	2	12	0	0	0
K9EG63	rplQ	50S ribosomal protein L17 OS=Actinobaculum massiliense ACS-171-V-Col2 OX=883066 GN=rplQ PE=3 SV=1 - [K9EG63_9ACTO]	23	5	1	5	26.74	20.5935	4.98291	16	3	4	0	0	0
K9EFD0	tyrS	Tyrosine--tRNA ligase OS=Actinobaculum massiliense ACS-171-V-Col2 OX=883066 GN=tyrS PE=3 SV=1 - [K9EFD0_9ACTO]	23	6	1	6	26.42	46.8528	5.12256	17	4	2	0	0	0
K9EBL2	HMPREF9233_01601	Transcription antitermination factor NusB OS=Actinobaculum massiliense ACS-171-V-Col2 OX=883066 GN=HMPREF9233_01601 PE=4 SV=1 - [K9EBL2_9ACTO]	23	6	1	6	44.34	23.5196	4.4751	18	4	1	0	0	0
K9F210	HMPREF9233_00302	CRISPR-associated protein cas7/cse4/casc, subtype I-e OS=Actinobaculum massiliense ACS-171-V-Col2 OX=883066 GN=HMPREF9233_00302 PE=4 SV=1 - [K9F210_9ACTO]	23	7	1	7	23.16	41.5991	5.07178	18	1	4	0	0	0
K9EHM2	HMPREF9233_00706	Uncharacterized protein OS=Actinobaculum massiliense ACS-171-V-Col2 OX=883066 GN=HMPREF9233_00706 PE=4 SV=1 - [K9EHM2_9ACTO]	23	4	1	4	25.27	29.2582	8.96826	20	3	0	0	0	0
Q834M1	EF_1624	Aldehyde dehydrogenase, putative OS=Enterococcus faecalis (strain ATCC 700802 / V583) GN=EF_1624 PE=4 SV=1 - [Q834M1_ENTFA]	23	6	1	6	20.53	52.6367	7.13721	0	21	2	0	0	0
F2I7Z1	HMPREF9243_1865	N-acetylmuramoyl-L-alanine amidase OS=Aerococcus urinae (strain ACS-120-V-Col10a) GN=HMPREF9243_1865 PE=4 SV=1 - [F2I7Z1_AERUA]	23	8	1	8	10	93.0581	6.22705	0	1	7	9	0	6
Q1R638	rplQ	50S ribosomal protein L17 OS=Escherichia coli (strain UTI89 / UPEC) GN=rplQ PE=3 SV=1 - [RL17_ECOUT]	22	4	1	1	26.77	14.3557	11.0483	1	0	20	1	0	0
Q1R250	yjjK	ABC transporter ATP-binding protein YjjK OS=Escherichia coli (strain UTI89 / UPEC) GN=yjjK PE=4 SV=1 - [Q1R250_ECOUT]	22	6	1	6	13.51	62.3763	5.68115	1	0	14	7	0	0
Q1REH7	aroG	Phospho-2-dehydro-3-deoxyheptonate aldolase OS=Escherichia coli (strain UTI89 / UPEC) GN=aroG PE=3 SV=1 - [Q1REH7_ECOUT]	22	8	1	8	31.43	37.9574	6.46826	1	0	21	0	0	0
H7C7A3	EF_0554	PTS system, IIB component OS=Enterococcus faecalis (strain ATCC 700802 / V583) GN=EF_0554 PE=4 SV=1 - [H7C7A3_ENTFA]	22	3	1	3	22.5	18.0275	7.25439	4	8	10	0	0	0
Q835Q8	nagA-1	N-acetylglucosamine-6-phosphate deacetylase OS=Enterococcus faecalis (strain ATCC 700802 / V583) GN=nagA-1 PE=3 SV=1 - [Q835Q8_ENTFA]	22	6	1	6	28.53	41.3315	4.90674	1	9	12	0	0	0
H7C713	divIVA	Cell division protein DivIVA OS=Enterococcus faecalis (strain ATCC 700802 / V583) GN=divIVA PE=4 SV=1 - [H7C713_ENTFA]	22	5	1	5	27.9	26.6403	4.61475	5	1	16	0	0	0
B4F0E2	atpE	ATP synthase subunit c OS=Proteus mirabilis (strain HI4320) OX=529507 GN=atpE PE=3 SV=1 - [ATPL_PROMH]	22	2	2	2	20.25	8.2374	4.61475	1	0	11	10	0	0
B4EY26	caiD	Carnitinyl-CoA dehydratase OS=Proteus mirabilis (strain HI4320) OX=529507 GN=caiD PE=3 SV=1 - [CAID_PROMH]	22	6	1	6	27.2	28.1664	5.2749	1	1	20	0	0	0
B4EV71	glnS	Glutamine--tRNA ligase OS=Proteus mirabilis (strain HI4320) OX=529507 GN=glnS PE=3 SV=1 - [SYQ_PROMH]	22	7	1	6	17.3	64.084	5.73193	19	1	0	2	0	0
B4F2B8	nusA	Transcription termination/antitermination protein NusA OS=Proteus mirabilis (strain HI4320) OX=529507 GN=nusA PE=3 SV=1 - [B4F2B8_PROMH]	22	9	1	5	20.12	55.8707	4.62744	12	0	10	0	0	0
B4EY40	gntU	Low-affinity gluconate transporter OS=Proteus mirabilis (strain HI4320) OX=529507 GN=gntU PE=4 SV=1 - [B4EY40_PROMH]	22	3	1	3	8.09	46.0948	7.88428	14	4	4	0	0	0
B4EZ68	dsbA	Thiol:disulfide interchange protein OS=Proteus mirabilis (strain HI4320) OX=529507 GN=dsbA PE=1 SV=1 - [B4EZ68_PROMH]	22	3	1	3	15.46	22.8095	6.56592	4	11	7	0	0	0
B4F0A3	sglT	Sodium/glucose cotransporter OS=Proteus mirabilis (strain HI4320) OX=529507 GN=sglT PE=3 SV=1 - [B4F0A3_PROMH]	22	2	1	2	4.78	58.7207	8.47021	18	3	1	0	0	0
B4F2Y3	PMI0047	Putative secreted 5'-nucleotidase OS=Proteus mirabilis (strain HI4320) OX=529507 GN=PMI0047 PE=3 SV=1 - [B4F2Y3_PROMH]	22	7	1	7	18.52	57.8548	6.75635	19	0	3	0	0	0
F2I790	nusG	Transcription termination/antitermination protein NusG OS=Aerococcus urinae (strain ACS-120-V-Col10a) GN=nusG PE=3 SV=1 - [F2I790_AERUA]	22	6	1	6	39.78	21.3117	4.75439	3	1	13	5	0	0
F2I5Q3	rny	Ribonuclease Y OS=Aerococcus urinae (strain ACS-120-V-Col10a) GN=rny PE=3 SV=1 - [F2I5Q3_AERUA]	22	10	1	9	24.28	58.6757	5.22412	13	0	7	2	0	0
F2I4F8	argS	Arginine--tRNA ligase OS=Aerococcus urinae (strain ACS-120-V-Col10a) GN=argS PE=3 SV=1 - [F2I4F8_AERUA]	22	10	1	9	21.31	63.5896	5.05908	8	7	3	3	0	1
F2I5A5	lysA	Diaminopimelate decarboxylase OS=Aerococcus urinae (strain ACS-120-V-Col10a) GN=lysA PE=3 SV=1 - [F2I5A5_AERUA]	22	5	1	5	15.98	49.3667	5.24951	4	8	8	2	0	0
F2I8C4	HMPREF9243_1946	Oxidoreductase, aldo/keto reductase family protein OS=Aerococcus urinae (strain ACS-120-V-Col10a) GN=HMPREF9243_1946 PE=4 SV=1 - [F2I8C4_AERUA]	22	5	1	5	26.16	31.397	4.91943	13	4	5	0	0	0
F2I462	HMPREF9243_0796	LemA family protein OS=Aerococcus urinae (strain ACS-120-V-Col10a) GN=HMPREF9243_0796 PE=4 SV=1 - [F2I462_AERUA]	22	3	1	3	24.46	21.2667	5.37646	9	8	1	0	0	4
F2I738	HMPREF9243_1693	Formiminotransferase-cyclodeaminase OS=Aerococcus urinae (strain ACS-120-V-Col10a) GN=HMPREF9243_1693 PE=4 SV=1 - [F2I738_AERUA]	22	7	1	7	38.21	23.0241	6.69775	1	4	17	0	0	0
K9EWV4	HMPREF9233_00787	D-alanine--D-alanine ligase OS=Actinobaculum massiliense ACS-171-V-Col2 OX=883066 GN=HMPREF9233_00787 PE=3 SV=1 - [K9EWV4_9ACTO]	22	3	1	3	10.73	33.9176	5.07178	14	5	3	0	0	0
K9EX92	atpF	ATP synthase subunit b OS=Actinobaculum massiliense ACS-171-V-Col2 OX=883066 GN=atpF PE=3 SV=1 - [K9EX92_9ACTO]	22	7	1	7	41.34	19.5011	4.88135	11	3	8	0	0	0
K9F218	ilvC	Ketol-acid reductoisomerase (NADP(+)) OS=Actinobaculum massiliense ACS-171-V-Col2 OX=883066 GN=ilvC PE=3 SV=1 - [K9F218_9ACTO]	22	4	1	4	14.62	37.3365	4.89404	10	7	5	0	0	0
Q1RFD3	secD	Protein translocase subunit SecD OS=Escherichia coli (strain UTI89 / UPEC) GN=secD PE=3 SV=1 - [Q1RFD3_ECOUT]	22	6	1	5	11.22	66.5637	8.60205	0	0	14	8	0	0
Q1RAL7	fliC	Flagellin OS=Escherichia coli (strain UTI89 / UPEC) GN=fliC PE=3 SV=1 - [Q1RAL7_ECOUT]	22	4	1	3	10.43	59.961	4.97021	0	0	22	0	0	0
Q830Q8	rplL	50S ribosomal protein L7/L12 OS=Enterococcus faecalis (strain ATCC 700802 / V583) GN=rplL PE=3 SV=1 - [RL7_ENTFA]	22	2	1	1	15.57	12.3886	4.48779	0	0	22	0	0	0
Q1R5M0	nfuA	Fe/S biogenesis protein NfuA OS=Escherichia coli (strain UTI89 / UPEC) GN=nfuA PE=3 SV=1 - [NFUA_ECOUT]	21	5	1	5	32.46	20.9843	4.64014	2	0	19	0	0	0
Q1R259	deoD	Purine nucleoside phosphorylase DeoD-type OS=Escherichia coli (strain UTI89 / UPEC) GN=deoD PE=3 SV=1 - [Q1R259_ECOUT]	21	7	1	6	29.07	27.9541	6.03662	3	0	18	0	0	0
Q1R5T6	fkpA	Peptidyl-prolyl cis-trans isomerase OS=Escherichia coli (strain UTI89 / UPEC) GN=fkpA PE=3 SV=1 - [Q1R5T6_ECOUT]	21	6	1	6	28.15	28.8942	8.47021	8	2	10	1	0	0
Q1RBE1	ydhD	Glutaredoxin OS=Escherichia coli (strain UTI89 / UPEC) GN=ydhD PE=3 SV=1 - [Q1RBE1_ECOUT]	21	4	2	4	46.09	12.8705	4.75439	6	2	9	4	0	0
Q1RG27	degP	Periplasmic serine endoprotease DegP-like OS=Escherichia coli (strain UTI89 / UPEC) GN=degP PE=3 SV=1 - [Q1RG27_ECOUT]	21	4	1	4	13.71	49.3085	8.55811	5	1	6	9	0	0
Q1R3L1	ssb	Single-stranded DNA-binding protein OS=Escherichia coli (strain UTI89 / UPEC) GN=ssb PE=3 SV=1 - [Q1R3L1_ECOUT]	21	3	1	3	17.09	21.4614	5.63037	3	0	14	4	0	0
Q1R8R7	maeB	NADP-dependent malate dehydrogenase OS=Escherichia coli (strain UTI89 / UPEC) GN=maeB PE=4 SV=1 - [Q1R8R7_ECOUT]	21	9	1	7	13.7	82.3908	5.50342	2	0	19	0	0	0
Q1R8R6	talA	Transaldolase OS=Escherichia coli (strain UTI89 / UPEC) GN=talA PE=3 SV=1 - [Q1R8R6_ECOUT]	21	5	1	2	19.94	35.6045	6.26514	7	1	13	0	0	0
P23530	ptsI	Phosphoenolpyruvate-protein phosphotransferase OS=Enterococcus faecalis (strain ATCC 700802 / V583) GN=ptsI PE=1 SV=2 - [PT1_ENTFA]	21	9	1	8	21.22	63.1378	4.80518	3	4	14	0	0	0
Q82Z47	rpsI	30S ribosomal protein S9 OS=Enterococcus faecalis (strain ATCC 700802 / V583) GN=rpsI PE=3 SV=1 - [RS9_ENTFA]	21	2	1	2	16.92	14.2348	10.6968	8	8	5	0	0	0
Q837D6	EF_0907	Peptide ABC transporter, peptide-binding protein OS=Enterococcus faecalis (strain ATCC 700802 / V583) GN=EF_0907 PE=1 SV=1 - [Q837D6_ENTFA]	21	6	1	6	15.47	60.8301	4.93213	3	13	5	0	0	0
B4F1L0	rplQ	50S ribosomal protein L17 OS=Proteus mirabilis (strain HI4320) OX=529507 GN=rplQ PE=3 SV=1 - [RL17_PROMH]	21	4	1	1	26.56	14.3867	11.0337	4	0	16	1	0	0
B4F139	secB	Protein-export protein SecB OS=Proteus mirabilis (strain HI4320) OX=529507 GN=secB PE=3 SV=1 - [SECB_PROMH]	21	2	1	2	22.29	17.6815	4.2085	14	0	5	2	0	0
F2I5R6	mtnN	5'-methylthioadenosine/S-adenosylhomocysteine nucleosidase OS=Aerococcus urinae (strain ACS-120-V-Col10a) GN=mtnN PE=3 SV=1 - [F2I5R6_AERUA]	21	4	1	4	21.65	25.2477	4.7417	5	2	8	1	3	2
F2I735	tyrS	Tyrosine--tRNA ligase OS=Aerococcus urinae (strain ACS-120-V-Col10a) GN=tyrS PE=3 SV=1 - [F2I735_AERUA]	21	7	1	7	19.52	47.4292	5.32568	3	1	3	9	0	5
F2I7Q7	HMPREF9243_0499	Pyridoxal-phosphate dependent protein OS=Aerococcus urinae (strain ACS-120-V-Col10a) GN=HMPREF9243_0499 PE=4 SV=1 - [F2I7Q7_AERUA]	21	3	1	3	13.68	30.7869	4.94482	7	6	7	0	0	1
F2I7R1	rpsL	30S ribosomal protein S12 OS=Aerococcus urinae (strain ACS-120-V-Col10a) GN=rpsL PE=3 SV=1 - [F2I7R1_AERUA]	21	3	1	2	18.98	15.3523	11.561	3	3	7	3	5	0
F2I783	nadE	NH(3)-dependent NAD(+) synthetase OS=Aerococcus urinae (strain ACS-120-V-Col10a) GN=nadE PE=3 SV=1 - [F2I783_AERUA]	21	3	1	3	14.49	30.9116	4.98291	15	3	3	0	0	0
F2I4L1	mltG	Endolytic murein transglycosylase OS=Aerococcus urinae (strain ACS-120-V-Col10a) GN=mltG PE=3 SV=1 - [F2I4L1_AERUA]	21	4	1	4	18.48	38.1478	4.50049	14	5	0	0	0	2
F2I483	HMPREF9243_0821	Uncharacterized protein OS=Aerococcus urinae (strain ACS-120-V-Col10a) GN=HMPREF9243_0821 PE=4 SV=1 - [F2I483_AERUA]	21	3	1	3	18.23	23.0005	4.99561	4	2	15	0	0	0
K9EUJ8	HMPREF9233_01624	Uncharacterized protein OS=Actinobaculum massiliense ACS-171-V-Col2 OX=883066 GN=HMPREF9233_01624 PE=4 SV=1 - [K9EUJ8_9ACTO]	21	3	1	3	30.21	10.3429	4.75439	6	6	9	0	0	0
K9EW39	serS	Serine--tRNA ligase OS=Actinobaculum massiliense ACS-171-V-Col2 OX=883066 GN=serS PE=3 SV=1 - [K9EW39_9ACTO]	21	8	1	8	25.06	47.3246	5.12256	21	0	0	0	0	0
K9EVD2	HMPREF9233_01361	Biotin-[acetyl-CoA-carboxylase] ligase OS=Actinobaculum massiliense ACS-171-V-Col2 OX=883066 GN=HMPREF9233_01361 PE=4 SV=1 - [K9EVD2_9ACTO]	21	5	1	5	29.41	28.3287	5.16064	15	4	2	0	0	0
K9EFY4	clpP	ATP-dependent Clp protease proteolytic subunit OS=Actinobaculum massiliense ACS-171-V-Col2 OX=883066 GN=clpP PE=3 SV=1 - [K9EFY4_9ACTO]	21	4	1	4	31.75	23.0403	4.81787	20	1	0	0	0	0
Q831G0	upp	Uracil phosphoribosyltransferase OS=Enterococcus faecalis (strain ATCC 700802 / V583) GN=upp PE=3 SV=1 - [UPP_ENTFA]	21	2	1	1	16.27	22.87	5.46533	0	4	16	0	1	0
Q82ZH5	EF_3082	Iron compound ABC transporter, substrate-binding protein OS=Enterococcus faecalis (strain ATCC 700802 / V583) GN=EF_3082 PE=4 SV=1 - [Q82ZH5_ENTFA]	21	6	1	6	19.87	34.4209	6.1001	0	21	0	0	0	0
F2I7L5	rpoE	Probable DNA-directed RNA polymerase subunit delta OS=Aerococcus urinae (strain ACS-120-V-Col10a) GN=rpoE PE=3 SV=1 - [F2I7L5_AERUA]	21	2	1	2	11.27	24.7899	3.84033	0	1	15	5	0	0
Q1R4V5	rpmB	50S ribosomal protein L28 OS=Escherichia coli (strain UTI89 / UPEC) GN=rpmB PE=3 SV=1 - [RL28_ECOUT]	21	6	1	6	62.82	9.00087	11.4146	0	0	21	0	0	0
Q1R7F3	ygfK	Uncharacterized protein OS=Escherichia coli (strain UTI89 / UPEC) GN=ygfK PE=4 SV=1 - [Q1R7F3_ECOUT]	21	8	1	8	8.43	115.512	5.77002	0	0	21	0	0	0
Q1R4K1	atpG	ATP synthase gamma chain OS=Escherichia coli (strain UTI89 / UPEC) GN=atpG PE=3 SV=1 - [ATPG_ECOUT]	20	6	1	3	21.25	31.5573	8.76318	9	2	7	2	0	0
Q1REP9	nagB	Glucosamine-6-phosphate deaminase OS=Escherichia coli (strain UTI89 / UPEC) GN=nagB PE=3 SV=1 - [NAGB_ECOUT]	20	6	1	6	23.31	29.7551	6.90283	4	1	11	4	0	0
Q1R4X9	yibO	2,3-bisphosphoglycerate-independent phosphoglycerate mutase OS=Escherichia coli (strain UTI89 / UPEC) GN=yibO PE=3 SV=1 - [Q1R4X9_ECOUT]	20	5	1	5	13	57.1677	5.19873	1	1	5	13	0	0
Q1R6A7	yhcB	Uncharacterized protein OS=Escherichia coli (strain UTI89 / UPEC) GN=yhcB PE=4 SV=1 - [Q1R6A7_ECOUT]	20	4	1	4	39.39	14.9515	5.88428	7	0	13	0	0	0
Q1R689	mreB	Regulator of FtsI OS=Escherichia coli (strain UTI89 / UPEC) GN=mreB PE=4 SV=1 - [Q1R689_ECOUT]	20	6	1	6	18.55	39.5165	5.47803	2	2	15	1	0	0
B4F1I3	rpsJ	30S ribosomal protein S10 OS=Proteus mirabilis (strain HI4320) OX=529507 GN=rpsJ PE=3 SV=1 - [RS10_PROMH]	20	3	1	1	33.98	11.7594	9.86182	11	1	0	8	0	0
B4F0E6	atpG	ATP synthase gamma chain OS=Proteus mirabilis (strain HI4320) OX=529507 GN=atpG PE=3 SV=1 - [ATPG_PROMH]	20	5	1	2	17.77	31.6384	6.15088	11	1	6	2	0	0
B4F1J2	rpmC	50S ribosomal protein L29 OS=Proteus mirabilis (strain HI4320) OX=529507 GN=rpmC PE=3 SV=1 - [RL29_PROMH]	20	1	2	1	22.22	7.26902	10.272	15	5	0	0	0	0
B4EU85	pepT	Peptidase T OS=Proteus mirabilis (strain HI4320) OX=529507 GN=pepT PE=3 SV=1 - [B4EU85_PROMH]	20	3	1	3	7.67	45.7289	5.21143	9	10	1	0	0	0
B4ETB6	dld	Quinone-dependent D-lactate dehydrogenase OS=Proteus mirabilis (strain HI4320) OX=529507 GN=dld PE=3 SV=1 - [B4ETB6_PROMH]	20	5	1	5	16.13	66.8147	6.97607	20	0	0	0	0	0
B4F1E2	kduD	2-deoxy-D-gluconate 3-dehydrogenase OS=Proteus mirabilis (strain HI4320) OX=529507 GN=kduD PE=4 SV=1 - [B4F1E2_PROMH]	20	6	1	6	32.27	26.942	5.73193	16	0	4	0	0	0
B4ET11	sdaC	Serine transporter OS=Proteus mirabilis (strain HI4320) OX=529507 GN=sdaC PE=4 SV=1 - [B4ET11_PROMH]	20	3	1	3	8.82	48.6628	8.55811	17	0	3	0	0	0
F2I6A8	ffh	Signal recognition particle protein OS=Aerococcus urinae (strain ACS-120-V-Col10a) GN=ffh PE=3 SV=1 - [F2I6A8_AERUA]	20	7	1	7	18.94	54.4519	7.56201	9	0	9	2	0	0
F2I5E9	HMPREF9243_1340	Peptidyl-prolyl cis-trans isomerase OS=Aerococcus urinae (strain ACS-120-V-Col10a) GN=HMPREF9243_1340 PE=3 SV=1 - [F2I5E9_AERUA]	20	5	1	5	34.01	21.7696	4.52588	11	1	4	4	0	0
F2I6Q1	HMPREF9243_1622	ABC transporter, permease protein OS=Aerococcus urinae (strain ACS-120-V-Col10a) GN=HMPREF9243_1622 PE=3 SV=1 - [F2I6Q1_AERUA]	20	5	1	5	21.97	34.7918	9.23193	6	4	6	4	0	0
F2I4L7	HMPREF9243_0979	Putative enoyl-[acyl-carrier-protein] reductase II OS=Aerococcus urinae (strain ACS-120-V-Col10a) GN=HMPREF9243_0979 PE=4 SV=1 - [F2I4L7_AERUA]	20	6	1	6	35.02	33.9475	7.34229	3	1	10	6	0	0
F2I4P2	HMPREF9243_1006	RelA/SpoT family protein OS=Aerococcus urinae (strain ACS-120-V-Col10a) GN=HMPREF9243_1006 PE=3 SV=1 - [F2I4P2_AERUA]	20	6	1	6	10.16	85.5144	5.87158	14	4	2	0	0	0
F2I813	rpmJ	50S ribosomal protein L36 OS=Aerococcus urinae (strain ACS-120-V-Col10a) GN=rpmJ PE=3 SV=1 - [F2I813_AERUA]	20	2	1	2	48.65	4.23334	11.0483	2	1	11	4	0	2
K9F3E3	sigA	RNA polymerase sigma factor SigA OS=Actinobaculum massiliense ACS-171-V-Col2 OX=883066 GN=sigA PE=3 SV=1 - [K9F3E3_9ACTO]	20	5	1	5	12.82	63.9372	5.2876	18	1	1	0	0	0
K9EFA9	HMPREF9233_01528	Uncharacterized protein OS=Actinobaculum massiliense ACS-171-V-Col2 OX=883066 GN=HMPREF9233_01528 PE=4 SV=1 - [K9EFA9_9ACTO]	20	4	1	4	30	22.0341	4.57666	13	4	3	0	0	0
K9EI05	HMPREF9233_00268	Uncharacterized protein OS=Actinobaculum massiliense ACS-171-V-Col2 OX=883066 GN=HMPREF9233_00268 PE=4 SV=1 - [K9EI05_9ACTO]	20	6	1	6	11.46	74.5421	4.64014	17	2	1	0	0	0
K9EV70	HMPREF9233_01316	Uncharacterized protein OS=Actinobaculum massiliense ACS-171-V-Col2 OX=883066 GN=HMPREF9233_01316 PE=4 SV=1 - [K9EV70_9ACTO]	20	6	1	6	31.07	31.0216	4.83057	19	1	0	0	0	0
K9F0K0	ldh	L-lactate dehydrogenase OS=Actinobaculum massiliense ACS-171-V-Col2 OX=883066 GN=ldh PE=3 SV=1 - [K9F0K0_9ACTO]	20	2	1	2	10.59	33.6432	4.71631	7	11	2	0	0	0
K9EF37	HMPREF9233_01418	Uncharacterized protein OS=Actinobaculum massiliense ACS-171-V-Col2 OX=883066 GN=HMPREF9233_01418 PE=4 SV=1 - [K9EF37_9ACTO]	20	4	1	4	13.45	54.4702	4.7417	18	2	0	0	0	0
F2I5E4	HMPREF9243_1309	Phosphoenolpyruvate-dependent sugar phosphotransferase system, EIIA 2 OS=Aerococcus urinae (strain ACS-120-V-Col10a) GN=HMPREF9243_1309 PE=4 SV=1 - [F2I5E4_AERUA]	20	5	1	5	9.79	69.7598	5.05908	0	7	7	4	0	2
Q1RB79	rplT	50S ribosomal protein L20 OS=Escherichia coli (strain UTI89 / UPEC) GN=rplT PE=3 SV=1 - [RL20_ECOUT]	20	5	1	4	34.75	13.4887	11.4731	0	0	14	6	0	0
Q1RDL3	UTI89_C1067	NAD(P)H dehydrogenase (quinone) OS=Escherichia coli (strain UTI89 / UPEC) GN=UTI89_C1067 PE=3 SV=1 - [NQOR_ECOUT]	20	4	1	4	29.29	20.8324	5.85889	0	0	20	0	0	0
Q1R9Q6	yeiC	Hypothetical sugar kinase YeiC OS=Escherichia coli (strain UTI89 / UPEC) GN=yeiC PE=4 SV=1 - [Q1R9Q6_ECOUT]	20	3	1	3	9.4	38.1057	5.16064	0	0	20	0	0	0
Q1RCN5	ychF	Ribosome-binding ATPase YchF OS=Escherichia coli (strain UTI89 / UPEC) GN=ychF PE=3 SV=1 - [Q1RCN5_ECOUT]	19	5	3	4	17.63	39.6283	4.95752	3	2	12	2	0	0
Q82Z41	rpoC	DNA-directed RNA polymerase subunit beta' OS=Enterococcus faecalis (strain ATCC 700802 / V583) GN=rpoC PE=3 SV=1 - [RPOC_ENTFA]	19	6	1	1	5.75	136.729	6.90283	19	0	0	0	0	0
Q837Z3	EF_0681	UPF0342 protein EF_0681 OS=Enterococcus faecalis (strain ATCC 700802 / V583) GN=EF_0681 PE=3 SV=1 - [Y681_ENTFA]	19	5	1	5	51.33	13.1284	4.41162	8	3	8	0	0	0
B4EWA1	deoD	Purine nucleoside phosphorylase DeoD-type OS=Proteus mirabilis (strain HI4320) OX=529507 GN=deoD PE=3 SV=1 - [DEOD_PROMH]	19	5	1	4	33.61	25.9161	5.04639	11	8	0	0	0	0
B4F2B9	infB	Translation initiation factor IF-2 OS=Proteus mirabilis (strain HI4320) OX=529507 GN=infB PE=3 SV=1 - [IF2_PROMH]	19	8	1	6	10.81	101.01	6.12549	14	0	0	5	0	0
B4EWJ8	tpx	Thiol peroxidase OS=Proteus mirabilis (strain HI4320) OX=529507 GN=tpx PE=3 SV=1 - [B4EWJ8_PROMH]	19	3	1	3	23.95	17.6261	5.03369	14	3	2	0	0	0
B4EX72	PMI1437	Putative iron utilization protein OS=Proteus mirabilis (strain HI4320) OX=529507 GN=PMI1437 PE=4 SV=1 - [B4EX72_PROMH]	19	6	1	6	24.83	32.1684	5.40186	5	3	11	0	0	0
B4EUV7	alaS	Alanine--tRNA ligase OS=Proteus mirabilis (strain HI4320) OX=529507 GN=alaS PE=3 SV=1 - [B4EUV7_PROMH]	19	11	1	8	16.69	97.0343	5.69385	11	0	8	0	0	0
F2I7S6	rpsQ	30S ribosomal protein S17 OS=Aerococcus urinae (strain ACS-120-V-Col10a) GN=rpsQ PE=3 SV=1 - [F2I7S6_AERUA]	19	2	1	2	19.32	10.4057	9.99365	6	5	7	1	0	0
F2I636	HMPREF9243_0178	Uncharacterized protein OS=Aerococcus urinae (strain ACS-120-V-Col10a) GN=HMPREF9243_0178 PE=4 SV=1 - [F2I636_AERUA]	19	8	1	8	26.67	38.5947	6.75635	6	4	4	0	0	5
F2I5K3	HMPREF9243_0037	Isochorismatase family protein OS=Aerococcus urinae (strain ACS-120-V-Col10a) GN=HMPREF9243_0037 PE=4 SV=1 - [F2I5K3_AERUA]	19	2	1	2	11.54	20.3911	5.80811	2	7	10	0	0	0
F2I4G5	gor	Glutathione-disulfide reductase OS=Aerococcus urinae (strain ACS-120-V-Col10a) GN=gor PE=3 SV=1 - [F2I4G5_AERUA]	19	9	1	9	24.44	49.9849	5.13525	2	1	16	0	0	0
F2I5V6	HMPREF9243_1443	ATPase family associated with various cellular activities (AAA) OS=Aerococcus urinae (strain ACS-120-V-Col10a) GN=HMPREF9243_1443 PE=3 SV=1 - [F2I5V6_AERUA]	19	7	1	5	12.35	81.2012	4.98291	7	0	12	0	0	0
F2I840	HMPREF9243_0560	Putative alanine dehydrogenase OS=Aerococcus urinae (strain ACS-120-V-Col10a) GN=HMPREF9243_0560 PE=4 SV=1 - [F2I840_AERUA]	19	4	1	4	19.1	36.4685	4.93213	8	5	4	0	0	2
K9EC48	rplX	50S ribosomal protein L24 OS=Actinobaculum massiliense ACS-171-V-Col2 OX=883066 GN=rplX PE=3 SV=1 - [K9EC48_9ACTO]	19	3	1	3	16.67	12.6499	10.4038	9	8	2	0	0	0
K9EF86	HMPREF9233_01064	Uncharacterized protein OS=Actinobaculum massiliense ACS-171-V-Col2 OX=883066 GN=HMPREF9233_01064 PE=4 SV=1 - [K9EF86_9ACTO]	19	4	1	4	27.09	28.5528	4.93213	18	1	0	0	0	0
K9ED70	metK	S-adenosylmethionine synthase OS=Actinobaculum massiliense ACS-171-V-Col2 OX=883066 GN=metK PE=3 SV=1 - [K9ED70_9ACTO]	19	5	1	5	17.13	42.7267	5.26221	13	6	0	0	0	0
K9EDP5	nusG	Transcription termination/antitermination protein NusG OS=Actinobaculum massiliense ACS-171-V-Col2 OX=883066 GN=nusG PE=3 SV=1 - [K9EDP5_9ACTO]	19	5	1	5	32.29	31.3371	4.31006	12	2	4	0	1	0
K9EF21	HMPREF9233_01019	Uncharacterized protein OS=Actinobaculum massiliense ACS-171-V-Col2 OX=883066 GN=HMPREF9233_01019 PE=4 SV=1 - [K9EF21_9ACTO]	19	4	1	4	9.34	62.1313	8.33838	7	5	7	0	0	0
K9EW19	HMPREF9233_00948	Uncharacterized protein OS=Actinobaculum massiliense ACS-171-V-Col2 OX=883066 GN=HMPREF9233_00948 PE=4 SV=1 - [K9EW19_9ACTO]	19	10	1	10	26.37	48.9007	8.85107	14	2	3	0	0	0
K9EUV9	HMPREF9233_01246	UPF0234 protein HMPREF9233_01246 OS=Actinobaculum massiliense ACS-171-V-Col2 OX=883066 GN=HMPREF9233_01246 PE=3 SV=1 - [K9EUV9_9ACTO]	19	3	1	3	20.73	18.4416	8.89502	13	6	0	0	0	0
K9EC02	hpf	Ribosome hibernation promoting factor OS=Actinobaculum massiliense ACS-171-V-Col2 OX=883066 GN=hpf PE=3 SV=1 - [K9EC02_9ACTO]	19	6	1	6	39.72	24.2364	5.68115	15	0	4	0	0	0
K9EDE7	HMPREF9233_01030	Uncharacterized protein OS=Actinobaculum massiliense ACS-171-V-Col2 OX=883066 GN=HMPREF9233_01030 PE=4 SV=1 - [K9EDE7_9ACTO]	19	4	1	4	11.78	53.4672	4.75439	14	5	0	0	0	0
K9EW15	ppa	Inorganic pyrophosphatase OS=Actinobaculum massiliense ACS-171-V-Col2 OX=883066 GN=ppa PE=3 SV=1 - [K9EW15_9ACTO]	19	3	1	3	17.98	20.563	4.91943	9	8	2	0	0	0
K9EG41	rpmC	50S ribosomal protein L29 OS=Actinobaculum massiliense ACS-171-V-Col2 OX=883066 GN=rpmC PE=3 SV=1 - [K9EG41_9ACTO]	19	2	1	2	33.33	8.66763	8.52881	8	4	6	1	0	0
Q1R6K0	kbaY	D-tagatose-1,6-bisphosphate aldolase subunit KbaY OS=Escherichia coli (strain UTI89 / UPEC) GN=kbaY PE=3 SV=1 - [KBAY_ECOUT]	19	6	1	5	32.87	31.2738	5.61768	0	1	18	0	0	0
Q834L7	eutB	Ethanolamine ammonia-lyase large subunit OS=Enterococcus faecalis (strain ATCC 700802 / V583) GN=eutB PE=4 SV=1 - [Q834L7_ENTFA]	19	6	1	6	18.5	49.8317	4.98291	0	18	1	0	0	0
Q1RG12	bamA	Outer membrane protein assembly factor BamA OS=Escherichia coli (strain UTI89 / UPEC) GN=bamA PE=3 SV=1 - [BAMA_ECOUT]	19	8	1	8	13.33	90.4965	5.12256	0	0	12	7	0	0
Q1RG38	fhuA	Ferrichrome-iron receptor FhuA OS=Escherichia coli (strain UTI89 / UPEC) GN=fhuA PE=3 SV=1 - [Q1RG38_ECOUT]	19	7	1	7	10.98	82.1012	5.47803	0	0	15	4	0	0
Q1RGF9	caiA	Crotonobetainyl-CoA reductase OS=Escherichia coli (strain UTI89 / UPEC) GN=caiA PE=3 SV=1 - [CAIA_ECOUT]	19	4	1	1	10.53	42.5308	5.21143	0	0	19	0	0	0
Q1R7R3	pyrG	CTP synthase OS=Escherichia coli (strain UTI89 / UPEC) GN=pyrG PE=3 SV=1 - [PYRG_ECOUT]	19	5	1	5	11.01	60.3361	5.93506	0	0	19	0	0	0
Q1RB72	pfkB	Phosphofructokinase OS=Escherichia coli (strain UTI89 / UPEC) GN=pfkB PE=3 SV=1 - [Q1RB72_ECOUT]	19	6	1	6	24.84	32.5809	5.36377	0	0	19	0	0	0
Q1R7C8	gcvP	Glycine dehydrogenase (decarboxylating) OS=Escherichia coli (strain UTI89 / UPEC) GN=gcvP PE=3 SV=1 - [GCSP_ECOUT]	18	6	1	6	7.31	104.255	5.99854	2	1	15	0	0	0
Q1R9C1	yfbU	UPF0304 protein YfbU OS=Escherichia coli (strain UTI89 / UPEC) GN=yfbU PE=1 SV=1 - [Q1R9C1_ECOUT]	18	5	2	4	27.65	20.2248	6.27783	3	0	13	2	0	0
Q1R9Q8	yeiM	Nucleoside permease OS=Escherichia coli (strain UTI89 / UPEC) GN=yeiM PE=3 SV=1 - [Q1R9Q8_ECOUT]	18	5	1	5	16.11	43.4533	8.35303	1	1	16	0	0	0
Q1RA64	yeeX	UPF0265 protein YeeX OS=Escherichia coli (strain UTI89 / UPEC) GN=yeeX PE=3 SV=1 - [Q1RA64_ECOUT]	18	2	1	2	33.59	15.1229	9.12939	18	0	0	0	0	0
Q1R312	yjgF	Uncharacterized protein OS=Escherichia coli (strain UTI89 / UPEC) GN=yjgF PE=4 SV=1 - [Q1R312_ECOUT]	18	5	2	4	42.11	16.5097	7.95752	10	2	1	5	0	0
Q1REG7	modA	Molybdate-binding periplasmic protein OS=Escherichia coli (strain UTI89 / UPEC) GN=modA PE=4 SV=1 - [Q1REG7_ECOUT]	18	9	1	9	42.02	27.3972	7.47412	2	3	13	0	0	0
B4F266	hfq	RNA-binding protein Hfq OS=Proteus mirabilis (strain HI4320) OX=529507 GN=hfq PE=3 SV=1 - [HFQ_PROMH]	18	2	2	2	26.04	10.5074	8.55811	8	7	3	0	0	0
B4F171	hslU	ATP-dependent protease ATPase subunit HslU OS=Proteus mirabilis (strain HI4320) OX=529507 GN=hslU PE=3 SV=1 - [HSLU_PROMH]	18	8	2	2	20.4	49.972	5.41455	4	0	12	2	0	0
B4ESY2	maeA	NAD-dependent malic enzyme OS=Proteus mirabilis (strain HI4320) OX=529507 GN=maeA PE=3 SV=1 - [MAO1_PROMH]	18	6	1	5	16.64	63.0171	5.23682	17	0	1	0	0	0
B4ESY6	metG	Methionine--tRNA ligase OS=Proteus mirabilis (strain HI4320) OX=529507 GN=metG PE=3 SV=1 - [SYM_PROMH]	18	5	1	3	8.89	76.4043	6.06201	7	1	8	2	0	0
B4F249	proS	Proline--tRNA ligase OS=Proteus mirabilis (strain HI4320) OX=529507 GN=proS PE=3 SV=1 - [SYP_PROMH]	18	5	1	2	12.78	63.8388	5.2876	16	0	2	0	0	0
B4F0Y7	aceF	Acetyltransferase component of pyruvate dehydrogenase complex OS=Proteus mirabilis (strain HI4320) OX=529507 GN=aceF PE=3 SV=1 - [B4F0Y7_PROMH]	18	8	1	6	17.23	65.4701	4.97021	7	3	7	1	0	0
B4ET20	artI	Arginine ABC transporter, substrate-binding protein OS=Proteus mirabilis (strain HI4320) OX=529507 GN=artI PE=3 SV=1 - [B4ET20_PROMH]	18	5	1	5	27.87	27.1448	5.37646	9	1	8	0	0	0
B4EVC1	pepN	Aminopeptidase N OS=Proteus mirabilis (strain HI4320) OX=529507 GN=pepN PE=4 SV=1 - [B4EVC1_PROMH]	18	5	1	5	8.5	98.8068	5.31299	16	1	1	0	0	0
B4EW24	sodC	Superoxide dismutase [Cu-Zn] OS=Proteus mirabilis (strain HI4320) OX=529507 GN=sodC PE=3 SV=1 - [B4EW24_PROMH]	18	4	1	4	33.91	17.9033	6.18896	5	1	12	0	0	0
F2I858	HMPREF9243_0579	Lipoate--protein ligase OS=Aerococcus urinae (strain ACS-120-V-Col10a) GN=HMPREF9243_0579 PE=4 SV=1 - [F2I858_AERUA]	18	6	1	6	23.39	38.7944	5.04639	6	1	9	0	0	2
F2I5V8	guaB	Inosine-5'-monophosphate dehydrogenase OS=Aerococcus urinae (strain ACS-120-V-Col10a) GN=guaB PE=3 SV=1 - [F2I5V8_AERUA]	18	5	1	3	12.37	52.8289	5.87158	4	0	0	12	0	2
F2I6U3	HMPREF9243_0314	Putative enoyl-[acyl-carrier-protein] reductase II OS=Aerococcus urinae (strain ACS-120-V-Col10a) GN=HMPREF9243_0314 PE=4 SV=1 - [F2I6U3_AERUA]	18	5	1	5	19.03	32.2367	4.729	1	5	9	1	2	0
K9EF56	murA	UDP-N-acetylglucosamine 1-carboxyvinyltransferase OS=Actinobaculum massiliense ACS-171-V-Col2 OX=883066 GN=murA PE=3 SV=1 - [K9EF56_9ACTO]	18	7	1	7	21.26	52.9677	6.62451	15	2	1	0	0	0
K9ECW8	rplU	50S ribosomal protein L21 OS=Actinobaculum massiliense ACS-171-V-Col2 OX=883066 GN=rplU PE=3 SV=1 - [K9ECW8_9ACTO]	18	3	1	3	42.57	10.9461	9.72998	9	6	3	0	0	0
K9EZI1	rpoZ	DNA-directed RNA polymerase subunit omega OS=Actinobaculum massiliense ACS-171-V-Col2 OX=883066 GN=rpoZ PE=3 SV=1 - [K9EZI1_9ACTO]	18	2	1	2	34.06	14.7481	4.34814	18	0	0	0	0	0
K9EBR0	HMPREF9233_01651	Uncharacterized protein OS=Actinobaculum massiliense ACS-171-V-Col2 OX=883066 GN=HMPREF9233_01651 PE=4 SV=1 - [K9EBR0_9ACTO]	18	4	1	4	13.79	40.4184	8.52881	7	4	7	0	0	0
K9EE65	HMPREF9233_00311	Uncharacterized protein OS=Actinobaculum massiliense ACS-171-V-Col2 OX=883066 GN=HMPREF9233_00311 PE=4 SV=1 - [K9EE65_9ACTO]	18	3	1	3	11.84	32.2629	4.70361	13	4	1	0	0	0
O08439	ftsZ	Cell division protein FtsZ OS=Enterococcus faecalis (strain ATCC 700802 / V583) GN=ftsZ PE=3 SV=2 - [FTSZ_ENTFA]	18	7	1	7	19.51	44.1205	4.86865	0	7	11	0	0	0
K9EZ90	HMPREF9233_01497	Pullulanase, type I OS=Actinobaculum massiliense ACS-171-V-Col2 OX=883066 GN=HMPREF9233_01497 PE=3 SV=1 - [K9EZ90_9ACTO]	18	9	1	9	9.7	133.636	4.94482	0	1	17	0	0	0
Q1RGK2	thrA	Bifunctional aspartokinase/homoserine dehydrogenase OS=Escherichia coli (strain UTI89 / UPEC) GN=thrA PE=3 SV=1 - [Q1RGK2_ECOUT]	18	7	1	6	10.73	89.0638	5.68115	0	0	7	11	0	0
Q1R9N4	rplY	50S ribosomal protein L25 OS=Escherichia coli (strain UTI89 / UPEC) GN=rplY PE=3 SV=1 - [Q1R9N4_ECOUT]	18	3	1	3	19.84	14.4136	9.45166	0	0	18	0	0	0
Q1R3Z2	glpK	Glycerol kinase OS=Escherichia coli (strain UTI89 / UPEC) GN=glpK PE=3 SV=1 - [Q1R3Z2_ECOUT]	18	5	1	5	12.1	60.2445	6.34131	0	0	18	0	0	0
B4EY23	caiA	Crotonobetainyl-CoA reductase OS=Proteus mirabilis (strain HI4320) OX=529507 GN=caiA PE=3 SV=1 - [CAIA_PROMH]	18	5	1	2	17.63	42.809	5.2749	0	0	18	0	0	0
Q1REW8	entE	Enterobactin synthetase component E OS=Escherichia coli (strain UTI89 / UPEC) GN=entE PE=4 SV=1 - [Q1REW8_ECOUT]	17	3	1	3	6.53	59.0481	5.63037	9	0	8	0	0	0
Q1RBJ6	pntB	NAD(P) transhydrogenase subunit beta OS=Escherichia coli (strain UTI89 / UPEC) GN=pntB PE=3 SV=1 - [Q1RBJ6_ECOUT]	17	3	1	2	9.09	48.6915	6.13818	6	0	11	0	0	0
Q1RFD4	yajC	Uncharacterized protein OS=Escherichia coli (strain UTI89 / UPEC) GN=yajC PE=4 SV=1 - [Q1RFD4_ECOUT]	17	2	1	1	18.33	12.9919	9.34912	15	0	0	2	0	0
Q1R3Q2	malE	Maltose-binding periplasmic protein OS=Escherichia coli (strain UTI89 / UPEC) GN=malE PE=4 SV=1 - [Q1R3Q2_ECOUT]	17	9	1	9	29.29	43.2734	6.12549	6	4	7	0	0	0
Q1REW9	entC	Isochorismate synthase OS=Escherichia coli (strain UTI89 / UPEC) GN=entC PE=4 SV=1 - [Q1REW9_ECOUT]	17	7	1	7	27.59	43.3941	5.59229	3	0	14	0	0	0
Q1RFD0	tsx	Nucleoside channel receptor of phage T6 and colicin K OS=Escherichia coli (strain UTI89 / UPEC) GN=tsx PE=4 SV=1 - [Q1RFD0_ECOUT]	17	2	1	2	7.74	35.4578	6.27783	4	0	13	0	0	0
Q1R8X3	nupC	Nucleoside permease OS=Escherichia coli (strain UTI89 / UPEC) GN=nupC PE=3 SV=1 - [Q1R8X3_ECOUT]	17	4	1	4	13.56	44.819	8.33838	1	0	14	2	0	0
Q1R631	secY	Protein translocase subunit SecY OS=Escherichia coli (strain UTI89 / UPEC) GN=secY PE=3 SV=1 - [Q1R631_ECOUT]	17	5	2	5	14	48.4802	9.89111	3	0	8	6	0	0
Q837N5	leuS	Leucine--tRNA ligase OS=Enterococcus faecalis (strain ATCC 700802 / V583) GN=leuS PE=3 SV=1 - [SYL_ENTFA]	17	4	1	2	5.22	91.7812	5.14795	7	1	9	0	0	0
B4ETL7	arnA	Bifunctional polymyxin resistance protein ArnA OS=Proteus mirabilis (strain HI4320) OX=529507 GN=arnA PE=3 SV=1 - [ARNA_PROMH]	17	6	2	6	13.18	74.4122	6.7124	15	0	2	0	0	0
B4F1J1	rplP	50S ribosomal protein L16 OS=Proteus mirabilis (strain HI4320) OX=529507 GN=rplP PE=3 SV=1 - [RL16_PROMH]	17	3	1	2	32.35	15.2985	10.9019	12	5	0	0	0	0
B4EVN0	uspF	Universal stress protein F OS=Proteus mirabilis (strain HI4320) OX=529507 GN=uspF PE=4 SV=1 - [B4EVN0_PROMH]	17	3	1	3	40.97	15.7004	7.50342	14	2	1	0	0	0
B4F0Y1	PMI2038	Putative mechanosensitive ion channel protein OS=Proteus mirabilis (strain HI4320) OX=529507 GN=PMI2038 PE=4 SV=1 - [B4F0Y1_PROMH]	17	4	1	4	14.69	31.3898	6.96143	12	2	3	0	0	0
B4EZD2	hexA	LysR-family transcriptional regulator OS=Proteus mirabilis (strain HI4320) OX=529507 GN=hexA PE=4 SV=1 - [B4EZD2_PROMH]	17	5	2	3	18.69	34.0815	5.21143	15	2	0	0	0	0
B4EY80	bcp	Putative peroxiredoxin (Bacterioferritin comigratory protein) OS=Proteus mirabilis (strain HI4320) OX=529507 GN=bcp PE=4 SV=1 - [B4EY80_PROMH]	17	4	1	4	37.18	17.5867	5.77002	7	6	4	0	0	0
B4EZ73	PMI2833	Putative endoribonuclease OS=Proteus mirabilis (strain HI4320) OX=529507 GN=PMI2833 PE=4 SV=1 - [B4EZ73_PROMH]	17	3	1	3	27.27	17.9502	6.56592	2	6	8	1	0	0
B4F2V9	PMI1274	Putative Na+/H+ antiporter OS=Proteus mirabilis (strain HI4320) OX=529507 GN=PMI1274 PE=4 SV=1 - [B4F2V9_PROMH]	17	4	1	4	10.79	52.1754	5.96045	11	0	6	0	0	0
B4F0I4	chrR	Putative chromate reductase (NADPH-dependent FMN reductase) OS=Proteus mirabilis (strain HI4320) OX=529507 GN=chrR PE=4 SV=1 - [B4F0I4_PROMH]	17	3	1	3	27.47	20.4883	6.771	17	0	0	0	0	0
B4ESJ1	nagE	N-acetylglucosamine-specific PTS system, EIICBA component OS=Proteus mirabilis (strain HI4320) OX=529507 GN=nagE PE=4 SV=1 - [B4ESJ1_PROMH]	17	4	1	4	8.22	72.7669	5.66846	15	0	2	0	0	0
B4F019	uspA	Universal stress protein OS=Proteus mirabilis (strain HI4320) OX=529507 GN=uspA PE=3 SV=1 - [B4F019_PROMH]	17	3	1	3	46.53	16.0551	4.91943	13	0	4	0	0	0
F2I8U4	HMPREF9243_2050	Dehydrogenase E1 component OS=Aerococcus urinae (strain ACS-120-V-Col10a) GN=HMPREF9243_2050 PE=4 SV=1 - [F2I8U4_AERUA]	17	3	1	3	10.67	36.0726	4.97021	2	5	10	0	0	0
F2I653	rplT	50S ribosomal protein L20 OS=Aerococcus urinae (strain ACS-120-V-Col10a) GN=rplT PE=3 SV=1 - [F2I653_AERUA]	17	3	1	3	35.29	13.7274	10.9019	3	2	5	7	0	0
F2I8T1	HMPREF9243_2033	UPF0145 protein HMPREF9243_2033 OS=Aerococcus urinae (strain ACS-120-V-Col10a) GN=HMPREF9243_2033 PE=3 SV=1 - [F2I8T1_AERUA]	17	4	1	4	31.78	11.2586	4.76709	6	6	5	0	0	0
F2I746	HMPREF9243_1701	Uncharacterized protein OS=Aerococcus urinae (strain ACS-120-V-Col10a) GN=HMPREF9243_1701 PE=4 SV=1 - [F2I746_AERUA]	17	5	1	5	18.77	35.3907	4.7417	5	0	5	4	2	1
F2I661	nrdR	Transcriptional repressor NrdR OS=Aerococcus urinae (strain ACS-120-V-Col10a) GN=nrdR PE=3 SV=1 - [F2I661_AERUA]	17	4	1	4	39.77	20.6095	5.37646	7	2	4	0	0	4
K9EFJ1	pheT	Phenylalanine--tRNA ligase beta subunit OS=Actinobaculum massiliense ACS-171-V-Col2 OX=883066 GN=pheT PE=3 SV=1 - [K9EFJ1_9ACTO]	17	9	1	9	14.37	92.5546	5.03369	12	0	5	0	0	0
K9F0L5	HMPREF9233_01183	Uncharacterized protein OS=Actinobaculum massiliense ACS-171-V-Col2 OX=883066 GN=HMPREF9233_01183 PE=3 SV=1 - [K9F0L5_9ACTO]	17	2	1	2	8.93	36.5004	9.24658	11	6	0	0	0	0
K9EXG5	HMPREF9233_00469	Uncharacterized protein OS=Actinobaculum massiliense ACS-171-V-Col2 OX=883066 GN=HMPREF9233_00469 PE=4 SV=1 - [K9EXG5_9ACTO]	17	2	1	2	17.9	17.7084	9.02686	9	4	4	0	0	0
B4F1Q2	adk	Adenylate kinase OS=Proteus mirabilis (strain HI4320) OX=529507 GN=adk PE=3 SV=1 - [KAD_PROMH]	17	3	1	1	14.95	23.6714	6.23975	0	5	12	0	0	0
Q1R3X0	katG	Catalase-peroxidase OS=Escherichia coli (strain UTI89 / UPEC) GN=katG PE=3 SV=2 - [KATG_ECOUT]	17	5	1	5	8.68	79.9491	5.31299	0	0	4	13	0	0
Q1REX6	entF	Enterobactin synthetase component F OS=Escherichia coli (strain UTI89 / UPEC) GN=entF PE=4 SV=1 - [Q1REX6_ECOUT]	17	9	1	9	10.75	141.797	5.23682	0	0	17	0	0	0
Q1R9E7	elaB	Uncharacterized protein OS=Escherichia coli (strain UTI89 / UPEC) GN=elaB PE=4 SV=1 - [Q1R9E7_ECOUT]	17	1	1	1	16.83	11.2988	5.56689	0	0	17	0	0	0
F2I5H7	HMPREF9243_1374	DNA-directed DNA polymerase OS=Aerococcus urinae (strain ACS-120-V-Col10a) GN=HMPREF9243_1374 PE=4 SV=1 - [F2I5H7_AERUA]	17	1	1	1	0.98	128.761	6.96143	0	0	17	0	0	0
Q1R6A9	rplM	50S ribosomal protein L13 OS=Escherichia coli (strain UTI89 / UPEC) GN=rplM PE=3 SV=2 - [RL13_ECOUT]	16	4	2	1	26.06	16.0085	9.90576	4	1	6	5	0	0
Q1R609	rpsS	30S ribosomal protein S19 OS=Escherichia coli (strain UTI89 / UPEC) GN=rpsS PE=3 SV=1 - [RS19_ECOUT]	16	2	1	1	11.96	10.4237	10.521	12	4	0	0	0	0
Q1R5Q3	trpS	Tryptophan--tRNA ligase OS=Escherichia coli (strain UTI89 / UPEC) GN=trpS PE=3 SV=1 - [Q1R5Q3_ECOUT]	16	5	1	5	21.86	37.4001	6.7417	2	0	12	2	0	0
Q1RAX3	manY	PTS enzyme IIC, mannose-specific OS=Escherichia coli (strain UTI89 / UPEC) GN=manY PE=4 SV=1 - [Q1RAX3_ECOUT]	16	2	1	2	11.65	27.6177	5.14795	2	0	14	0	0	0
Q1R6H8	deaD	ATP-dependent RNA helicase DeaD OS=Escherichia coli (strain UTI89 / UPEC) GN=deaD PE=3 SV=1 - [Q1R6H8_ECOUT]	16	5	1	4	11.52	73.1879	8.44092	7	0	1	8	0	0
Q1R9Q3	fruK	Phosphofructokinase OS=Escherichia coli (strain UTI89 / UPEC) GN=fruK PE=3 SV=1 - [Q1R9Q3_ECOUT]	16	3	1	3	11.86	33.7344	5.5415	4	0	5	7	0	0
Q1RAN2	ftnA	Ferritin OS=Escherichia coli (strain UTI89 / UPEC) GN=ftnA PE=3 SV=1 - [Q1RAN2_ECOUT]	16	5	1	5	38.24	20.0297	4.83057	5	1	10	0	0	0
B4ETL2	ihfA	Integration host factor subunit alpha OS=Proteus mirabilis (strain HI4320) OX=529507 GN=ihfA PE=3 SV=1 - [IHFA_PROMH]	16	3	1	3	31.63	11.1269	9.62744	13	3	0	0	0	0
B4F1L3	mscL	Large-conductance mechanosensitive channel OS=Proteus mirabilis (strain HI4320) OX=529507 GN=mscL PE=3 SV=1 - [MSCL_PROMH]	16	2	1	2	25.19	14.861	6.1001	11	0	5	0	0	0
B4EU19	ribH	6,7-dimethyl-8-ribityllumazine synthase OS=Proteus mirabilis (strain HI4320) OX=529507 GN=ribH PE=3 SV=1 - [RISB_PROMH]	16	2	1	2	22.44	16.3045	5.05908	12	0	4	0	0	0
B4EV74	fur	Ferric uptake regulation protein OS=Proteus mirabilis (strain HI4320) OX=529507 GN=fur PE=3 SV=1 - [B4EV74_PROMH]	16	3	1	3	27.03	16.7244	6.37939	9	3	2	2	0	0
B4EX86	uspG2	Universal stress protein OS=Proteus mirabilis (strain HI4320) OX=529507 GN=uspG2 PE=3 SV=1 - [B4EX86_PROMH]	16	4	1	4	38.73	15.4483	6.16357	10	4	2	0	0	0
B4EX13	ugpC	sn-glycerol-3-phosphate import ATP-binding protein UgpC OS=Proteus mirabilis (strain HI4320) OX=529507 GN=ugpC PE=3 SV=1 - [B4EX13_PROMH]	16	1	1	1	3.85	40.6602	6.85889	1	15	0	0	0	0
B4ESQ9	sucA	2-oxoglutarate dehydrogenase E1 component OS=Proteus mirabilis (strain HI4320) OX=529507 GN=sucA PE=4 SV=1 - [B4ESQ9_PROMH]	16	7	1	7	10.17	105.392	5.97314	15	0	1	0	0	0
B4F1K1	rpsE	30S ribosomal protein S5 OS=Proteus mirabilis (strain HI4320) OX=529507 GN=rpsE PE=3 SV=1 - [B4F1K1_PROMH]	16	6	1	4	39.16	17.5874	10.272	9	2	5	0	0	0
B4EY41	gntK	Gluconokinase OS=Proteus mirabilis (strain HI4320) OX=529507 GN=gntK PE=3 SV=1 - [B4EY41_PROMH]	16	3	1	2	18.48	20.6255	6.34131	11	4	0	1	0	0
B4EZX1	PMI2960	Putative iron ABC transporter, ATP-binding protein OS=Proteus mirabilis (strain HI4320) OX=529507 GN=PMI2960 PE=4 SV=1 - [B4EZX1_PROMH]	16	4	1	4	19.92	28.3836	5.2749	14	2	0	0	0	0
B4EZ75	gor	Glutathione reductase OS=Proteus mirabilis (strain HI4320) OX=529507 GN=gor PE=3 SV=1 - [B4EZ75_PROMH]	16	4	1	4	11.56	48.5919	6.41748	6	4	6	0	0	0
B4EZU1	pepB	Peptidase B OS=Proteus mirabilis (strain HI4320) OX=529507 GN=pepB PE=3 SV=1 - [B4EZU1_PROMH]	16	6	1	6	22.74	46.6788	6.354	13	0	3	0	0	0
B4EV21	PMI0440	Putative metal resistance protein OS=Proteus mirabilis (strain HI4320) OX=529507 GN=PMI0440 PE=4 SV=1 - [B4EV21_PROMH]	16	4	1	4	27.16	26.7523	7.89893	15	1	0	0	0	0
B4F0B6	trpS	Tryptophan--tRNA ligase OS=Proteus mirabilis (strain HI4320) OX=529507 GN=trpS PE=3 SV=1 - [B4F0B6_PROMH]	16	3	1	3	14.91	38.0594	6.26514	16	0	0	0	0	0
F2I703	guaC	GMP reductase OS=Aerococcus urinae (strain ACS-120-V-Col10a) GN=guaC PE=3 SV=1 - [F2I703_AERUA]	16	5	1	4	22.67	35.5152	7.47412	1	1	8	2	0	4
F2I756	HMPREF9243_1713	CsbD-like protein OS=Aerococcus urinae (strain ACS-120-V-Col10a) GN=HMPREF9243_1713 PE=3 SV=1 - [F2I756_AERUA]	16	3	1	3	43.08	7.09147	4.79248	3	3	4	5	1	0
F2I514	pyrH	Uridylate kinase OS=Aerococcus urinae (strain ACS-120-V-Col10a) GN=pyrH PE=3 SV=1 - [F2I514_AERUA]	16	6	1	6	31.51	25.9903	5.26221	3	1	11	0	0	1
F2I4L8	fabD	Malonyl CoA-acyl carrier protein transacylase OS=Aerococcus urinae (strain ACS-120-V-Col10a) GN=fabD PE=3 SV=1 - [F2I4L8_AERUA]	16	3	1	3	11.45	32.991	5.40186	6	7	1	2	0	0
F2I852	HMPREF9243_0573	Oxidoreductase, FAD/FMN-binding protein OS=Aerococcus urinae (strain ACS-120-V-Col10a) GN=HMPREF9243_0573 PE=4 SV=1 - [F2I852_AERUA]	16	4	1	4	13.51	45.8531	5.51611	7	3	5	0	0	1
F2I544	glgD	Glucose-1-phosphate adenylyltransferase, GlgD subunit OS=Aerococcus urinae (strain ACS-120-V-Col10a) GN=glgD PE=4 SV=1 - [F2I544_AERUA]	16	2	1	2	8.85	43.2288	5.40186	9	6	1	0	0	0
F2I733	HMPREF9243_1686	Hydrolase, TatD family OS=Aerococcus urinae (strain ACS-120-V-Col10a) GN=HMPREF9243_1686 PE=4 SV=1 - [F2I733_AERUA]	16	4	1	4	23.02	30.2831	5.21143	12	3	1	0	0	0
F2I8E6	HMPREF9243_1971	ABC transporter, ATP-binding protein OS=Aerococcus urinae (strain ACS-120-V-Col10a) GN=HMPREF9243_1971 PE=4 SV=1 - [F2I8E6_AERUA]	16	5	1	5	29.36	25.6884	6.40479	1	2	5	8	0	0
K9EG21	argS	Arginine--tRNA ligase OS=Actinobaculum massiliense ACS-171-V-Col2 OX=883066 GN=argS PE=3 SV=1 - [K9EG21_9ACTO]	16	8	1	8	20.18	61.2399	5.24951	16	0	0	0	0	0
K9EYL0	HMPREF9233_00185	Peroxiredoxin OS=Actinobaculum massiliense ACS-171-V-Col2 OX=883066 GN=HMPREF9233_00185 PE=4 SV=1 - [K9EYL0_9ACTO]	16	2	1	2	21.51	20.6951	4.76709	10	0	6	0	0	0
K9EHK6	clpP	ATP-dependent Clp protease proteolytic subunit OS=Actinobaculum massiliense ACS-171-V-Col2 OX=883066 GN=clpP PE=3 SV=1 - [K9EHK6_9ACTO]	16	3	1	3	24.68	25.6358	4.89404	14	2	0	0	0	0
K9EWL5	HMPREF9233_00707	Uncharacterized protein OS=Actinobaculum massiliense ACS-171-V-Col2 OX=883066 GN=HMPREF9233_00707 PE=3 SV=1 - [K9EWL5_9ACTO]	16	5	1	5	19.89	38.4187	4.64014	12	4	0	0	0	0
K9EZF2	HMPREF9233_01562	Gluconate:H+ symporter (GntP) family transporter OS=Actinobaculum massiliense ACS-171-V-Col2 OX=883066 GN=HMPREF9233_01562 PE=4 SV=1 - [K9EZF2_9ACTO]	16	2	1	2	5.36	47.0869	7.98682	7	2	7	0	0	0
K9EHJ1	ffh	Signal recognition particle protein OS=Actinobaculum massiliense ACS-171-V-Col2 OX=883066 GN=ffh PE=3 SV=1 - [K9EHJ1_9ACTO]	16	6	1	6	16.33	58.1088	9.27588	15	0	1	0	0	0
K9EVF8	HMPREF9233_01401	Type II (General) Secretory Pathway (IISP) Family protein OS=Actinobaculum massiliense ACS-171-V-Col2 OX=883066 GN=HMPREF9233_01401 PE=4 SV=1 - [K9EVF8_9ACTO]	16	3	1	3	18.7	25.3556	9.80322	15	1	0	0	0	0
K9EGF1	HMPREF9233_01385	Uncharacterized protein OS=Actinobaculum massiliense ACS-171-V-Col2 OX=883066 GN=HMPREF9233_01385 PE=3 SV=1 - [K9EGF1_9ACTO]	16	3	1	3	12.35	55.4927	5.26221	13	3	0	0	0	0
K9F3S8	HMPREF9233_00228	UPF0109 protein HMPREF9233_00228 OS=Actinobaculum massiliense ACS-171-V-Col2 OX=883066 GN=HMPREF9233_00228 PE=3 SV=1 - [K9F3S8_9ACTO]	16	3	1	2	48.1	8.48151	5.45264	14	0	2	0	0	0
Q839S6	EF_0080	Gls24 protein OS=Enterococcus faecalis (strain ATCC 700802 / V583) GN=EF_0080 PE=4 SV=1 - [Q839S6_ENTFA]	16	5	2	4	28.49	20.5404	4.79248	0	3	13	0	0	0
F2I7V1	purA	Adenylosuccinate synthetase OS=Aerococcus urinae (strain ACS-120-V-Col10a) GN=purA PE=3 SV=1 - [F2I7V1_AERUA]	16	7	1	7	22.2	47.108	5.35107	0	4	6	1	0	5
Q1RFC4	nusB	Transcription antitermination protein NusB OS=Escherichia coli (strain UTI89 / UPEC) GN=nusB PE=3 SV=1 - [NUSB_ECOUT]	16	3	1	3	20.86	15.6793	7.18115	0	0	10	6	0	0
Q1RCL5	narL	NarL transcriptional dual regulator OS=Escherichia coli (strain UTI89 / UPEC) GN=narL PE=4 SV=1 - [Q1RCL5_ECOUT]	16	3	1	3	18.49	26.4921	6.81494	0	0	14	2	0	0
Q1R442	typA	Putative GTP-binding factor OS=Escherichia coli (strain UTI89 / UPEC) GN=typA PE=4 SV=1 - [Q1R442_ECOUT]	16	7	2	7	13.84	67.3135	5.32568	0	0	13	3	0	0
F2I559	carA	Carbamoyl-phosphate synthase small chain OS=Aerococcus urinae (strain ACS-120-V-Col10a) GN=carA PE=3 SV=1 - [F2I559_AERUA]	16	8	1	8	27.3	40.2945	6.63916	0	0	14	2	0	0
Q1RGF6	fixB	Protein FixB OS=Escherichia coli (strain UTI89 / UPEC) GN=fixB PE=3 SV=1 - [FIXB_ECOUT]	16	6	1	6	30.67	33.4932	6.80029	0	0	16	0	0	0
Q1REH4	galK	Galactokinase OS=Escherichia coli (strain UTI89 / UPEC) GN=galK PE=3 SV=1 - [GAL1_ECOUT]	16	7	1	7	25.92	41.4498	5.45264	0	0	16	0	0	0
Q1RB54	nadE	NH(3)-dependent NAD(+) synthetase OS=Escherichia coli (strain UTI89 / UPEC) GN=nadE PE=3 SV=1 - [NADE_ECOUT]	16	6	1	6	27.27	30.6618	5.43994	0	0	16	0	0	0
Q1R7W0	ygbJ	Hypothetical oxidoreductase YgbJ OS=Escherichia coli (strain UTI89 / UPEC) GN=ygbJ PE=4 SV=1 - [Q1R7W0_ECOUT]	16	5	1	5	26.16	30.6706	5.57959	0	0	16	0	0	0
Q1RBY6	tehB	Tellurite resistance protein TehB OS=Escherichia coli (strain UTI89 / UPEC) GN=tehB PE=4 SV=1 - [Q1RBY6_ECOUT]	16	4	1	4	21.32	22.4033	6.354	0	0	16	0	0	0
Q839F2	rplE	50S ribosomal protein L5 OS=Enterococcus faecalis (strain ATCC 700802 / V583) GN=rplE PE=3 SV=1 - [RL5_ENTFA]	16	2	1	2	15.08	20.0807	9.30518	0	0	16	0	0	0
Q1RG25	yaeH	UPF0325 protein YaeH OS=Escherichia coli (strain UTI89 / UPEC) GN=yaeH PE=3 SV=1 - [YAEH_ECOUT]	15	4	1	4	33.59	15.0869	7.18115	1	0	14	0	0	0
Q1R9I1	nrdB	Ribonucleoside-diphosphate reductase 1 beta chain OS=Escherichia coli (strain UTI89 / UPEC) GN=nrdB PE=4 SV=1 - [Q1R9I1_ECOUT]	15	3	1	2	10.11	43.4737	4.80518	1	0	0	14	0	0
Q1RDS8	ompF	Outer membrane protein F OS=Escherichia coli (strain UTI89 / UPEC) GN=ompF PE=3 SV=1 - [Q1RDS8_ECOUT]	15	4	1	3	12.71	39.3301	4.97021	5	0	10	0	0	0
Q1R6G0	mrsC	ATP-dependent zinc metalloprotease FtsH OS=Escherichia coli (strain UTI89 / UPEC) GN=mrsC PE=3 SV=1 - [Q1R6G0_ECOUT]	15	8	1	6	17.08	70.6634	6.23975	3	0	9	3	0	0
Q835U8	infB	Translation initiation factor IF-2 OS=Enterococcus faecalis (strain ATCC 700802 / V583) GN=infB PE=3 SV=1 - [IF2_ENTFA]	15	1	1	1	1.38	88.0931	7.28369	6	5	0	3	0	1
Q836R3	pfkA	ATP-dependent 6-phosphofructokinase OS=Enterococcus faecalis (strain ATCC 700802 / V583) GN=pfkA PE=3 SV=1 - [PFKA_ENTFA]	15	2	1	1	9.38	34.3907	5.85889	5	0	10	0	0	0
Q839G5	rpsJ	30S ribosomal protein S10 OS=Enterococcus faecalis (strain ATCC 700802 / V583) GN=rpsJ PE=3 SV=1 - [RS10_ENTFA]	15	3	1	2	22.55	11.7014	9.86182	6	3	5	0	0	1
B4F0E3	atpF	ATP synthase subunit b OS=Proteus mirabilis (strain HI4320) OX=529507 GN=atpF PE=3 SV=1 - [ATPF_PROMH]	15	4	1	3	31.41	17.1841	5.30029	7	0	8	0	0	0
B4F1J5	rplX	50S ribosomal protein L24 OS=Proteus mirabilis (strain HI4320) OX=529507 GN=rplX PE=3 SV=1 - [RL24_PROMH]	15	2	2	2	25.96	11.3784	10.2573	10	2	0	3	0	0
B4EYV9	rpsL	30S ribosomal protein S12 OS=Proteus mirabilis (strain HI4320) OX=529507 GN=rpsL PE=3 SV=1 - [RS12_PROMH]	15	2	2	1	15.32	13.6514	10.6235	2	0	8	5	0	0
B4EY88	upp	Uracil phosphoribosyltransferase OS=Proteus mirabilis (strain HI4320) OX=529507 GN=upp PE=3 SV=1 - [UPP_PROMH]	15	4	1	2	18.27	22.683	5.60498	2	0	13	0	0	0
B4ETT0	pntA	NAD(P) transhydrogenase subunit alpha OS=Proteus mirabilis (strain HI4320) OX=529507 GN=pntA PE=3 SV=1 - [B4ETT0_PROMH]	15	6	1	4	17.09	54.3747	6.44287	7	1	7	0	0	0
B4EY55	arcA	Aerobic respiration control protein OS=Proteus mirabilis (strain HI4320) OX=529507 GN=arcA PE=4 SV=1 - [B4EY55_PROMH]	15	4	1	4	26.89	27.294	5.8208	12	3	0	0	0	0
B4EVV6	minD	Site-determining protein OS=Proteus mirabilis (strain HI4320) OX=529507 GN=minD PE=3 SV=1 - [B4EVV6_PROMH]	15	4	1	1	15.93	29.6383	4.98291	1	0	12	2	0	0
B4EW72	terD	Tellurite resistance protein OS=Proteus mirabilis (strain HI4320) OX=529507 GN=terD PE=4 SV=1 - [B4EW72_PROMH]	15	5	1	5	34.9	20.6052	4.94482	4	0	11	0	0	0
B4EYW7	slyD	Peptidyl-prolyl cis-trans isomerase OS=Proteus mirabilis (strain HI4320) OX=529507 GN=slyD PE=3 SV=1 - [B4EYW7_PROMH]	15	2	1	2	16.9	22.2772	4.81787	7	4	4	0	0	0
F2I6J4	HMPREF9243_1560	Protein phosphatase 2C OS=Aerococcus urinae (strain ACS-120-V-Col10a) GN=HMPREF9243_1560 PE=4 SV=1 - [F2I6J4_AERUA]	15	3	1	3	19.03	26.3538	4.31006	6	5	2	0	0	2
F2I4K2	HMPREF9243_0961	Aminotransferase, class V OS=Aerococcus urinae (strain ACS-120-V-Col10a) GN=HMPREF9243_0961 PE=3 SV=1 - [F2I4K2_AERUA]	15	4	1	4	14.17	41.5452	6.26514	5	1	9	0	0	0
F2I4K6	HMPREF9243_0965	Formate/nitrite transporter OS=Aerococcus urinae (strain ACS-120-V-Col10a) GN=HMPREF9243_0965 PE=4 SV=1 - [F2I4K6_AERUA]	15	2	1	2	12.13	30.1458	9.05615	9	4	1	1	0	0
F2I5W2	atpD	V-type ATP synthase subunit D OS=Aerococcus urinae (strain ACS-120-V-Col10a) GN=atpD PE=3 SV=1 - [F2I5W2_AERUA]	15	4	1	4	27.36	24.4335	5.10986	4	0	10	1	0	0
F2I7K8	glgP	Alpha-1,4 glucan phosphorylase OS=Aerococcus urinae (strain ACS-120-V-Col10a) GN=glgP PE=3 SV=1 - [F2I7K8_AERUA]	15	3	1	3	6.97	86.5891	5.07178	12	3	0	0	0	0
F2I6I9	HMPREF9243_1555	Uncharacterized protein OS=Aerococcus urinae (strain ACS-120-V-Col10a) GN=HMPREF9243_1555 PE=4 SV=1 - [F2I6I9_AERUA]	15	1	1	1	15	13.3168	5.0083	1	0	8	0	0	6
F2I7J9	secA	Protein translocase subunit SecA OS=Aerococcus urinae (strain ACS-120-V-Col10a) GN=secA PE=3 SV=1 - [F2I7J9_AERUA]	15	7	1	7	10	90.6776	5.08447	1	0	6	5	0	3
F2I4S2	apt	Adenine phosphoribosyltransferase OS=Aerococcus urinae (strain ACS-120-V-Col10a) GN=apt PE=3 SV=1 - [F2I4S2_AERUA]	15	2	1	2	16.37	18.9891	4.97021	11	4	0	0	0	0
F2I8M0	HMPREF9243_0687	Putative exopolyphosphatase OS=Aerococcus urinae (strain ACS-120-V-Col10a) GN=HMPREF9243_0687 PE=4 SV=1 - [F2I8M0_AERUA]	15	3	1	3	6.73	60.1365	5.37646	3	6	6	0	0	0
K9EDR8	HMPREF9233_00719	Adenine deaminase OS=Actinobaculum massiliense ACS-171-V-Col2 OX=883066 GN=HMPREF9233_00719 PE=3 SV=1 - [K9EDR8_9ACTO]	15	6	1	6	22.55	37.78	4.729	13	2	0	0	0	0
K9EVH1	metG	Methionine--tRNA ligase OS=Actinobaculum massiliense ACS-171-V-Col2 OX=883066 GN=metG PE=3 SV=1 - [K9EVH1_9ACTO]	15	5	1	5	13.72	67.2264	4.89404	14	1	0	0	0	0
K9EEF7	HMPREF9233_01201	UDP-glucose 6-dehydrogenase OS=Actinobaculum massiliense ACS-171-V-Col2 OX=883066 GN=HMPREF9233_01201 PE=3 SV=1 - [K9EEF7_9ACTO]	15	5	3	5	18.81	42.6319	5.66846	11	0	0	4	0	0
K9EXF2	HMPREF9233_00454	Uncharacterized protein OS=Actinobaculum massiliense ACS-171-V-Col2 OX=883066 GN=HMPREF9233_00454 PE=4 SV=1 - [K9EXF2_9ACTO]	15	4	1	4	13.08	28.4357	5.10986	3	3	9	0	0	0
K9EE31	HMPREF9233_01362	Uncharacterized protein OS=Actinobaculum massiliense ACS-171-V-Col2 OX=883066 GN=HMPREF9233_01362 PE=4 SV=1 - [K9EE31_9ACTO]	15	7	1	7	14.75	66.4218	5.24951	13	0	1	1	0	0
K9EFL5	HMPREF9233_00783	Uncharacterized protein OS=Actinobaculum massiliense ACS-171-V-Col2 OX=883066 GN=HMPREF9233_00783 PE=4 SV=1 - [K9EFL5_9ACTO]	15	3	1	3	17.39	20.275	4.33545	11	3	1	0	0	0
Q1RBI5	manA	Mannose-6-phosphate isomerase OS=Escherichia coli (strain UTI89 / UPEC) GN=manA PE=3 SV=1 - [Q1RBI5_ECOUT]	15	3	1	3	9.21	42.769	5.45264	0	1	0	14	0	0
Q1R240	arcA	ArcA transcriptional dual regulator OS=Escherichia coli (strain UTI89 / UPEC) GN=arcA PE=4 SV=1 - [Q1R240_ECOUT]	15	6	1	6	30.25	27.2749	5.32568	0	3	10	2	0	0
Q1R4Z8	mtlD	Mannitol-1-phosphate 5-dehydrogenase OS=Escherichia coli (strain UTI89 / UPEC) GN=mtlD PE=3 SV=1 - [Q1R4Z8_ECOUT]	15	6	1	6	17.19	47.6429	6.30322	0	0	10	5	0	0
Q1R3R4	lysC	Aspartokinase OS=Escherichia coli (strain UTI89 / UPEC) GN=lysC PE=3 SV=1 - [Q1R3R4_ECOUT]	15	4	1	4	14.7	48.5475	5.10986	0	0	15	0	0	0
Q1R6K6	agaV	N-acetylgalactosamine-specific PTS system enzyme IIB component OS=Escherichia coli (strain UTI89 / UPEC) GN=agaV PE=4 SV=1 - [Q1R6K6_ECOUT]	15	3	1	3	27.81	18.4697	6.53662	0	0	15	0	0	0
Q1RGD6	araB	Ribulokinase OS=Escherichia coli (strain UTI89 / UPEC) GN=araB PE=3 SV=1 - [ARAB_ECOUT]	14	5	1	5	13.43	61.1577	5.43994	4	1	9	0	0	0
Q1RFJ2	lacZ	Beta-galactosidase OS=Escherichia coli (strain UTI89 / UPEC) GN=lacZ PE=3 SV=1 - [BGAL_ECOUT]	14	8	1	8	10.45	116.429	5.37646	1	0	13	0	0	0
Q1RF95	hupB	DNA-binding protein HU-beta, NS1 (HU-1) OS=Escherichia coli (strain UTI89 / UPEC) GN=hupB PE=3 SV=1 - [Q1RF95_ECOUT]	14	2	1	2	25.56	9.22	9.70068	5	6	1	2	0	0
Q1REY6	nfnB	Oxygen-insensitive NAD(P)H nitroreductase OS=Escherichia coli (strain UTI89 / UPEC) GN=nfnB PE=4 SV=1 - [Q1REY6_ECOUT]	14	3	1	3	12.9	23.9782	5.80811	3	3	8	0	0	0
Q1RCJ3	oppA	Periplasmic oligopeptide-binding protein OS=Escherichia coli (strain UTI89 / UPEC) GN=oppA PE=4 SV=1 - [Q1RCJ3_ECOUT]	14	9	1	9	20.81	63.5482	6.43018	4	1	6	3	0	0
Q1R8V7	cysK	Cysteine synthase OS=Escherichia coli (strain UTI89 / UPEC) GN=cysK PE=3 SV=1 - [Q1R8V7_ECOUT]	14	5	1	2	19.5	34.4683	6.06201	5	0	9	0	0	0
Q820V3	fabZ1	3-hydroxyacyl-[acyl-carrier-protein] dehydratase FabZ OS=Enterococcus faecalis (strain ATCC 700802 / V583) GN=fabZ1 PE=3 SV=1 - [FABZ1_ENTFA]	14	4	1	4	40.97	16.2315	5.98584	1	5	8	0	0	0
B4EY76	purC	Phosphoribosylaminoimidazole-succinocarboxamide synthase OS=Proteus mirabilis (strain HI4320) OX=529507 GN=purC PE=3 SV=1 - [PUR7_PROMH]	14	4	1	4	21.52	27.1399	5.24951	12	0	2	0	0	0
B4F1K3	rplO	50S ribosomal protein L15 OS=Proteus mirabilis (strain HI4320) OX=529507 GN=rplO PE=3 SV=1 - [RL15_PROMH]	14	4	1	4	31.94	15.2033	10.9604	13	1	0	0	0	0
B4ETK9	rplT	50S ribosomal protein L20 OS=Proteus mirabilis (strain HI4320) OX=529507 GN=rplT PE=3 SV=1 - [RL20_PROMH]	14	2	1	1	16.1	13.4486	11.561	9	5	0	0	0	0
B4EZ95	glyS	Glycine--tRNA ligase beta subunit OS=Proteus mirabilis (strain HI4320) OX=529507 GN=glyS PE=3 SV=1 - [SYGB_PROMH]	14	3	1	1	8.55	76.8691	5.42725	8	0	6	0	0	0
B4F0C0	sodA	Superoxide dismutase OS=Proteus mirabilis (strain HI4320) OX=529507 GN=sodA PE=3 SV=1 - [B4F0C0_PROMH]	14	3	1	3	15.94	23.5388	6.69775	4	1	9	0	0	0
B4F0U8	gyrB	DNA gyrase subunit B OS=Proteus mirabilis (strain HI4320) OX=529507 GN=gyrB PE=3 SV=1 - [B4F0U8_PROMH]	14	3	1	3	5.85	90.4318	5.65576	6	0	8	0	0	0
B4ESR3	cydA	Cytochrome D ubiquinol oxidase subunit I OS=Proteus mirabilis (strain HI4320) OX=529507 GN=cydA PE=4 SV=1 - [B4ESR3_PROMH]	14	5	1	3	14.75	58.1269	6.96143	8	0	4	2	0	0
B4EWI0	ompW	Outer membrane protein OS=Proteus mirabilis (strain HI4320) OX=529507 GN=ompW PE=4 SV=1 - [B4EWI0_PROMH]	14	2	1	2	13.62	23.3867	6.39209	10	0	4	0	0	0
B4EWK6	pspA	Phage shock protein A OS=Proteus mirabilis (strain HI4320) OX=529507 GN=pspA PE=4 SV=1 - [B4EWK6_PROMH]	14	1	1	1	6.76	25.4412	5.63037	12	2	0	0	0	0
F2I6H5	gatY	Tagatose-bisphosphate aldolase OS=Aerococcus urinae (strain ACS-120-V-Col10a) GN=gatY PE=3 SV=1 - [F2I6H5_AERUA]	14	4	1	4	24.56	30.8007	5.08447	5	3	6	0	0	0
F2I5M4	nadC	Nicotinate-nucleotide diphosphorylase (Carboxylating) OS=Aerococcus urinae (strain ACS-120-V-Col10a) GN=nadC PE=3 SV=1 - [F2I5M4_AERUA]	14	3	1	3	9.97	31.9766	5.22412	8	3	1	2	0	0
F2I543	glgA	Glycogen synthase OS=Aerococcus urinae (strain ACS-120-V-Col10a) GN=glgA PE=3 SV=1 - [F2I543_AERUA]	14	5	1	5	17.92	55.2235	5.56689	7	5	2	0	0	0
F2I4X8	ylqF	Ribosome biogenesis GTPase A OS=Aerococcus urinae (strain ACS-120-V-Col10a) GN=ylqF PE=3 SV=1 - [F2I4X8_AERUA]	14	4	1	4	14.33	34.0554	7.51807	5	1	7	1	0	0
K9EFN2	rpsR	30S ribosomal protein S18 OS=Actinobaculum massiliense ACS-171-V-Col2 OX=883066 GN=rpsR PE=3 SV=1 - [K9EFN2_9ACTO]	14	2	1	2	13.92	9.25516	11.7222	7	1	6	0	0	0
K9EF52	HMPREF9233_01443	Uncharacterized protein OS=Actinobaculum massiliense ACS-171-V-Col2 OX=883066 GN=HMPREF9233_01443 PE=4 SV=1 - [K9EF52_9ACTO]	14	5	1	5	28.51	26.4524	4.93213	13	0	1	0	0	0
K9EI79	atpH	ATP synthase subunit delta OS=Actinobaculum massiliense ACS-171-V-Col2 OX=883066 GN=atpH PE=3 SV=1 - [K9EI79_9ACTO]	14	4	1	4	17.96	31.6617	6.96143	9	3	2	0	0	0
K9ECX2	HMPREF9233_01475	Thioredoxin OS=Actinobaculum massiliense ACS-171-V-Col2 OX=883066 GN=HMPREF9233_01475 PE=3 SV=1 - [K9ECX2_9ACTO]	14	3	1	3	44	13.7508	4.52588	9	3	2	0	0	0
K9EBV1	HMPREF9233_01696	Uncharacterized protein OS=Actinobaculum massiliense ACS-171-V-Col2 OX=883066 GN=HMPREF9233_01696 PE=4 SV=1 - [K9EBV1_9ACTO]	14	4	1	4	24.19	27.299	4.31006	10	3	1	0	0	0
K9F1I5	HMPREF9233_01081	Uncharacterized protein OS=Actinobaculum massiliense ACS-171-V-Col2 OX=883066 GN=HMPREF9233_01081 PE=4 SV=1 - [K9F1I5_9ACTO]	14	6	1	6	4.83	162.744	4.84326	12	2	0	0	0	0
Q836R2	pyk	Pyruvate kinase OS=Enterococcus faecalis (strain ATCC 700802 / V583) GN=pyk PE=3 SV=1 - [Q836R2_ENTFA]	14	7	1	7	17.95	62.4774	5.09717	0	4	10	0	0	0
F2I904	HMPREF9243_0758	Flavin reductase OS=Aerococcus urinae (strain ACS-120-V-Col10a) GN=HMPREF9243_0758 PE=4 SV=1 - [F2I904_AERUA]	14	3	1	3	18.03	19.846	4.81787	0	3	11	0	0	0
Q1R261	deoA	Thymidine phosphorylase OS=Escherichia coli (strain UTI89 / UPEC) GN=deoA PE=3 SV=1 - [Q1R261_ECOUT]	14	3	1	3	7.99	49.8254	5.32568	0	0	13	1	0	0
Q1RET7	cspE	Cold shock-like protein CspE OS=Escherichia coli (strain UTI89 / UPEC) GN=cspE PE=4 SV=1 - [Q1RET7_ECOUT]	14	3	1	2	29.9	10.6526	9.46631	0	0	0	14	0	0
Q1RBM4	ydfG	Probable oxidoreductase YdfG OS=Escherichia coli (strain UTI89 / UPEC) GN=ydfG PE=3 SV=1 - [Q1RBM4_ECOUT]	14	4	1	4	17	27.8331	5.99854	0	0	12	2	0	0
F2I5I7	rpsR	30S ribosomal protein S18 OS=Aerococcus urinae (strain ACS-120-V-Col10a) GN=rpsR PE=3 SV=1 - [F2I5I7_AERUA]	14	2	3	2	17.72	9.20889	11.1362	0	0	4	10	0	0
Q1R809	luxS	S-ribosylhomocysteine lyase OS=Escherichia coli (strain UTI89 / UPEC) GN=luxS PE=3 SV=1 - [LUXS_ECOUT]	14	4	1	4	29.24	19.4036	5.36377	0	0	14	0	0	0
Q1RGG2	caiD	Carnitinyl-CoA dehydratase OS=Escherichia coli (strain UTI89 / UPEC) GN=caiD PE=3 SV=1 - [Q1RGG2_ECOUT]	14	5	1	5	21.55	32.2647	6.58057	0	0	14	0	0	0
Q1RB29	selD	Selenide, water dikinase OS=Escherichia coli (strain UTI89 / UPEC) GN=selD PE=3 SV=1 - [Q1RB29_ECOUT]	14	4	1	4	13.47	36.8287	5.32568	0	0	14	0	0	0
B4F1D7	PMI2127	Chondroitin sulfate ABC lyase OS=Proteus mirabilis (strain HI4320) OX=529507 GN=PMI2127 PE=3 SV=1 - [B4F1D7_PROMH]	14	11	1	11	12.54	115.017	6.771	0	0	14	0	0	0
Q1R9D1	nuoC	NADH-quinone oxidoreductase subunit C/D OS=Escherichia coli (strain UTI89 / UPEC) GN=nuoC PE=3 SV=1 - [NUOCD_ECOUT]	13	4	1	4	7.33	68.6667	6.41748	1	1	2	9	0	0
Q1RE62	artI	Arginine-binding periplasmic protein 1 OS=Escherichia coli (strain UTI89 / UPEC) GN=artI PE=3 SV=1 - [Q1RE62_ECOUT]	13	4	1	4	16.87	26.9427	6.1001	2	0	11	0	0	0
Q1RG09	fabZ	3-hydroxyacyl-[acyl-carrier-protein] dehydratase FabZ OS=Escherichia coli (strain UTI89 / UPEC) GN=fabZ PE=3 SV=1 - [Q1RG09_ECOUT]	13	4	1	4	28.57	20.7877	8.32373	5	0	2	6	0	0
Q1R9A4	hisJ	Histidine-binding periplasmic protein of high-affinity histidine transport system OS=Escherichia coli (strain UTI89 / UPEC) GN=hisJ PE=3 SV=1 - [Q1R9A4_ECOUT]	13	4	1	4	20.38	28.4797	5.60498	2	0	8	3	0	0
Q837R1	EF_0770	Uncharacterized protein OS=Enterococcus faecalis (strain ATCC 700802 / V583) GN=EF_0770 PE=1 SV=1 - [Q837R1_ENTFA]	13	5	1	5	29.07	19.4969	4.90674	2	0	11	0	0	0
B4EXL9	rplM	50S ribosomal protein L13 OS=Proteus mirabilis (strain HI4320) OX=529507 GN=rplM PE=3 SV=1 - [RL13_PROMH]	13	5	2	2	40.14	15.9685	9.78857	7	1	0	5	0	0
B4F1I5	rplD	50S ribosomal protein L4 OS=Proteus mirabilis (strain HI4320) OX=529507 GN=rplD PE=3 SV=1 - [RL4_PROMH]	13	2	1	1	11.44	22.0468	9.64209	8	5	0	0	0	0
B4EWA3	deoA	Thymidine phosphorylase OS=Proteus mirabilis (strain HI4320) OX=529507 GN=deoA PE=3 SV=1 - [TYPH_PROMH]	13	6	1	6	16.36	47.4722	5.36377	11	2	0	0	0	0
B4F262	yaeT	Outer membrane protein assembly factor BamA OS=Proteus mirabilis (strain HI4320) OX=529507 GN=yaeT PE=3 SV=1 - [B4F262_PROMH]	13	9	1	9	12.97	88.9547	5.43994	10	0	3	0	0	0
B4ESS4	tolB	Tol-Pal system protein TolB OS=Proteus mirabilis (strain HI4320) OX=529507 GN=tolB PE=3 SV=1 - [B4ESS4_PROMH]	13	7	1	6	22.69	46.7106	6.06201	5	2	6	0	0	0
B4EX26	accC	Biotin carboxylase OS=Proteus mirabilis (strain HI4320) OX=529507 GN=accC PE=4 SV=1 - [B4EX26_PROMH]	13	3	1	1	10.02	49.2392	6.63916	9	1	3	0	0	0
B4ET08	dacC	Penicillin-binding protein (D-alanyl-D-alanine carboxypeptidase) OS=Proteus mirabilis (strain HI4320) OX=529507 GN=dacC PE=3 SV=1 - [B4ET08_PROMH]	13	7	1	6	21.25	43.7507	6.72705	12	0	1	0	0	0
B4EU50	PMI0112	Putative lipoprotein OS=Proteus mirabilis (strain HI4320) OX=529507 GN=PMI0112 PE=4 SV=1 - [B4EU50_PROMH]	13	1	1	1	6.25	20.6206	9.23193	13	0	0	0	0	0
F2I6C6	HMPREF9243_0203	DNA-binding helix-turn-helix protein OS=Aerococcus urinae (strain ACS-120-V-Col10a) GN=HMPREF9243_0203 PE=4 SV=1 - [F2I6C6_AERUA]	13	1	1	1	8.25	21.6415	8.44092	8	5	0	0	0	0
F2I745	HMPREF9243_1700	Transcriptional regulator, AsnC family OS=Aerococcus urinae (strain ACS-120-V-Col10a) GN=HMPREF9243_1700 PE=4 SV=1 - [F2I745_AERUA]	13	5	1	5	51.83	18.5044	6.27783	1	2	2	5	0	3
F2I754	HMPREF9243_1709	Response regulator receiver domain protein OS=Aerococcus urinae (strain ACS-120-V-Col10a) GN=HMPREF9243_1709 PE=4 SV=1 - [F2I754_AERUA]	13	5	2	5	28.51	26.9648	5.10986	1	4	8	0	0	0
F2I8E7	HMPREF9243_1972	ABC transporter, ATP-binding protein OS=Aerococcus urinae (strain ACS-120-V-Col10a) GN=HMPREF9243_1972 PE=4 SV=1 - [F2I8E7_AERUA]	13	4	1	4	19.84	28.1427	6.13818	1	1	2	9	0	0
F2I4P7	HMPREF9243_1014	Phosphoenolpyruvate-dependent sugar phosphotransferase system, EIIA 2 OS=Aerococcus urinae (strain ACS-120-V-Col10a) GN=HMPREF9243_1014 PE=4 SV=1 - [F2I4P7_AERUA]	13	1	1	1	7.24	16.9059	5.09717	4	9	0	0	0	0
F2I4M2	fabZ	3-hydroxyacyl-[acyl-carrier-protein] dehydratase FabZ OS=Aerococcus urinae (strain ACS-120-V-Col10a) GN=fabZ PE=3 SV=1 - [F2I4M2_AERUA]	13	4	1	4	43.42	16.8089	8.08936	8	1	1	3	0	0
F2I5T7	mraW	Ribosomal RNA small subunit methyltransferase H OS=Aerococcus urinae (strain ACS-120-V-Col10a) GN=mraW PE=3 SV=1 - [F2I5T7_AERUA]	13	2	1	2	10.69	35.6218	8.06006	1	0	12	0	0	0
F2I865	HMPREF9243_0586	DNA-binding helix-turn-helix protein OS=Aerococcus urinae (strain ACS-120-V-Col10a) GN=HMPREF9243_0586 PE=4 SV=1 - [F2I865_AERUA]	13	2	1	2	21.18	9.47701	7.51807	3	10	0	0	0	0
K9EDG8	HMPREF9233_01045	Aspartokinase OS=Actinobaculum massiliense ACS-171-V-Col2 OX=883066 GN=HMPREF9233_01045 PE=3 SV=1 - [K9EDG8_9ACTO]	13	6	1	5	16.56	50.5515	6.29053	10	0	3	0	0	0
K9EG54	rpmD	50S ribosomal protein L30 OS=Actinobaculum massiliense ACS-171-V-Col2 OX=883066 GN=rpmD PE=3 SV=1 - [K9EG54_9ACTO]	13	1	1	1	15.25	6.56266	9.979	7	6	0	0	0	0
K9EG18	HMPREF9233_00395	Threonine synthase OS=Actinobaculum massiliense ACS-171-V-Col2 OX=883066 GN=HMPREF9233_00395 PE=3 SV=1 - [K9EG18_9ACTO]	13	5	1	5	19.95	38.1344	5.09717	9	2	2	0	0	0
K9EED5	atpB	ATP synthase subunit a OS=Actinobaculum massiliense ACS-171-V-Col2 OX=883066 GN=atpB PE=3 SV=1 - [K9EED5_9ACTO]	13	2	1	2	8.76	29.8171	8.63135	5	3	5	0	0	0
K9ECD5	pepA	Probable cytosol aminopeptidase OS=Actinobaculum massiliense ACS-171-V-Col2 OX=883066 GN=pepA PE=3 SV=1 - [K9ECD5_9ACTO]	13	5	1	5	14.82	49.2474	5.24951	12	0	1	0	0	0
K9EFK9	gyrA	DNA gyrase subunit A OS=Actinobaculum massiliense ACS-171-V-Col2 OX=883066 GN=gyrA PE=3 SV=1 - [K9EFK9_9ACTO]	13	9	1	7	14.82	94.9924	5.19873	8	0	5	0	0	0
K9ECW0	HMPREF9233_00865	Uncharacterized protein OS=Actinobaculum massiliense ACS-171-V-Col2 OX=883066 GN=HMPREF9233_00865 PE=4 SV=1 - [K9ECW0_9ACTO]	13	4	1	4	17.72	38.0013	5.07178	9	3	1	0	0	0
K9F0J2	ychF	Ribosome-binding ATPase YchF OS=Actinobaculum massiliense ACS-171-V-Col2 OX=883066 GN=ychF PE=3 SV=1 - [K9F0J2_9ACTO]	13	4	1	4	15.04	39.3	4.60205	11	2	0	0	0	0
Q833I5	EF_1967	UPF0340 protein EF_1967 OS=Enterococcus faecalis (strain ATCC 700802 / V583) GN=EF_1967 PE=3 SV=1 - [Y1967_ENTFA]	13	3	1	3	24.34	20.4887	6.41748	0	5	8	0	0	0
Q837A5	EF_0938	ABC transporter, ATP-binding/TOBE domain protein OS=Enterococcus faecalis (strain ATCC 700802 / V583) GN=EF_0938 PE=3 SV=1 - [Q837A5_ENTFA]	13	1	1	1	3.81	41.2461	5.98584	0	10	0	3	0	0
F2I4L0	HMPREF9243_0970	UPF0473 protein HMPREF9243_0970 OS=Aerococcus urinae (strain ACS-120-V-Col10a) GN=HMPREF9243_0970 PE=3 SV=1 - [F2I4L0_AERUA]	13	1	1	1	8.6	10.818	3.67529	0	3	6	4	0	0
Q1R8X8	glk	Glucokinase OS=Escherichia coli (strain UTI89 / UPEC) GN=glk PE=3 SV=1 - [GLK_ECOUT]	13	4	1	4	16.2	34.687	6.52197	0	1	12	0	0	0
F2I4E5	HMPREF9243_0901	Uncharacterized protein OS=Aerococcus urinae (strain ACS-120-V-Col10a) GN=HMPREF9243_0901 PE=4 SV=1 - [F2I4E5_AERUA]	13	2	1	2	12.12	21.4966	6.80029	0	0	3	8	0	2
F2I4F9	HMPREF9243_0915	Gram-positive signal peptide protein, YSIRK family OS=Aerococcus urinae (strain ACS-120-V-Col10a) GN=HMPREF9243_0915 PE=4 SV=1 - [F2I4F9_AERUA]	13	10	1	10	5.99	241.456	5.30029	0	0	0	0	13	0
Q1RDL9	torA	Trimethylamine-N-oxide reductase 1 OS=Escherichia coli (strain UTI89 / UPEC) GN=torA PE=3 SV=1 - [Q1RDL9_ECOUT]	13	7	1	7	11.2	94.6355	6.82959	0	0	13	0	0	0
Q1RB31	gdhA	Glutamate dehydrogenase OS=Escherichia coli (strain UTI89 / UPEC) GN=gdhA PE=3 SV=1 - [Q1RB31_ECOUT]	13	8	1	5	23.04	48.5383	6.40479	0	0	13	0	0	0
F2I7M4	HMPREF9243_0463	DEAD/DEAH box helicase OS=Aerococcus urinae (strain ACS-120-V-Col10a) GN=HMPREF9243_0463 PE=3 SV=1 - [F2I7M4_AERUA]	13	4	1	3	9.06	57.47	9.43701	0	0	0	0	0	13
Q1R8M1	yfgL	Outer membrane protein assembly factor BamB OS=Escherichia coli (strain UTI89 / UPEC) GN=yfgL PE=3 SV=1 - [Q1R8M1_ECOUT]	12	4	1	4	17.6	41.8583	4.90674	2	0	10	0	0	0
Q1REB4	glnH	Periplasmic glutamine-binding protein permease OS=Escherichia coli (strain UTI89 / UPEC) GN=glnH PE=3 SV=1 - [Q1REB4_ECOUT]	12	5	1	5	33.47	27.1732	8.51416	3	0	9	0	0	0
Q1R823	nrdE	Ribonucleoside-diphosphate reductase OS=Escherichia coli (strain UTI89 / UPEC) GN=nrdE PE=3 SV=1 - [Q1R823_ECOUT]	12	4	1	4	7.7	80.3292	6.46826	4	0	8	0	0	0
Q1R8B6	rpsP	30S ribosomal protein S16 OS=Escherichia coli (strain UTI89 / UPEC) GN=rpsP PE=3 SV=1 - [Q1R8B6_ECOUT]	12	1	1	1	10.78	11.4391	9.979	4	3	5	0	0	0
Q838J4	EF_0453	OsmC/Ohr family protein OS=Enterococcus faecalis (strain ATCC 700802 / V583) GN=EF_0453 PE=4 SV=1 - [Q838J4_ENTFA]	12	2	1	2	18.05	14.3713	5.5415	3	2	7	0	0	0
B4EZD9	ackA	Acetate kinase OS=Proteus mirabilis (strain HI4320) OX=529507 GN=ackA PE=3 SV=1 - [ACKA_PROMH]	12	4	1	2	17	43.5063	6.32861	12	0	0	0	0	0
B4F0E1	atpB	ATP synthase subunit a OS=Proteus mirabilis (strain HI4320) OX=529507 GN=atpB PE=3 SV=1 - [ATP6_PROMH]	12	2	1	2	11.68	30.5856	6.88818	9	0	3	0	0	0
B4F1K0	rplR	50S ribosomal protein L18 OS=Proteus mirabilis (strain HI4320) OX=529507 GN=rplR PE=3 SV=1 - [RL18_PROMH]	12	5	2	5	28.21	12.799	10.7407	4	0	3	5	0	0
B4EUG9	PMI0233	TonB-dependent siderophore receptor OS=Proteus mirabilis (strain HI4320) OX=529507 GN=PMI0233 PE=3 SV=1 - [B4EUG9_PROMH]	12	4	1	4	10.53	76.3449	7.69385	12	0	0	0	0	0
B4EWZ4	gldA	Glycerol dehydrogenase OS=Proteus mirabilis (strain HI4320) OX=529507 GN=gldA PE=4 SV=1 - [B4EWZ4_PROMH]	12	4	1	4	17.17	39.479	4.90674	7	2	3	0	0	0
B4F0Q7	PMI3093	Putative exported protein OS=Proteus mirabilis (strain HI4320) OX=529507 GN=PMI3093 PE=4 SV=1 - [B4F0Q7_PROMH]	12	3	1	3	26.12	14.5657	6.78564	5	3	4	0	0	0
B4EWH9	PMI1349	Putative lipoprotein OS=Proteus mirabilis (strain HI4320) OX=529507 GN=PMI1349 PE=4 SV=1 - [B4EWH9_PROMH]	12	2	1	2	21.15	10.9498	9.64209	9	0	3	0	0	0
B4F2C5	deaD	ATP-dependent RNA helicase DeaD OS=Proteus mirabilis (strain HI4320) OX=529507 GN=deaD PE=3 SV=1 - [B4F2C5_PROMH]	12	4	1	3	8.12	69.478	9.0415	12	0	0	0	0	0
B4EYW5	fkpA	Peptidyl-prolyl cis-trans isomerase OS=Proteus mirabilis (strain HI4320) OX=529507 GN=fkpA PE=3 SV=1 - [B4EYW5_PROMH]	12	4	1	4	21.69	26.932	6.30322	2	7	3	0	0	0
B4EZG2	fabB	3-oxoacyl-[acyl-carrier-protein] synthase I OS=Proteus mirabilis (strain HI4320) OX=529507 GN=fabB PE=3 SV=1 - [B4EZG2_PROMH]	12	3	1	2	9.93	42.6151	5.68115	4	2	6	0	0	0
F2I5W1	HMPREF9243_1448	ABC transporter, permease protein OS=Aerococcus urinae (strain ACS-120-V-Col10a) GN=HMPREF9243_1448 PE=3 SV=1 - [F2I5W1_AERUA]	12	6	1	6	17.34	59.7065	4.729	6	2	2	2	0	0
F2I5W0	HMPREF9243_1447	ABC transporter, ATP-binding protein OS=Aerococcus urinae (strain ACS-120-V-Col10a) GN=HMPREF9243_1447 PE=4 SV=1 - [F2I5W0_AERUA]	12	5	1	5	28.34	27.5401	6.41748	6	2	2	2	0	0
F2I769	ptbA	PTS system, glucose subfamily, IIA component OS=Aerococcus urinae (strain ACS-120-V-Col10a) GN=ptbA PE=4 SV=1 - [F2I769_AERUA]	12	2	1	2	12.8	17.3138	4.62744	5	1	3	3	0	0
F2I4Y9	lepA	Elongation factor 4 OS=Aerococcus urinae (strain ACS-120-V-Col10a) GN=lepA PE=3 SV=1 - [F2I4Y9_AERUA]	12	4	1	4	9.8	68.511	4.90674	1	0	7	3	0	1
F2I7B7	HMPREF9243_0429	Transcriptional regulator CtsR OS=Aerococcus urinae (strain ACS-120-V-Col10a) GN=HMPREF9243_0429 PE=3 SV=1 - [F2I7B7_AERUA]	12	4	1	4	44.74	17.4849	6.34131	5	0	5	2	0	0
F2I6Q8	metK	S-adenosylmethionine synthase OS=Aerococcus urinae (strain ACS-120-V-Col10a) GN=metK PE=3 SV=1 - [F2I6Q8_AERUA]	12	1	1	1	4.22	43.9367	5.65576	4	0	2	6	0	0
F2I7J3	pstB	Phosphate import ATP-binding protein PstB OS=Aerococcus urinae (strain ACS-120-V-Col10a) GN=pstB PE=3 SV=1 - [F2I7J3_AERUA]	12	6	1	6	34.83	29.874	4.86865	6	2	4	0	0	0
F2I6N4	def	Peptide deformylase OS=Aerococcus urinae (strain ACS-120-V-Col10a) GN=def PE=3 SV=1 - [F2I6N4_AERUA]	12	4	1	4	26.56	21.6676	4.71631	4	0	1	0	4	3
F2I4P8	HMPREF9243_1015	Phosphotransferase system, EIIC OS=Aerococcus urinae (strain ACS-120-V-Col10a) GN=HMPREF9243_1015 PE=4 SV=1 - [F2I4P8_AERUA]	12	3	1	3	15.7	37.5824	4.83057	1	7	4	0	0	0
F2I837	HMPREF9243_0557	Flavocytochrome c OS=Aerococcus urinae (strain ACS-120-V-Col10a) GN=HMPREF9243_0557 PE=4 SV=1 - [F2I837_AERUA]	12	2	1	2	4.49	67.8059	4.84326	5	4	2	1	0	0
F2I8Q5	gidB	Ribosomal RNA small subunit methyltransferase G OS=Aerococcus urinae (strain ACS-120-V-Col10a) GN=gidB PE=3 SV=1 - [F2I8Q5_AERUA]	12	3	1	3	18.83	26.46	6.81494	10	2	0	0	0	0
F2I504	HMPREF9243_1139	Uncharacterized protein OS=Aerococcus urinae (strain ACS-120-V-Col10a) GN=HMPREF9243_1139 PE=4 SV=1 - [F2I504_AERUA]	12	2	1	2	26.53	11.3828	8.11865	1	0	8	0	1	2
F2I8W0	HMPREF9243_0707	Uncharacterized protein OS=Aerococcus urinae (strain ACS-120-V-Col10a) GN=HMPREF9243_0707 PE=4 SV=1 - [F2I8W0_AERUA]	12	1	1	1	5.56	20.093	10.521	1	2	9	0	0	0
F2I842	HMPREF9243_0562	Nitroreductase family protein OS=Aerococcus urinae (strain ACS-120-V-Col10a) GN=HMPREF9243_0562 PE=4 SV=1 - [F2I842_AERUA]	12	3	1	3	15.75	29.3846	5.19873	5	0	6	0	0	1
F2I4R3	ybeY	Endoribonuclease YbeY OS=Aerococcus urinae (strain ACS-120-V-Col10a) GN=ybeY PE=3 SV=1 - [F2I4R3_AERUA]	12	2	1	2	20.25	18.0319	4.62744	7	0	5	0	0	0
F2I5B0	HMPREF9243_1282	Phosphoglycerate mutase family protein OS=Aerococcus urinae (strain ACS-120-V-Col10a) GN=HMPREF9243_1282 PE=4 SV=1 - [F2I5B0_AERUA]	12	3	1	3	18.82	31.6127	5.77002	12	0	0	0	0	0
F2I4Q0	hisS	Histidine--tRNA ligase OS=Aerococcus urinae (strain ACS-120-V-Col10a) GN=hisS PE=3 SV=1 - [F2I4Q0_AERUA]	12	4	1	4	11.57	49.2201	5.08447	3	5	2	2	0	0
K9EWA4	cysS	Cysteine--tRNA ligase OS=Actinobaculum massiliense ACS-171-V-Col2 OX=883066 GN=cysS PE=3 SV=1 - [K9EWA4_9ACTO]	12	2	1	2	6.11	52.8733	5.35107	11	1	0	0	0	0
K9EBS9	glgC	Glucose-1-phosphate adenylyltransferase OS=Actinobaculum massiliense ACS-171-V-Col2 OX=883066 GN=glgC PE=3 SV=1 - [K9EBS9_9ACTO]	12	4	1	4	21.58	46.0442	5.21143	11	1	0	0	0	0
K9EJE6	HMPREF9233_00044	Uncharacterized protein OS=Actinobaculum massiliense ACS-171-V-Col2 OX=883066 GN=HMPREF9233_00044 PE=4 SV=1 - [K9EJE6_9ACTO]	12	2	1	2	13.54	24.8417	4.71631	11	1	0	0	0	0
K9F0E8	HMPREF9233_01389	Uncharacterized protein OS=Actinobaculum massiliense ACS-171-V-Col2 OX=883066 GN=HMPREF9233_01389 PE=4 SV=1 - [K9F0E8_9ACTO]	12	2	1	2	34.25	7.86523	5.10986	5	5	2	0	0	0
K9EEC9	atpG	ATP synthase gamma chain OS=Actinobaculum massiliense ACS-171-V-Col2 OX=883066 GN=atpG PE=3 SV=1 - [K9EEC9_9ACTO]	12	5	1	5	24.12	34.1067	9.05615	8	4	0	0	0	0
K9EEY4	HMPREF9233_00994	Uncharacterized protein OS=Actinobaculum massiliense ACS-171-V-Col2 OX=883066 GN=HMPREF9233_00994 PE=4 SV=1 - [K9EEY4_9ACTO]	12	4	1	4	16.34	43.5019	4.4751	11	0	1	0	0	0
K9EDF8	HMPREF9233_01685	FeS assembly protein SufB OS=Actinobaculum massiliense ACS-171-V-Col2 OX=883066 GN=HMPREF9233_01685 PE=4 SV=1 - [K9EDF8_9ACTO]	12	3	1	3	9.32	54.2167	5.03369	2	10	0	0	0	0
K9F397	nanE	Putative N-acetylmannosamine-6-phosphate 2-epimerase OS=Actinobaculum massiliense ACS-171-V-Col2 OX=883066 GN=nanE PE=3 SV=1 - [K9F397_9ACTO]	12	5	1	5	42.22	23.594	5.2749	10	0	2	0	0	0
K9EF81	leuS	Leucine--tRNA ligase OS=Actinobaculum massiliense ACS-171-V-Col2 OX=883066 GN=leuS PE=3 SV=1 - [K9EF81_9ACTO]	12	5	1	5	8.73	108.743	4.93213	12	0	0	0	0	0
P59754	rpsM	30S ribosomal protein S13 OS=Enterococcus faecalis (strain ATCC 700802 / V583) GN=rpsM PE=3 SV=1 - [RS13_ENTFA]	12	3	1	1	22.31	13.5585	10.814	0	1	10	0	0	1
Q834X9	atpA	V-type ATP synthase alpha chain OS=Enterococcus faecalis (strain ATCC 700802 / V583) GN=atpA PE=3 SV=2 - [VATA_ENTFA]	12	3	1	2	5.4	65.028	4.7417	0	12	0	0	0	0
Q837R0	clpP	ATP-dependent Clp protease proteolytic subunit OS=Enterococcus faecalis (strain ATCC 700802 / V583) GN=clpP PE=3 SV=1 - [CLPP_ENTFA]	12	4	1	4	27.92	21.608	4.77979	0	2	10	0	0	0
Q1R8L9	hisS	Histidine--tRNA ligase OS=Escherichia coli (strain UTI89 / UPEC) GN=hisS PE=3 SV=1 - [SYH_ECOUT]	12	4	1	4	10.61	47	5.90967	0	0	10	2	0	0
Q1RAQ8	argS	Arginine--tRNA ligase OS=Escherichia coli (strain UTI89 / UPEC) GN=argS PE=3 SV=1 - [SYR_ECOUT]	12	6	1	5	10.57	64.6708	5.5542	0	0	7	5	0	0
Q1RGB0	murE	UDP-N-acetylmuramoyl-L-alanyl-D-glutamate--2,6-diaminopimelate ligase OS=Escherichia coli (strain UTI89 / UPEC) GN=murE PE=3 SV=1 - [Q1RGB0_ECOUT]	12	2	1	2	7.07	53.3289	5.66846	0	0	5	7	0	0
B4ETU4	ahpF	Alkyl hydroperoxide reductase subunit F OS=Proteus mirabilis (strain HI4320) OX=529507 GN=ahpF PE=3 SV=1 - [B4ETU4_PROMH]	12	4	1	1	11.13	56.096	5.65576	0	0	0	12	0	0
Q1R982	prmB	50S ribosomal protein L3 glutamine methyltransferase OS=Escherichia coli (strain UTI89 / UPEC) GN=prmB PE=3 SV=1 - [Q1R982_ECOUT]	12	1	1	1	4.28	47.8782	5.41455	0	0	12	0	0	0
Q1REU6	citF	Citrate lyase alpha chain OS=Escherichia coli (strain UTI89 / UPEC) GN=citF PE=4 SV=1 - [Q1REU6_ECOUT]	12	3	1	3	10	55.1263	6.43018	0	0	12	0	0	0
B4EYK5	fliC1	Flagellin OS=Proteus mirabilis (strain HI4320) OX=529507 GN=fliC1 PE=3 SV=1 - [B4EYK5_PROMH]	12	7	1	6	22.04	38.8558	5.16064	0	0	12	0	0	0
B4EU80	cstA	Carbon starvation protein OS=Proteus mirabilis (strain HI4320) OX=529507 GN=cstA PE=4 SV=1 - [B4EU80_PROMH]	12	4	1	2	6.7	77.1543	8.79248	0	0	12	0	0	0
Q1R9C7	lrhA	Probable transcriptional regulator LrhA OS=Escherichia coli (strain UTI89 / UPEC) GN=lrhA PE=4 SV=1 - [Q1R9C7_ECOUT]	11	3	2	1	11.86	34.5877	5.38916	9	1	1	0	0	0
Q1RGD8	araD	L-ribulose-5-phosphate 4-epimerase OS=Escherichia coli (strain UTI89 / UPEC) GN=araD PE=3 SV=1 - [Q1RGD8_ECOUT]	11	2	1	2	9.09	25.3987	6.30322	2	0	9	0	0	0
Q1RFA5	yajG	Hypothetical lipoprotein YajG OS=Escherichia coli (strain UTI89 / UPEC) GN=yajG PE=4 SV=1 - [Q1RFA5_ECOUT]	11	3	1	3	21.24	24.9128	9.20264	2	1	6	2	0	0
Q1RAM0	fliY	Cystine-binding periplasmic protein OS=Escherichia coli (strain UTI89 / UPEC) GN=fliY PE=3 SV=1 - [Q1RAM0_ECOUT]	11	3	1	3	10.53	31.0632	6.16357	2	3	4	2	0	0
B4F1U3	ilvD	Dihydroxy-acid dehydratase OS=Proteus mirabilis (strain HI4320) OX=529507 GN=ilvD PE=3 SV=1 - [ILVD_PROMH]	11	4	1	2	9.58	65.725	5.98584	1	0	10	0	0	0
B4ET24	serC	Phosphoserine aminotransferase OS=Proteus mirabilis (strain HI4320) OX=529507 GN=serC PE=3 SV=1 - [SERC_PROMH]	11	5	1	5	19.06	40.4043	5.57959	9	1	1	0	0	0
B4EWM2	gloA	Lactoylglutathione lyase OS=Proteus mirabilis (strain HI4320) OX=529507 GN=gloA PE=3 SV=1 - [B4EWM2_PROMH]	11	2	1	2	17.78	14.6092	4.81787	2	1	8	0	0	0
B4F285	fklB	Peptidyl-prolyl cis-trans isomerase OS=Proteus mirabilis (strain HI4320) OX=529507 GN=fklB PE=3 SV=1 - [B4F285_PROMH]	11	3	1	3	16.5	22.0695	4.99561	2	1	8	0	0	0
B4F1A2	budC	Acetoin(Diacetyl) reductase OS=Proteus mirabilis (strain HI4320) OX=529507 GN=budC PE=4 SV=1 - [B4F1A2_PROMH]	11	4	1	4	17.37	27.2381	5.37646	6	5	0	0	0	0
B4EVX9	ydfG	NADP-dependent L-serine/L-allo-threonine dehydrogenase OS=Proteus mirabilis (strain HI4320) OX=529507 GN=ydfG PE=3 SV=1 - [B4EVX9_PROMH]	11	1	1	1	8.84	27.192	6.62451	11	0	0	0	0	0
B4F0P2	pepP	Xaa-proline aminopeptidase OS=Proteus mirabilis (strain HI4320) OX=529507 GN=pepP PE=4 SV=1 - [B4F0P2_PROMH]	11	2	1	2	5.5	49.4001	5.45264	2	1	4	0	4	0
B4F273	rnr	Ribonuclease R OS=Proteus mirabilis (strain HI4320) OX=529507 GN=rnr PE=3 SV=1 - [B4F273_PROMH]	11	5	1	3	6.03	94.4195	8.83643	8	0	0	3	0	0
B4F2J9	PMI3432	HlyD-family secretion protein OS=Proteus mirabilis (strain HI4320) OX=529507 GN=PMI3432 PE=4 SV=1 - [B4F2J9_PROMH]	11	1	1	1	4.33	35.8131	6.43018	11	0	0	0	0	0
B4EV88	trxB	Thioredoxin reductase OS=Proteus mirabilis (strain HI4320) OX=529507 GN=trxB PE=3 SV=1 - [B4EV88_PROMH]	11	5	1	4	24.76	34.5704	5.33838	5	1	5	0	0	0
B4F1I2	bfr	Bacterioferritin OS=Proteus mirabilis (strain HI4320) OX=529507 GN=bfr PE=3 SV=1 - [B4F1I2_PROMH]	11	2	2	2	17.2	18.2812	4.7417	3	0	8	0	0	0
F2I4T5	HMPREF9243_1061	Lipid kinase, YegS/Rv2252/BmrU family OS=Aerococcus urinae (strain ACS-120-V-Col10a) GN=HMPREF9243_1061 PE=4 SV=1 - [F2I4T5_AERUA]	11	3	1	3	12.25	33.4892	4.55127	2	0	8	0	0	1
F2I776	HMPREF9243_0378	Hydrolase, NUDIX family OS=Aerococcus urinae (strain ACS-120-V-Col10a) GN=HMPREF9243_0378 PE=4 SV=1 - [F2I776_AERUA]	11	2	1	2	13.81	23.7581	5.45264	5	0	4	0	0	2
F2I592	murA	UDP-N-acetylglucosamine 1-carboxyvinyltransferase OS=Aerococcus urinae (strain ACS-120-V-Col10a) GN=murA PE=3 SV=1 - [F2I592_AERUA]	11	4	1	4	13.27	46.9021	4.95752	8	2	0	0	0	1
F2I7V4	rex	Redox-sensing transcriptional repressor Rex OS=Aerococcus urinae (strain ACS-120-V-Col10a) GN=rex PE=3 SV=1 - [F2I7V4_AERUA]	11	3	1	3	22.9	24.0336	7.56201	5	2	2	1	0	1
F2I546	HMPREF9243_1197	Putative lactoylglutathione lyase OS=Aerococcus urinae (strain ACS-120-V-Col10a) GN=HMPREF9243_1197 PE=4 SV=1 - [F2I546_AERUA]	11	4	1	4	57.14	14.3608	4.43701	3	4	4	0	0	0
F2I7K5	eda	2-dehydro-3-deoxyphosphogluconate aldolase/4-hydroxy-2-oxoglutarate aldolase OS=Aerococcus urinae (strain ACS-120-V-Col10a) GN=eda PE=4 SV=1 - [F2I7K5_AERUA]	11	3	1	3	24.04	22.2024	4.58936	4	3	2	0	0	2
F2I6K6	rpsO	30S ribosomal protein S15 OS=Aerococcus urinae (strain ACS-120-V-Col10a) GN=rpsO PE=3 SV=1 - [F2I6K6_AERUA]	11	1	2	1	7.87	10.2875	9.87646	1	0	2	8	0	0
F2I5L5	HMPREF9243_0055	Transcriptional regulator, LysR family OS=Aerococcus urinae (strain ACS-120-V-Col10a) GN=HMPREF9243_0055 PE=4 SV=1 - [F2I5L5_AERUA]	11	3	1	3	12.29	34.7203	4.94482	7	1	3	0	0	0
F2I7L6	murA	UDP-N-acetylglucosamine 1-carboxyvinyltransferase OS=Aerococcus urinae (strain ACS-120-V-Col10a) GN=murA PE=3 SV=1 - [F2I7L6_AERUA]	11	2	1	2	6.65	44.7524	5.38916	8	1	1	0	0	1
F2I8T8	HMPREF9243_2042	Acyl-CoA dehydrogenase, C-terminal domain protein OS=Aerococcus urinae (strain ACS-120-V-Col10a) GN=HMPREF9243_2042 PE=3 SV=1 - [F2I8T8_AERUA]	11	2	1	2	5.2	45.4707	5.40186	4	7	0	0	0	0
F2I4N9	HMPREF9243_1003	Cell cycle protein GpsB OS=Aerococcus urinae (strain ACS-120-V-Col10a) GN=HMPREF9243_1003 PE=3 SV=1 - [F2I4N9_AERUA]	11	2	1	2	24.79	14.2692	5.70654	7	0	3	0	0	1
F2I6B6	HMPREF9243_1553	Luciferase family oxidoreductase, FMN-dependent, PP_0088 family OS=Aerococcus urinae (strain ACS-120-V-Col10a) GN=HMPREF9243_1553 PE=4 SV=1 - [F2I6B6_AERUA]	11	3	1	3	9.2	38.7554	5.68115	3	5	3	0	0	0
K9F186	topA	DNA topoisomerase 1 OS=Actinobaculum massiliense ACS-171-V-Col2 OX=883066 GN=topA PE=3 SV=1 - [K9F186_9ACTO]	11	3	1	3	5.13	102.48	8.71924	10	1	0	0	0	0
K9ED44	der	GTPase Der OS=Actinobaculum massiliense ACS-171-V-Col2 OX=883066 GN=der PE=3 SV=1 - [K9ED44_9ACTO]	11	4	1	4	11.67	52.9865	5.5415	10	0	1	0	0	0
K9EW30	clpB	Chaperone protein ClpB OS=Actinobaculum massiliense ACS-171-V-Col2 OX=883066 GN=clpB PE=3 SV=1 - [K9EW30_9ACTO]	11	4	1	1	5.1	99.684	4.85596	11	0	0	0	0	0
K9EDU5	secY	Protein translocase subunit SecY OS=Actinobaculum massiliense ACS-171-V-Col2 OX=883066 GN=secY PE=3 SV=1 - [K9EDU5_9ACTO]	11	2	1	2	4.84	47.8092	9.68604	6	5	0	0	0	0
K9EGR2	HMPREF9233_00857	Uncharacterized protein OS=Actinobaculum massiliense ACS-171-V-Col2 OX=883066 GN=HMPREF9233_00857 PE=4 SV=1 - [K9EGR2_9ACTO]	11	5	1	4	23.17	35.5577	4.7417	11	0	0	0	0	0
K9EE28	HMPREF9233_01357	Uncharacterized protein OS=Actinobaculum massiliense ACS-171-V-Col2 OX=883066 GN=HMPREF9233_01357 PE=4 SV=1 - [K9EE28_9ACTO]	11	2	1	2	9.63	29.0865	8.01611	11	0	0	0	0	0
K9EFI2	HMPREF9233_00092	Sua5/YciO/YrdC/YwlC family protein OS=Actinobaculum massiliense ACS-171-V-Col2 OX=883066 GN=HMPREF9233_00092 PE=3 SV=1 - [K9EFI2_9ACTO]	11	3	1	3	29.9	22.2049	6.22705	11	0	0	0	0	0
K9EFA7	HMPREF9233_00666	Uncharacterized protein OS=Actinobaculum massiliense ACS-171-V-Col2 OX=883066 GN=HMPREF9233_00666 PE=4 SV=1 - [K9EFA7_9ACTO]	11	7	1	7	6.67	136.714	4.71631	1	0	10	0	0	0
K9EG64	HMPREF9233_00455	Dihydrodipicolinate synthase OS=Actinobaculum massiliense ACS-171-V-Col2 OX=883066 GN=HMPREF9233_00455 PE=3 SV=1 - [K9EG64_9ACTO]	11	3	1	3	16.28	32.6278	4.84326	8	2	1	0	0	0
Q1RF97	clpX	ATP-dependent Clp protease ATP-binding subunit ClpX OS=Escherichia coli (strain UTI89 / UPEC) GN=clpX PE=3 SV=1 - [CLPX_ECOUT]	11	3	2	1	10.14	46.3272	5.35107	0	2	4	5	0	0
Q1REN2	fldA	Flavodoxin 1 OS=Escherichia coli (strain UTI89 / UPEC) GN=fldA PE=4 SV=1 - [Q1REN2_ECOUT]	11	3	1	3	17.21	24.3638	4.48779	0	3	7	1	0	0
Q839C1	ldh1	L-lactate dehydrogenase 1 OS=Enterococcus faecalis (strain ATCC 700802 / V583) GN=ldh1 PE=3 SV=1 - [LDH1_ENTFA]	11	5	1	5	21.1	35.4652	4.89404	0	7	4	0	0	0
F2I701	HMPREF9243_1648	EDD domain protein, DegV family OS=Aerococcus urinae (strain ACS-120-V-Col10a) GN=HMPREF9243_1648 PE=4 SV=1 - [F2I701_AERUA]	11	5	1	5	21.09	32.4361	5.5542	0	7	2	2	0	0
K9EDB9	HMPREF9233_01010	Uncharacterized protein OS=Actinobaculum massiliense ACS-171-V-Col2 OX=883066 GN=HMPREF9233_01010 PE=4 SV=1 - [K9EDB9_9ACTO]	11	5	1	5	5.83	115.503	5.26221	0	2	9	0	0	0
Q1RCL2	narK	Nitrite extrusion protein OS=Escherichia coli (strain UTI89 / UPEC) GN=narK PE=4 SV=1 - [Q1RCL2_ECOUT]	11	4	1	4	14.62	49.879	9.62744	0	0	8	3	0	0
Q1RG73	acnB	Aconitate hydratase 2 OS=Escherichia coli (strain UTI89 / UPEC) GN=acnB PE=4 SV=1 - [Q1RG73_ECOUT]	11	5	2	5	6.11	99.235	6.12549	0	0	5	6	0	0
Q1REM8	pgm	Phosphoglucomutase OS=Escherichia coli (strain UTI89 / UPEC) GN=pgm PE=3 SV=1 - [Q1REM8_ECOUT]	11	5	1	5	11.01	60.3426	5.99854	0	0	10	1	0	0
F2I4R0	rpsU	30S ribosomal protein S21 OS=Aerococcus urinae (strain ACS-120-V-Col10a) GN=rpsU PE=3 SV=1 - [F2I4R0_AERUA]	11	1	2	1	17.54	6.81676	10.8433	0	0	4	1	6	0
F2I6I2	pdxB	4-phosphoerythronate dehydrogenase OS=Aerococcus urinae (strain ACS-120-V-Col10a) GN=pdxB PE=3 SV=1 - [F2I6I2_AERUA]	11	2	1	2	8.87	35.8872	4.91943	0	0	0	11	0	0
Q1RG34	hemL	Glutamate-1-semialdehyde 2,1-aminomutase OS=Escherichia coli (strain UTI89 / UPEC) GN=hemL PE=3 SV=1 - [GSA_ECOUT]	11	6	1	6	20.66	45.3834	4.90674	0	0	11	0	0	0
Q1R6H3	rpsO	30S ribosomal protein S15 OS=Escherichia coli (strain UTI89 / UPEC) GN=rpsO PE=3 SV=1 - [RS15_ECOUT]	11	1	1	1	7.87	10.2625	10.4038	0	0	11	0	0	0
Q1RAA1	UTI89_C2245	Uncharacterized protein OS=Escherichia coli (strain UTI89 / UPEC) GN=UTI89_C2245 PE=4 SV=1 - [Q1RAA1_ECOUT]	11	4	1	3	23.81	28.4332	5.73193	0	0	11	0	0	0
Q1R386	hflK	Protein HflK OS=Escherichia coli (strain UTI89 / UPEC) GN=hflK PE=3 SV=1 - [Q1R386_ECOUT]	10	6	1	6	15.75	45.5481	6.02393	1	0	9	0	0	0
Q1R4P9	ibpA	Small heat shock protein IbpA OS=Escherichia coli (strain UTI89 / UPEC) GN=ibpA PE=3 SV=1 - [Q1R4P9_ECOUT]	10	2	1	2	13.67	16.0082	5.8335	2	0	8	0	0	0
Q1R9R7	cirA	Colicin I receptor OS=Escherichia coli (strain UTI89 / UPEC) GN=cirA PE=3 SV=1 - [Q1R9R7_ECOUT]	10	6	1	6	12.61	77.048	5.38916	4	0	4	2	0	0
Q1R755	kpsF	Arabinose 5-phosphate isomerase OS=Escherichia coli (strain UTI89 / UPEC) GN=kpsF PE=3 SV=1 - [Q1R755_ECOUT]	10	7	1	7	25.96	36.7627	6.62451	2	0	8	0	0	0
Q1R5L7	malP	Alpha-1,4 glucan phosphorylase OS=Escherichia coli (strain UTI89 / UPEC) GN=malP PE=3 SV=1 - [Q1R5L7_ECOUT]	10	6	1	5	10.04	90.4947	7.51807	4	0	5	1	0	0
Q82ZC9	uxuA	Mannonate dehydratase OS=Enterococcus faecalis (strain ATCC 700802 / V583) GN=uxuA PE=1 SV=1 - [UXUA_ENTFA]	10	3	1	3	14.85	40.2564	5.47803	8	2	0	0	0	0
Q833J8	EF_1950	Fructosamine deglycase OS=Enterococcus faecalis (strain ATCC 700802 / V583) GN=EF_1950 PE=4 SV=1 - [Q833J8_ENTFA]	10	3	1	3	14.07	38.0491	5.5542	3	7	0	0	0	0
Q830U6	pepF	Oligoendopeptidase F,plasmid OS=Enterococcus faecalis (strain ATCC 700802 / V583) GN=pepF PE=3 SV=1 - [Q830U6_ENTFA]	10	2	1	2	5.8	68.8053	5.03369	7	3	0	0	0	0
B4F183	ppc	Phosphoenolpyruvate carboxylase OS=Proteus mirabilis (strain HI4320) OX=529507 GN=ppc PE=3 SV=1 - [CAPP_PROMH]	10	4	1	3	5.92	98.6159	5.65576	10	0	0	0	0	0
B4ESJ0	nagB	Glucosamine-6-phosphate deaminase OS=Proteus mirabilis (strain HI4320) OX=529507 GN=nagB PE=3 SV=1 - [NAGB_PROMH]	10	2	1	2	13.81	29.8942	6.63916	10	0	0	0	0	0
B4EXM0	rpsI	30S ribosomal protein S9 OS=Proteus mirabilis (strain HI4320) OX=529507 GN=rpsI PE=3 SV=1 - [RS9_PROMH]	10	3	1	2	28.46	14.68	11.0923	8	2	0	0	0	0
B4ETP3	aspS	Aspartate--tRNA ligase OS=Proteus mirabilis (strain HI4320) OX=529507 GN=aspS PE=3 SV=1 - [SYD_PROMH]	10	4	1	2	7.74	66.5566	5.40186	10	0	0	0	0	0
B4EV93	serS	Serine--tRNA ligase OS=Proteus mirabilis (strain HI4320) OX=529507 GN=serS PE=3 SV=1 - [SYS_PROMH]	10	4	1	3	10.26	48.7098	5.85889	4	2	4	0	0	0
B4F269	hflC	Protein HflC OS=Proteus mirabilis (strain HI4320) OX=529507 GN=hflC PE=3 SV=1 - [B4F269_PROMH]	10	2	1	2	8.38	37.7137	9.0415	7	0	3	0	0	0
B4ETT1	pntB	NAD(P) transhydrogenase subunit beta OS=Proteus mirabilis (strain HI4320) OX=529507 GN=pntB PE=3 SV=1 - [B4ETT1_PROMH]	10	4	1	3	14.94	49.1365	5.78271	10	0	0	0	0	0
B4EY63	ptrB	Protease II (Oligopeptidase B) OS=Proteus mirabilis (strain HI4320) OX=529507 GN=ptrB PE=4 SV=1 - [B4EY63_PROMH]	10	7	1	7	14.45	79.0333	5.40186	3	1	6	0	0	0
B4EZ27	rcsB	Transcriptional regulatory protein RcsB OS=Proteus mirabilis (strain HI4320) OX=529507 GN=rcsB PE=3 SV=1 - [B4EZ27_PROMH]	10	4	1	3	23.85	23.9349	6.60986	6	0	4	0	0	0
B4EYI5	qor	Quinone oxidoreductase OS=Proteus mirabilis (strain HI4320) OX=529507 GN=qor PE=4 SV=1 - [B4EYI5_PROMH]	10	3	1	3	16.82	34.8852	8.44092	9	0	1	0	0	0
F2I6M0	HMPREF9243_1590	Inositol-1-monophosphatase OS=Aerococcus urinae (strain ACS-120-V-Col10a) GN=HMPREF9243_1590 PE=3 SV=1 - [F2I6M0_AERUA]	10	4	1	4	18.56	29.272	4.95752	5	3	0	0	0	2
F2I7V0	purB	Adenylosuccinate lyase OS=Aerococcus urinae (strain ACS-120-V-Col10a) GN=purB PE=3 SV=1 - [F2I7V0_AERUA]	10	3	3	3	8.82	48.8181	6.44287	6	1	3	0	0	0
F2I8W7	deoC	Deoxyribose-phosphate aldolase OS=Aerococcus urinae (strain ACS-120-V-Col10a) GN=deoC PE=3 SV=1 - [F2I8W7_AERUA]	10	1	1	1	6.22	24.8878	5.66846	4	4	2	0	0	0
F2I8J5	HMPREF9243_0656	Uncharacterized protein OS=Aerococcus urinae (strain ACS-120-V-Col10a) GN=HMPREF9243_0656 PE=4 SV=1 - [F2I8J5_AERUA]	10	2	1	2	19.53	14.1833	5.84619	3	3	2	2	0	0
F2I574	HMPREF9243_1238	Cof-like hydrolase OS=Aerococcus urinae (strain ACS-120-V-Col10a) GN=HMPREF9243_1238 PE=4 SV=1 - [F2I574_AERUA]	10	4	1	4	23.18	33.8827	5.04639	5	0	5	0	0	0
F2I7K9	proS	Proline--tRNA ligase OS=Aerococcus urinae (strain ACS-120-V-Col10a) GN=proS PE=3 SV=1 - [F2I7K9_AERUA]	10	6	1	6	16.94	55.2593	5.24951	1	2	6	1	0	0
F2I714	HMPREF9243_1662	Glycosyltransferase, group 2 family protein OS=Aerococcus urinae (strain ACS-120-V-Col10a) GN=HMPREF9243_1662 PE=4 SV=1 - [F2I714_AERUA]	10	1	1	1	5.54	31.5062	8.71924	4	4	0	2	0	0
F2I6U0	HMPREF9243_0311	Intracellular protease, PfpI family OS=Aerococcus urinae (strain ACS-120-V-Col10a) GN=HMPREF9243_0311 PE=4 SV=1 - [F2I6U0_AERUA]	10	5	1	5	42.35	18.3213	4.86865	3	0	7	0	0	0
F2I6H7	HMPREF9243_0270	Putative secondary thiamine-phosphate synthase enzyme OS=Aerococcus urinae (strain ACS-120-V-Col10a) GN=HMPREF9243_0270 PE=4 SV=1 - [F2I6H7_AERUA]	10	1	1	1	9.25	19.0752	5.03369	3	4	3	0	0	0
F2I488	HMPREF9243_0826	Uncharacterized protein OS=Aerococcus urinae (strain ACS-120-V-Col10a) GN=HMPREF9243_0826 PE=4 SV=1 - [F2I488_AERUA]	10	1	1	1	37.5	4.68819	4.55127	5	4	1	0	0	0
F2I654	infC	Translation initiation factor IF-3 OS=Aerococcus urinae (strain ACS-120-V-Col10a) GN=infC PE=3 SV=1 - [F2I654_AERUA]	10	3	1	3	34.23	13.102	9.99365	3	0	2	5	0	0
K9EJG3	HMPREF9233_00074	Glutamine synthetase OS=Actinobaculum massiliense ACS-171-V-Col2 OX=883066 GN=HMPREF9233_00074 PE=3 SV=1 - [K9EJG3_9ACTO]	10	3	1	3	7.56	53.7963	5.0083	5	2	3	0	0	0
K9EGW4	xylB	Xylulose kinase OS=Actinobaculum massiliense ACS-171-V-Col2 OX=883066 GN=xylB PE=3 SV=1 - [K9EGW4_9ACTO]	10	3	1	2	8.53	49.0838	4.86865	10	0	0	0	0	0
K9F2K0	grpE	Protein GrpE OS=Actinobaculum massiliense ACS-171-V-Col2 OX=883066 GN=grpE PE=3 SV=1 - [K9F2K0_9ACTO]	10	2	1	2	15.38	22.2888	4.44971	9	1	0	0	0	0
K9EZ80	HMPREF9233_01487	Uncharacterized protein OS=Actinobaculum massiliense ACS-171-V-Col2 OX=883066 GN=HMPREF9233_01487 PE=4 SV=1 - [K9EZ80_9ACTO]	10	3	1	3	30.14	16.1033	4.89404	6	3	1	0	0	0
K9F0T3	HMPREF9233_00871	Uncharacterized protein OS=Actinobaculum massiliense ACS-171-V-Col2 OX=883066 GN=HMPREF9233_00871 PE=4 SV=1 - [K9F0T3_9ACTO]	10	2	1	2	10.98	28.1431	9.68604	10	0	0	0	0	0
K9EIH5	HMPREF9233_00468	Uncharacterized protein OS=Actinobaculum massiliense ACS-171-V-Col2 OX=883066 GN=HMPREF9233_00468 PE=4 SV=1 - [K9EIH5_9ACTO]	10	4	1	4	9.71	59.2629	6.12549	9	0	1	0	0	0
K9EUN8	HMPREF9233_01669	Uncharacterized protein OS=Actinobaculum massiliense ACS-171-V-Col2 OX=883066 GN=HMPREF9233_01669 PE=4 SV=1 - [K9EUN8_9ACTO]	10	3	1	3	14.12	28.4951	8.35303	7	1	2	0	0	0
K9F3T3	ftsY	Signal recognition particle receptor FtsY OS=Actinobaculum massiliense ACS-171-V-Col2 OX=883066 GN=ftsY PE=3 SV=1 - [K9F3T3_9ACTO]	10	3	1	3	10.32	40.4393	4.86865	10	0	0	0	0	0
K9EF87	HMPREF9233_01493	NAD(P)(+) transhydrogenase (AB-specific), alpha subunit OS=Actinobaculum massiliense ACS-171-V-Col2 OX=883066 GN=HMPREF9233_01493 PE=4 SV=1 - [K9EF87_9ACTO]	10	2	1	2	5.61	54.256	5.49072	8	1	1	0	0	0
K9ECL1	greA	Transcription elongation factor GreA OS=Actinobaculum massiliense ACS-171-V-Col2 OX=883066 GN=greA PE=3 SV=1 - [K9ECL1_9ACTO]	10	1	1	1	8.07	17.6	4.76709	5	3	2	0	0	0
K9EFQ8	HMPREF9233_01668	Uncharacterized protein OS=Actinobaculum massiliense ACS-171-V-Col2 OX=883066 GN=HMPREF9233_01668 PE=4 SV=1 - [K9EFQ8_9ACTO]	10	4	1	4	41.03	16.3268	7.43018	8	1	1	0	0	0
K9EFE5	ppc	Phosphoenolpyruvate carboxylase OS=Actinobaculum massiliense ACS-171-V-Col2 OX=883066 GN=ppc PE=3 SV=1 - [K9EFE5_9ACTO]	10	6	1	6	10.52	104.671	5.74463	10	0	0	0	0	0
Q831B5	EF_2597	Glycosyl hydrolase, family 1 OS=Enterococcus faecalis (strain ATCC 700802 / V583) GN=EF_2597 PE=3 SV=1 - [Q831B5_ENTFA]	10	5	1	5	11.85	54.9437	4.90674	0	2	8	0	0	0
Q1RAS0	yebC	Probable transcriptional regulatory protein YebC OS=Escherichia coli (strain UTI89 / UPEC) GN=yebC PE=3 SV=1 - [YEBC_ECOUT]	10	4	1	3	17.07	26.4199	4.88135	0	0	6	4	0	0
Q1R5J0	gntK	Gluconokinase OS=Escherichia coli (strain UTI89 / UPEC) GN=gntK PE=3 SV=1 - [Q1R5J0_ECOUT]	10	3	1	2	17.03	20.1732	6.52197	0	0	9	1	0	0
Q1R4N8	gyrB	DNA gyrase subunit B OS=Escherichia coli (strain UTI89 / UPEC) GN=gyrB PE=3 SV=1 - [Q1R4N8_ECOUT]	10	3	1	3	4.72	90.0109	6.06201	0	0	6	4	0	0
Q1R8V5	ptsH	Heat stable histidyl phosphorylatable protein OS=Escherichia coli (strain UTI89 / UPEC) GN=ptsH PE=4 SV=1 - [Q1R8V5_ECOUT]	10	2	1	2	23.53	9.11374	5.8335	0	0	6	4	0	0
Q1R5N0	ompR	Transcriptional regulatory protein OmpR OS=Escherichia coli (strain UTI89 / UPEC) GN=ompR PE=4 SV=1 - [Q1R5N0_ECOUT]	10	4	1	4	21.76	27.3362	6.39209	0	0	8	2	0	0
Q1R6C1	gltB	Glutamate synthase [NADPH] large chain OS=Escherichia coli (strain UTI89 / UPEC) GN=gltB PE=4 SV=1 - [Q1R6C1_ECOUT]	10	7	1	7	5.72	167.204	6.771	0	0	0	10	0	0
F2I5E5	pfkB	Tagatose-6-phosphate kinase OS=Aerococcus urinae (strain ACS-120-V-Col10a) GN=pfkB PE=3 SV=1 - [F2I5E5_AERUA]	10	3	1	3	13.4	33.097	4.58936	0	0	0	8	0	2
Q1RGG0	caiB	L-carnitine CoA-transferase OS=Escherichia coli (strain UTI89 / UPEC) GN=caiB PE=3 SV=1 - [CAIB_ECOUT]	10	4	1	4	11.6	45.0234	5.30029	0	0	10	0	0	0
Q1REZ8	ompT	Outer membrane protein 3b (A), protease VII OS=Escherichia coli (strain UTI89 / UPEC) GN=ompT PE=4 SV=1 - [Q1REZ8_ECOUT]	10	5	1	5	15.46	35.5033	5.78271	0	0	10	0	0	0
Q1R3E3	melA	Alpha-galactosidase monomer, subunit of alpha-galactosidase OS=Escherichia coli (strain UTI89 / UPEC) GN=melA PE=3 SV=1 - [Q1R3E3_ECOUT]	10	4	1	4	10.42	50.5812	5.8335	0	0	10	0	0	0
Q1RGF7	fixA	Protein FixA OS=Escherichia coli (strain UTI89 / UPEC) GN=fixA PE=3 SV=1 - [Q1RGF7_ECOUT]	10	4	1	4	23.83	29.3971	4.51318	0	0	10	0	0	0
F2I4K3	HMPREF9243_0962	Uncharacterized protein OS=Aerococcus urinae (strain ACS-120-V-Col10a) GN=HMPREF9243_0962 PE=4 SV=1 - [F2I4K3_AERUA]	10	1	1	1	13.04	13.1718	7.32764	0	0	5	0	0	5
Q1R542	yiaF	Uncharacterized protein OS=Escherichia coli (strain UTI89 / UPEC) GN=yiaF PE=4 SV=1 - [Q1R542_ECOUT]	9	3	1	3	13.04	30.1395	9.23193	6	0	3	0	0	0
Q1R3M7	tyrB	Aminotransferase OS=Escherichia coli (strain UTI89 / UPEC) GN=tyrB PE=3 SV=1 - [Q1R3M7_ECOUT]	9	4	1	4	14.36	45.2861	5.98584	3	0	6	0	0	0
Q1R6Z1	exbB	TonB-dependent enterochelin uptake protein OS=Escherichia coli (strain UTI89 / UPEC) GN=exbB PE=3 SV=1 - [Q1R6Z1_ECOUT]	9	3	1	3	15.57	26.2709	8.1626	3	0	6	0	0	0
Q1REH2	UTI89_C0756	UDP-galactose-4-epimerase OS=Escherichia coli (strain UTI89 / UPEC) GN=UTI89_C0756 PE=4 SV=1 - [Q1REH2_ECOUT]	9	3	1	3	11.83	37.1946	6.41748	1	0	5	3	0	0
Q1REQ0	nagA	N-acetylglucosamine-6-phosphate deacetylase OS=Escherichia coli (strain UTI89 / UPEC) GN=nagA PE=3 SV=1 - [Q1REQ0_ECOUT]	9	5	1	5	18.06	40.9511	5.97314	1	0	8	0	0	0
Q834F7	EF_1698	NADPH-dependent FMN reductase domain protein OS=Enterococcus faecalis (strain ATCC 700802 / V583) GN=EF_1698 PE=4 SV=1 - [Q834F7_ENTFA]	9	1	1	1	8.75	17.5268	4.44971	4	0	5	0	0	0
Q836S2	EF_1036	Nucleoside diphosphate kinase OS=Enterococcus faecalis (strain ATCC 700802 / V583) GN=EF_1036 PE=3 SV=1 - [Q836S2_ENTFA]	9	1	1	1	12.03	14.946	7.56201	3	3	3	0	0	0
B4F298	fbp	Fructose-1,6-bisphosphatase class 1 OS=Proteus mirabilis (strain HI4320) OX=529507 GN=fbp PE=3 SV=1 - [F16PA_PROMH]	9	1	1	1	5.67	36.7936	5.96045	9	0	0	0	0	0
B4EUW4	rpsP	30S ribosomal protein S16 OS=Proteus mirabilis (strain HI4320) OX=529507 GN=rpsP PE=3 SV=1 - [RS16_PROMH]	9	3	1	3	45.12	9.09588	10.3306	8	0	1	0	0	0
B4F1I8	rpsS	30S ribosomal protein S19 OS=Proteus mirabilis (strain HI4320) OX=529507 GN=rpsS PE=3 SV=1 - [RS19_PROMH]	9	2	1	1	27.17	10.3837	10.3306	9	0	0	0	0	0
B4ESR0	sucB	Dihydrolipoyllysine-residue succinyltransferase component of 2-oxoglutarate dehydrogenase complex OS=Proteus mirabilis (strain HI4320) OX=529507 GN=sucB PE=3 SV=1 - [B4ESR0_PROMH]	9	6	1	5	26.37	43.5527	5.77002	3	0	6	0	0	0
B4F159	pfkA	ATP-dependent 6-phosphofructokinase OS=Proteus mirabilis (strain HI4320) OX=529507 GN=pfkA PE=3 SV=1 - [B4F159_PROMH]	9	2	1	2	8.31	35.5041	6.02393	9	0	0	0	0	0
B4F1M7	ppiB	Peptidyl-prolyl cis-trans isomerase OS=Proteus mirabilis (strain HI4320) OX=529507 GN=ppiB PE=3 SV=1 - [B4F1M7_PROMH]	9	2	1	2	14.63	18.1528	5.32568	3	0	1	5	0	0
B4F2E0	ptsG	Glucose-specific PTS system, EIIBC component OS=Proteus mirabilis (strain HI4320) OX=529507 GN=ptsG PE=4 SV=1 - [B4F2E0_PROMH]	9	2	1	1	6.02	51.7267	9.05615	7	1	1	0	0	0
B4EST5	modR	Molybdenum transport regulatory protein OS=Proteus mirabilis (strain HI4320) OX=529507 GN=modR PE=4 SV=1 - [B4EST5_PROMH]	9	1	1	1	5.32	28.7241	5.87158	9	0	0	0	0	0
B4EXP2	PMI3692	Putative lipoprotein OS=Proteus mirabilis (strain HI4320) OX=529507 GN=PMI3692 PE=4 SV=1 - [B4EXP2_PROMH]	9	1	1	1	4.75	64.4457	4.91943	9	0	0	0	0	0
B4EXB5	yntA	Putative nickel/di-oligopepetide ABC transporter, substrate-binding protein OS=Proteus mirabilis (strain HI4320) OX=529507 GN=yntA PE=4 SV=1 - [B4EXB5_PROMH]	9	7	1	7	19.35	57.8481	5.74463	1	0	8	0	0	0
B4F2L8	nrdD	Anaerobic ribonucleoside-triphosphate reductase OS=Proteus mirabilis (strain HI4320) OX=529507 GN=nrdD PE=4 SV=1 - [B4F2L8_PROMH]	9	4	1	4	7.3	79.9393	7.03467	9	0	0	0	0	0
B4EWN2	cfa	Cyclopropane-fatty-acyl-phospholipid synthase OS=Proteus mirabilis (strain HI4320) OX=529507 GN=cfa PE=4 SV=1 - [B4EWN2_PROMH]	9	3	1	3	8.85	44.278	6.97607	8	0	0	1	0	0
B4ETL1	pheT	Phenylalanine--tRNA ligase beta subunit OS=Proteus mirabilis (strain HI4320) OX=529507 GN=pheT PE=3 SV=1 - [B4ETL1_PROMH]	9	5	1	4	7.67	87.5821	4.99561	4	0	4	1	0	0
B4F0B4	rpe	Ribulose-phosphate 3-epimerase OS=Proteus mirabilis (strain HI4320) OX=529507 GN=rpe PE=3 SV=1 - [B4F0B4_PROMH]	9	5	1	5	33.48	24.5976	5.32568	6	0	3	0	0	0
B4ET44	PMI0732	Metallo-beta-lactamase superfamily protein OS=Proteus mirabilis (strain HI4320) OX=529507 GN=PMI0732 PE=4 SV=1 - [B4ET44_PROMH]	9	2	1	2	14.35	24.4491	5.89697	3	3	3	0	0	0
F2I907	HMPREF9243_0762	Lipoprotein OS=Aerococcus urinae (strain ACS-120-V-Col10a) GN=HMPREF9243_0762 PE=3 SV=1 - [F2I907_AERUA]	9	2	1	2	13.26	30.4513	4.51318	8	0	0	0	0	1
F2I5Q7	HMPREF9243_1391	Acylphosphatase OS=Aerococcus urinae (strain ACS-120-V-Col10a) GN=HMPREF9243_1391 PE=3 SV=1 - [F2I5Q7_AERUA]	9	2	1	2	22.83	10.4824	6.94678	3	0	5	0	0	1
F2I8W6	HMPREF9243_0717	Uncharacterized protein OS=Aerococcus urinae (strain ACS-120-V-Col10a) GN=HMPREF9243_0717 PE=4 SV=1 - [F2I8W6_AERUA]	9	3	1	3	18.97	26.9255	5.36377	7	0	1	0	0	1
F2I7U3	HMPREF9243_1812	ABC transporter, permease protein OS=Aerococcus urinae (strain ACS-120-V-Col10a) GN=HMPREF9243_1812 PE=3 SV=1 - [F2I7U3_AERUA]	9	3	1	3	7.92	55.6116	4.88135	2	0	3	4	0	0
F2I6R4	HMPREF9243_1637	Uncharacterized protein OS=Aerococcus urinae (strain ACS-120-V-Col10a) GN=HMPREF9243_1637 PE=4 SV=1 - [F2I6R4_AERUA]	9	3	1	3	25.82	21.9308	4.98291	8	0	1	0	0	0
F2I7G7	HMPREF9243_1756	Uncharacterized protein OS=Aerococcus urinae (strain ACS-120-V-Col10a) GN=HMPREF9243_1756 PE=4 SV=1 - [F2I7G7_AERUA]	9	5	1	5	16.54	43.4042	4.60205	3	2	4	0	0	0
F2I4J7	HMPREF9243_0955	FAD dependent oxidoreductase OS=Aerococcus urinae (strain ACS-120-V-Col10a) GN=HMPREF9243_0955 PE=4 SV=1 - [F2I4J7_AERUA]	9	4	1	3	7.68	68.1912	4.81787	1	1	7	0	0	0
F2I8N9	ppc	Phosphoenolpyruvate carboxylase OS=Aerococcus urinae (strain ACS-120-V-Col10a) GN=ppc PE=3 SV=1 - [F2I8N9_AERUA]	9	5	1	5	8.19	103.059	5.33838	2	1	4	2	0	0
F2I476	HMPREF9243_0813	Phosphoesterase OS=Aerococcus urinae (strain ACS-120-V-Col10a) GN=HMPREF9243_0813 PE=3 SV=1 - [F2I476_AERUA]	9	2	1	2	16.87	18.6403	5.35107	3	1	5	0	0	0
F2I678	HMPREF9243_1512	DEAD/DEAH box helicase OS=Aerococcus urinae (strain ACS-120-V-Col10a) GN=HMPREF9243_1512 PE=4 SV=1 - [F2I678_AERUA]	9	2	1	2	6.46	52.1647	9.49561	1	5	0	3	0	0
F2I663	polA	DNA polymerase I OS=Aerococcus urinae (strain ACS-120-V-Col10a) GN=polA PE=3 SV=1 - [F2I663_AERUA]	9	4	1	4	5.41	100.631	5.46533	2	5	1	0	0	1
K9EV05	rpsQ	30S ribosomal protein S17 OS=Actinobaculum massiliense ACS-171-V-Col2 OX=883066 GN=rpsQ PE=3 SV=1 - [K9EV05_9ACTO]	9	1	1	1	10.23	10.2925	9.70068	8	0	1	0	0	0
K9EYN1	pyrH	Uridylate kinase OS=Actinobaculum massiliense ACS-171-V-Col2 OX=883066 GN=pyrH PE=3 SV=1 - [K9EYN1_9ACTO]	9	2	1	2	12.55	26.3656	5.32568	9	0	0	0	0	0
K9EFS3	HMPREF9233_00275	4-alpha-glucanotransferase OS=Actinobaculum massiliense ACS-171-V-Col2 OX=883066 GN=HMPREF9233_00275 PE=3 SV=1 - [K9EFS3_9ACTO]	9	4	1	4	8.65	79.8019	4.94482	9	0	0	0	0	0
K9EYF2	HMPREF9233_00100	Uncharacterized protein OS=Actinobaculum massiliense ACS-171-V-Col2 OX=883066 GN=HMPREF9233_00100 PE=4 SV=1 - [K9EYF2_9ACTO]	9	3	1	3	10.44	46.7573	5.74463	9	0	0	0	0	0
K9EDH1	HMPREF9233_01695	HAD hydrolase, family IIA OS=Actinobaculum massiliense ACS-171-V-Col2 OX=883066 GN=HMPREF9233_01695 PE=4 SV=1 - [K9EDH1_9ACTO]	9	3	1	3	12.2	35.418	4.98291	9	0	0	0	0	0
K9ECM5	HMPREF9233_01157	Uncharacterized protein OS=Actinobaculum massiliense ACS-171-V-Col2 OX=883066 GN=HMPREF9233_01157 PE=4 SV=1 - [K9ECM5_9ACTO]	9	2	1	2	13.89	22.7206	4.05615	9	0	0	0	0	0
K9ECZ0	rpsT	30S ribosomal protein S20 OS=Actinobaculum massiliense ACS-171-V-Col2 OX=883066 GN=rpsT PE=3 SV=1 - [K9ECZ0_9ACTO]	9	1	1	1	13.64	9.93753	10.8872	3	6	0	0	0	0
K9EG04	HMPREF9233_01250	Uncharacterized protein OS=Actinobaculum massiliense ACS-171-V-Col2 OX=883066 GN=HMPREF9233_01250 PE=4 SV=1 - [K9EG04_9ACTO]	9	2	1	2	10.95	49.9257	8.52881	5	4	0	0	0	0
K9EYB8	HMPREF9233_00045	Uncharacterized protein OS=Actinobaculum massiliense ACS-171-V-Col2 OX=883066 GN=HMPREF9233_00045 PE=4 SV=1 - [K9EYB8_9ACTO]	9	2	1	2	28.87	10.6889	4.14502	5	2	2	0	0	0
K9EUE3	HMPREF9233_01554	Uncharacterized protein OS=Actinobaculum massiliense ACS-171-V-Col2 OX=883066 GN=HMPREF9233_01554 PE=4 SV=1 - [K9EUE3_9ACTO]	9	2	1	2	12.72	30.7922	5.37646	8	1	0	0	0	0
K9EI09	HMPREF9233_00273	Uncharacterized protein OS=Actinobaculum massiliense ACS-171-V-Col2 OX=883066 GN=HMPREF9233_00273 PE=4 SV=1 - [K9EI09_9ACTO]	9	3	1	3	17.17	21.6726	4.51318	7	1	1	0	0	0
K9EJM9	HMPREF9233_00179	Uncharacterized protein OS=Actinobaculum massiliense ACS-171-V-Col2 OX=883066 GN=HMPREF9233_00179 PE=4 SV=1 - [K9EJM9_9ACTO]	9	2	1	2	13.33	31.6704	4.32275	8	1	0	0	0	0
K9ED92	HMPREF9233_01620	Uncharacterized protein OS=Actinobaculum massiliense ACS-171-V-Col2 OX=883066 GN=HMPREF9233_01620 PE=3 SV=1 - [K9ED92_9ACTO]	9	4	1	4	10.25	67.0512	5.30029	9	0	0	0	0	0
Q1R6H1	rbfA	Ribosome-binding factor A OS=Escherichia coli (strain UTI89 / UPEC) GN=rbfA PE=3 SV=2 - [RBFA_ECOUT]	9	3	1	3	26.32	15.1448	6.20166	0	0	7	2	0	0
Q1R7P7	ygdH	Uncharacterized protein OS=Escherichia coli (strain UTI89 / UPEC) GN=ygdH PE=4 SV=1 - [Q1R7P7_ECOUT]	9	6	1	4	16.52	50.9392	6.48096	0	0	5	4	0	0
Q1R5H0	livK	Leucine-specific binding protein OS=Escherichia coli (strain UTI89 / UPEC) GN=livK PE=4 SV=1 - [Q1R5H0_ECOUT]	9	5	1	5	13.18	41.6009	5.89697	0	0	1	8	0	0
Q1R7C9	bglA	6-phospho-beta-glucosidase BglA OS=Escherichia coli (strain UTI89 / UPEC) GN=bglA PE=3 SV=1 - [Q1R7C9_ECOUT]	9	3	1	3	8.04	55.9101	5.73193	0	0	0	9	0	0
Q1R7C6	gcvT	Aminomethyltransferase OS=Escherichia coli (strain UTI89 / UPEC) GN=gcvT PE=3 SV=1 - [GCST_ECOUT]	9	5	1	5	17.31	40.1232	5.56689	0	0	9	0	0	0
Q1R6F2	rpmA	50S ribosomal protein L27 OS=Escherichia coli (strain UTI89 / UPEC) GN=rpmA PE=3 SV=1 - [RL27_ECOUT]	9	1	1	1	12.94	9.11888	10.5796	0	0	9	0	0	0
Q1R4U2	rpoZ	DNA-directed RNA polymerase subunit omega OS=Escherichia coli (strain UTI89 / UPEC) GN=rpoZ PE=3 SV=1 - [RPOZ_ECOUT]	9	2	1	2	26.37	10.2304	4.91943	0	0	9	0	0	0
Q1R363	ulaE	L-ribulose-5-phosphate 3-epimerase UlaE OS=Escherichia coli (strain UTI89 / UPEC) GN=ulaE PE=3 SV=1 - [ULAE_ECOUT]	9	3	1	3	12.32	32.014	5.23682	0	0	9	0	0	0
Q1R4K6	glmS	Glutamine--fructose-6-phosphate aminotransferase [isomerizing] OS=Escherichia coli (strain UTI89 / UPEC) GN=glmS PE=3 SV=1 - [Q1R4K6_ECOUT]	9	2	1	2	3.61	66.8246	5.87158	0	0	9	0	0	0
Q1R2C2	yfdQ2	Uncharacterized protein OS=Escherichia coli (strain UTI89 / UPEC) GN=yfdQ2 PE=4 SV=1 - [Q1R2C2_ECOUT]	9	4	2	4	19.34	30.4236	5.10986	0	0	9	0	0	0
Q1R686	yhdH	Protein YhdH OS=Escherichia coli (strain UTI89 / UPEC) GN=yhdH PE=4 SV=1 - [Q1R686_ECOUT]	9	4	1	4	15.12	34.6709	6.41748	0	0	9	0	0	0
Q1R318	nrdD	NrdD subunit of ribonucleoside-triphosphate reductase and anaerobic nucleoside-triphosphate reductase activating system OS=Escherichia coli (strain UTI89 / UPEC) GN=nrdD PE=4 SV=1 - [Q1R318_ECOUT]	9	6	1	6	9.41	80.0181	6.82959	0	0	9	0	0	0
Q1R6Q2	ebgA	Beta-galactosidase OS=Escherichia coli (strain UTI89 / UPEC) GN=ebgA PE=3 SV=1 - [Q1R6Q2_ECOUT]	9	4	1	4	4.32	124.3	5.47803	0	0	9	0	0	0
Q1R7V9	ygbK	Uncharacterized protein OS=Escherichia coli (strain UTI89 / UPEC) GN=ygbK PE=4 SV=1 - [Q1R7V9_ECOUT]	9	2	1	2	7.62	44.877	6.53662	0	0	9	0	0	0
B4EUW7	rplS	50S ribosomal protein L19 OS=Proteus mirabilis (strain HI4320) OX=529507 GN=rplS PE=3 SV=1 - [RL19_PROMH]	9	3	1	1	28.21	13.3373	10.6528	0	0	9	0	0	0
B4F1F7	eda	Putative Khg/KdpG aldolase [includes: 4-hydroxy-2-oxoglutarate aldolase and 2-dehydro-3-deoxy-phosphogluconate aldolase OS=Proteus mirabilis (strain HI4320) OX=529507 GN=eda PE=4 SV=1 - [B4F1F7_PROMH]	9	5	1	5	26.42	22.838	6.771	0	0	9	0	0	0
Q1RF98	clpP	ATP-dependent Clp protease proteolytic subunit OS=Escherichia coli (strain UTI89 / UPEC) GN=clpP PE=3 SV=1 - [CLPP_ECOUT]	8	3	1	3	21.74	23.1716	5.79541	3	0	1	4	0	0
Q1RC61	pspB	Phage shock protein B, putative inner membrane protein OS=Escherichia coli (strain UTI89 / UPEC) GN=pspB PE=4 SV=1 - [Q1RC61_ECOUT]	8	2	1	2	33.78	8.75761	7.43018	6	0	2	0	0	0
Q1R5A0	chuX	Uncharacterized protein OS=Escherichia coli (strain UTI89 / UPEC) GN=chuX PE=4 SV=1 - [Q1R5A0_ECOUT]	8	4	1	4	37.2	18.2751	6.18896	1	0	7	0	0	0
Q1RDS5	pepN	Aminopeptidase N OS=Escherichia coli (strain UTI89 / UPEC) GN=pepN PE=4 SV=1 - [Q1RDS5_ECOUT]	8	6	1	6	9.08	98.9007	5.2876	1	0	3	4	0	0
Q1RE65	artJ	Arginine-binding periplasmic protein 2 OS=Escherichia coli (strain UTI89 / UPEC) GN=artJ PE=3 SV=1 - [Q1RE65_ECOUT]	8	4	1	4	21.92	28.7197	8.29443	2	0	6	0	0	0
Q1R6N2	yqjD	Uncharacterized protein OS=Escherichia coli (strain UTI89 / UPEC) GN=yqjD PE=4 SV=1 - [Q1R6N2_ECOUT]	8	1	1	1	15.84	11.0449	9.08545	5	0	3	0	0	0
Q838I4	sodA	Superoxide dismutase [Fe] OS=Enterococcus faecalis (strain ATCC 700802 / V583) GN=sodA PE=3 SV=1 - [SODM_ENTFA]	8	3	1	3	20.3	22.6831	5.13525	6	1	1	0	0	0
Q836B3	EF_1202	UPF0297 protein EF_1202 OS=Enterococcus faecalis (strain ATCC 700802 / V583) GN=EF_1202 PE=1 SV=1 - [Y1202_ENTFA]	8	2	1	1	37.08	10.5383	5.24951	5	0	0	3	0	0
Q839X9	EF_0020	PTS system, mannose-specific IIAB components OS=Enterococcus faecalis (strain ATCC 700802 / V583) GN=EF_0020 PE=4 SV=1 - [Q839X9_ENTFA]	8	3	1	3	12.12	35.5015	5.23682	1	4	3	0	0	0
H7C6Z5	EF_0517	2-dehydropantoate 2-reductase OS=Enterococcus faecalis (strain ATCC 700802 / V583) GN=EF_0517 PE=3 SV=1 - [H7C6Z5_ENTFA]	8	5	2	5	21.79	33.9683	5.63037	1	2	5	0	0	0
Q839Z4	dnaN	Beta sliding clamp OS=Enterococcus faecalis (strain ATCC 700802 / V583) GN=dnaN PE=3 SV=1 - [Q839Z4_ENTFA]	8	2	1	1	6.12	42.1878	4.91943	6	2	0	0	0	0
B4EU53	clpP	ATP-dependent Clp protease proteolytic subunit OS=Proteus mirabilis (strain HI4320) OX=529507 GN=clpP PE=3 SV=1 - [CLPP_PROMH]	8	1	1	1	7.25	23.2336	5.41455	7	0	1	0	0	0
B4F1J4	rplN	50S ribosomal protein L14 OS=Proteus mirabilis (strain HI4320) OX=529507 GN=rplN PE=3 SV=1 - [RL14_PROMH]	8	3	1	2	30.08	13.6495	10.272	8	0	0	0	0	0
B4ETP5	PMI1113	Probable transcriptional regulatory protein PMI1113 OS=Proteus mirabilis (strain HI4320) OX=529507 GN=PMI1113 PE=3 SV=1 - [Y1113_PROMH]	8	3	1	2	10.36	26.9492	4.7417	4	0	0	4	0	0
B4F254	accA	Acetyl-coenzyme A carboxylase carboxyl transferase subunit alpha OS=Proteus mirabilis (strain HI4320) OX=529507 GN=accA PE=3 SV=1 - [B4F254_PROMH]	8	2	1	2	8.46	35.5263	5.79541	8	0	0	0	0	0
B4EVE8	PMI0874	UPF0227 protein PMI0874 OS=Proteus mirabilis (strain HI4320) OX=529507 GN=PMI0874 PE=3 SV=1 - [B4EVE8_PROMH]	8	1	2	1	6.63	21.0948	6.94678	6	0	0	2	0	0
B4EXJ7	PMI3647	Probable sigma(54) modulation protein OS=Proteus mirabilis (strain HI4320) OX=529507 GN=PMI3647 PE=4 SV=1 - [B4EXJ7_PROMH]	8	2	1	2	27.37	10.6307	7.57666	7	0	1	0	0	0
B4EZU9	iscR	HTH-type transcriptional regulator IscR OS=Proteus mirabilis (strain HI4320) OX=529507 GN=iscR PE=4 SV=1 - [B4EZU9_PROMH]	8	2	2	2	14.63	18.1342	5.92236	6	2	0	0	0	0
B4ETC9	fabG	3-oxoacyl-[acyl-carrier protein] reductase OS=Proteus mirabilis (strain HI4320) OX=529507 GN=fabG PE=4 SV=1 - [B4ETC9_PROMH]	8	4	1	2	25.82	25.7453	7.1958	5	0	3	0	0	0
B4EUT6	nqrC	Na(+)-translocating NADH-quinone reductase subunit C OS=Proteus mirabilis (strain HI4320) OX=529507 GN=nqrC PE=3 SV=1 - [B4EUT6_PROMH]	8	2	1	2	8.43	28.4198	6.13818	8	0	0	0	0	0
B4F2V4	mog	Molybdopterin biosynthesis protein OS=Proteus mirabilis (strain HI4320) OX=529507 GN=mog PE=4 SV=1 - [B4F2V4_PROMH]	8	2	1	2	11.79	21.1711	5.10986	1	0	0	7	0	0
B4EZI4	glnA	Glutamine synthetase OS=Proteus mirabilis (strain HI4320) OX=529507 GN=glnA PE=3 SV=1 - [B4EZI4_PROMH]	8	4	1	4	12.79	52.2918	5.2749	4	0	4	0	0	0
B4EUT4	nqrA	Na(+)-translocating NADH-quinone reductase subunit A OS=Proteus mirabilis (strain HI4320) OX=529507 GN=nqrA PE=3 SV=1 - [B4EUT4_PROMH]	8	5	1	5	14.13	49.2092	6.25244	8	0	0	0	0	0
B4EV68	uca	Putative major fimbrial subunit OS=Proteus mirabilis (strain HI4320) OX=529507 GN=uca PE=4 SV=1 - [B4EV68_PROMH]	8	2	1	2	16.57	19.0566	5.47803	4	1	3	0	0	0
B4EYH9	potD	Putrescine-binding periplasmic protein OS=Proteus mirabilis (strain HI4320) OX=529507 GN=potD PE=3 SV=1 - [B4EYH9_PROMH]	8	2	1	2	7.2	38.7365	4.99561	1	5	2	0	0	0
B4F0H2	PMI1954	Universal stress protein OS=Proteus mirabilis (strain HI4320) OX=529507 GN=PMI1954 PE=4 SV=1 - [B4F0H2_PROMH]	8	1	1	1	7.59	16.2206	5.32568	8	0	0	0	0	0
B4F1Q0	wzz	O-antigen chain length determinant OS=Proteus mirabilis (strain HI4320) OX=529507 GN=wzz PE=4 SV=1 - [B4F1Q0_PROMH]	8	2	1	1	5.65	41.9669	6.66846	8	0	0	0	0	0
F2I8I5	HMPREF9243_0646	RecF/RecN/SMC N-terminal domain protein OS=Aerococcus urinae (strain ACS-120-V-Col10a) GN=HMPREF9243_0646 PE=4 SV=1 - [F2I8I5_AERUA]	8	2	1	2	3.15	106.71	4.83057	3	2	0	0	0	3
F2I7U7	HMPREF9243_1817	C4-dicarboxylate anaerobic carrier OS=Aerococcus urinae (strain ACS-120-V-Col10a) GN=HMPREF9243_1817 PE=4 SV=1 - [F2I7U7_AERUA]	8	2	1	2	3.67	61.884	4.77979	6	1	1	0	0	0
F2I8J6	HMPREF9243_0657	Phenylalanine--tRNA ligase beta subunit OS=Aerococcus urinae (strain ACS-120-V-Col10a) GN=HMPREF9243_0657 PE=3 SV=1 - [F2I8J6_AERUA]	8	1	1	1	15.82	19.4797	4.65283	6	2	0	0	0	0
F2I5F6	dapB	4-hydroxy-tetrahydrodipicolinate reductase OS=Aerococcus urinae (strain ACS-120-V-Col10a) GN=dapB PE=3 SV=1 - [F2I5F6_AERUA]	8	4	1	4	21.15	28.5063	5.31299	4	2	2	0	0	0
F2I7I7	HMPREF9243_1778	Glycosyl hydrolase family 2, TIM barrel domain protein OS=Aerococcus urinae (strain ACS-120-V-Col10a) GN=HMPREF9243_1778 PE=3 SV=1 - [F2I7I7_AERUA]	8	3	1	3	6.71	70.7077	5.17334	7	0	1	0	0	0
F2I8M7	HMPREF9243_0694	ABC transporter, ATP-binding protein OS=Aerococcus urinae (strain ACS-120-V-Col10a) GN=HMPREF9243_0694 PE=4 SV=1 - [F2I8M7_AERUA]	8	3	1	3	6.12	63.9508	5.59229	5	2	1	0	0	0
F2I5Y0	HMPREF9243_0102	Fumarate reductase flavoprotein subunit OS=Aerococcus urinae (strain ACS-120-V-Col10a) GN=HMPREF9243_0102 PE=4 SV=1 - [F2I5Y0_AERUA]	8	2	1	2	6.24	47.339	4.94482	6	2	0	0	0	0
F2I6X3	trxB	Thioredoxin reductase OS=Aerococcus urinae (strain ACS-120-V-Col10a) GN=trxB PE=3 SV=1 - [F2I6X3_AERUA]	8	3	1	3	13.18	33.3908	5.03369	3	3	0	2	0	0
F2I8P1	ychF	Ribosome-binding ATPase YchF OS=Aerococcus urinae (strain ACS-120-V-Col10a) GN=ychF PE=3 SV=1 - [F2I8P1_AERUA]	8	2	2	1	6.85	40.3283	4.79248	5	1	0	2	0	0
F2I8E8	HMPREF9243_1973	Branched-chain amino acid ABC transporter, permease protein OS=Aerococcus urinae (strain ACS-120-V-Col10a) GN=HMPREF9243_1973 PE=3 SV=1 - [F2I8E8_AERUA]	8	1	1	1	2.99	35.7362	9.15869	1	3	0	4	0	0
K9ECX8	ppk	Polyphosphate kinase OS=Actinobaculum massiliense ACS-171-V-Col2 OX=883066 GN=ppk PE=3 SV=1 - [K9ECX8_9ACTO]	8	4	1	4	5.75	116.968	5.71924	8	0	0	0	0	0
K9EU77	HMPREF9233_01469	Rne/Rng family ribonuclease OS=Actinobaculum massiliense ACS-171-V-Col2 OX=883066 GN=HMPREF9233_01469 PE=4 SV=1 - [K9EU77_9ACTO]	8	3	1	3	5.23	92.8658	9.5835	8	0	0	0	0	0
K9EHU4	pfkA	ATP-dependent 6-phosphofructokinase OS=Actinobaculum massiliense ACS-171-V-Col2 OX=883066 GN=pfkA PE=3 SV=1 - [K9EHU4_9ACTO]	8	4	1	4	16.49	39.4164	6.20166	8	0	0	0	0	0
K9EJK3	murG	UDP-N-acetylglucosamine--N-acetylmuramyl-(pentapeptide) pyrophosphoryl-undecaprenol N-acetylglucosamine transferase OS=Actinobaculum massiliense ACS-171-V-Col2 OX=883066 GN=murG PE=3 SV=1 - [K9EJK3_9ACTO]	8	4	1	4	22.7	39.0276	6.97607	6	0	2	0	0	0
K9ECN7	HMPREF9233_01172	Amidohydrolase OS=Actinobaculum massiliense ACS-171-V-Col2 OX=883066 GN=HMPREF9233_01172 PE=4 SV=1 - [K9ECN7_9ACTO]	8	3	1	3	12.08	44.4795	5.13525	7	1	0	0	0	0
K9EV77	HMPREF9233_01321	Uncharacterized protein OS=Actinobaculum massiliense ACS-171-V-Col2 OX=883066 GN=HMPREF9233_01321 PE=4 SV=1 - [K9EV77_9ACTO]	8	2	1	2	21.83	15.8502	5.63037	7	1	0	0	0	0
K9EX19	HMPREF9233_00294	Uncharacterized protein OS=Actinobaculum massiliense ACS-171-V-Col2 OX=883066 GN=HMPREF9233_00294 PE=4 SV=1 - [K9EX19_9ACTO]	8	3	1	3	14.01	34.6518	5.97314	8	0	0	0	0	0
K9EGH0	HMPREF9233_01099	Uncharacterized protein OS=Actinobaculum massiliense ACS-171-V-Col2 OX=883066 GN=HMPREF9233_01099 PE=4 SV=1 - [K9EGH0_9ACTO]	8	1	1	1	2.14	53.4599	4.91943	8	0	0	0	0	0
K9ECI4	HMPREF9233_01102	Uncharacterized protein OS=Actinobaculum massiliense ACS-171-V-Col2 OX=883066 GN=HMPREF9233_01102 PE=4 SV=1 - [K9ECI4_9ACTO]	8	2	1	2	9.55	34.1715	3.94189	8	0	0	0	0	0
K9F3B1	HMPREF9233_00008	Uncharacterized protein OS=Actinobaculum massiliense ACS-171-V-Col2 OX=883066 GN=HMPREF9233_00008 PE=4 SV=1 - [K9F3B1_9ACTO]	8	4	1	4	7.72	63.0998	5.07178	5	0	0	0	3	0
K9EEK5	HMPREF9233_00456	Gluconate:H+ symporter (GntP) family transporter OS=Actinobaculum massiliense ACS-171-V-Col2 OX=883066 GN=HMPREF9233_00456 PE=4 SV=1 - [K9EEK5_9ACTO]	8	2	1	2	5.56	47.2828	8.52881	4	4	0	0	0	0
K9EB45	HMPREF9233_01416	Uncharacterized protein OS=Actinobaculum massiliense ACS-171-V-Col2 OX=883066 GN=HMPREF9233_01416 PE=4 SV=1 - [K9EB45_9ACTO]	8	2	1	2	3.99	64.4265	6.27783	6	1	1	0	0	0
K9ED77	HMPREF9233_00970	Uncharacterized protein OS=Actinobaculum massiliense ACS-171-V-Col2 OX=883066 GN=HMPREF9233_00970 PE=4 SV=1 - [K9ED77_9ACTO]	8	1	1	1	2.5	48.813	6.27783	6	2	0	0	0	0
K9F3C8	HMPREF9233_00033	Glycogen debranching enzyme GlgX OS=Actinobaculum massiliense ACS-171-V-Col2 OX=883066 GN=HMPREF9233_00033 PE=3 SV=1 - [K9F3C8_9ACTO]	8	1	1	1	2.28	88.9555	4.67822	8	0	0	0	0	0
K9EI69	glgB	1,4-alpha-glucan branching enzyme GlgB OS=Actinobaculum massiliense ACS-171-V-Col2 OX=883066 GN=glgB PE=3 SV=1 - [K9EI69_9ACTO]	8	2	1	2	4.56	86.0096	4.83057	6	0	2	0	0	0
K9EG50	HMPREF9233_00435	Uncharacterized protein OS=Actinobaculum massiliense ACS-171-V-Col2 OX=883066 GN=HMPREF9233_00435 PE=4 SV=1 - [K9EG50_9ACTO]	8	2	1	2	14.29	17.5938	6.78564	2	4	2	0	0	0
K9EFY2	HMPREF9233_00350	Uncharacterized protein OS=Actinobaculum massiliense ACS-171-V-Col2 OX=883066 GN=HMPREF9233_00350 PE=4 SV=1 - [K9EFY2_9ACTO]	8	2	1	2	15.34	18.2532	4.90674	7	1	0	0	0	0
K9F0S8	HMPREF9233_00866	LPXTG-domain-containing protein cell wall anchor domain OS=Actinobaculum massiliense ACS-171-V-Col2 OX=883066 GN=HMPREF9233_00866 PE=4 SV=1 - [K9F0S8_9ACTO]	8	4	1	4	11.57	54.0588	6.75635	5	1	2	0	0	0
K9EDA7	HMPREF9233_01640	Uncharacterized protein OS=Actinobaculum massiliense ACS-171-V-Col2 OX=883066 GN=HMPREF9233_01640 PE=3 SV=1 - [K9EDA7_9ACTO]	8	2	1	2	6.08	71.9393	5.12256	8	0	0	0	0	0
Q835M2	aceF	Dihydrolipoamide acetyltransferase component of pyruvate dehydrogenase complex OS=Enterococcus faecalis (strain ATCC 700802 / V583) GN=aceF PE=3 SV=1 - [Q835M2_ENTFA]	8	2	1	1	7.05	56.642	4.81787	0	2	6	0	0	0
F2I4M3	accC	Acetyl-CoA carboxylase, biotin carboxylase subunit OS=Aerococcus urinae (strain ACS-120-V-Col10a) GN=accC PE=4 SV=1 - [F2I4M3_AERUA]	8	4	1	4	13.7	51.7106	5.07178	0	4	1	3	0	0
Q1R6S9	hldE	Bifunctional protein HldE OS=Escherichia coli (strain UTI89 / UPEC) GN=hldE PE=3 SV=1 - [HLDE_ECOUT]	8	2	1	2	5.03	51.0037	5.41455	0	0	4	4	0	0
Q1RG17	frr	Ribosome-recycling factor OS=Escherichia coli (strain UTI89 / UPEC) GN=frr PE=3 SV=1 - [RRF_ECOUT]	8	2	2	2	15.68	20.6259	6.88818	0	0	4	4	0	0
Q1RCL7	ychN	Uncharacterized protein OS=Escherichia coli (strain UTI89 / UPEC) GN=ychN PE=4 SV=1 - [Q1RCL7_ECOUT]	8	3	1	3	40.17	12.7117	5.10986	0	0	2	6	0	0
Q1REQ3	asnB	Glutamine-hydrolyzing asparagine synthetase B OS=Escherichia coli (strain UTI89 / UPEC) GN=asnB PE=4 SV=1 - [Q1REQ3_ECOUT]	8	5	1	5	11.71	71.7749	6.96143	0	0	7	1	0	0
Q1R9I2	nrdA	Ribonucleoside-diphosphate reductase OS=Escherichia coli (strain UTI89 / UPEC) GN=nrdA PE=3 SV=1 - [Q1R9I2_ECOUT]	8	6	1	6	8.67	85.6642	6.17627	0	0	2	6	0	0
Q1RD23	phoP	Transcriptional regulatory protein OS=Escherichia coli (strain UTI89 / UPEC) GN=phoP PE=4 SV=1 - [Q1RD23_ECOUT]	8	3	1	3	19.28	25.5193	5.26221	0	0	6	2	0	0
Q1RFR0	yagU	Uncharacterized protein OS=Escherichia coli (strain UTI89 / UPEC) GN=yagU PE=4 SV=1 - [Q1RFR0_ECOUT]	8	1	1	1	5.39	22.9679	7.02002	0	0	0	8	0	0
F2I7R5	HMPREF9243_0507	Uncharacterized protein OS=Aerococcus urinae (strain ACS-120-V-Col10a) GN=HMPREF9243_0507 PE=4 SV=1 - [F2I7R5_AERUA]	8	4	1	4	9.34	52.3452	4.81787	0	0	1	3	0	4
F2I4X2	parE	DNA topoisomerase 4 subunit B OS=Aerococcus urinae (strain ACS-120-V-Col10a) GN=parE PE=3 SV=1 - [F2I4X2_AERUA]	8	1	1	1	1.16	77.1441	5.97314	0	0	0	8	0	0
Q1REN7	glnS	Glutamine--tRNA ligase OS=Escherichia coli (strain UTI89 / UPEC) GN=glnS PE=3 SV=1 - [SYQ_ECOUT]	8	3	1	3	9.03	63.4538	6.27783	0	0	8	0	0	0
Q1RC32	ydaA	Uncharacterized protein OS=Escherichia coli (strain UTI89 / UPEC) GN=ydaA PE=4 SV=1 - [Q1RC32_ECOUT]	8	5	1	5	20.89	35.6843	5.31299	0	0	8	0	0	0
Q1RD93	grxB	Glutaredoxin 2 OS=Escherichia coli (strain UTI89 / UPEC) GN=grxB PE=4 SV=1 - [Q1RD93_ECOUT]	8	2	1	2	9.77	24.3347	7.95752	0	0	8	0	0	0
Q1RC13	ldhA	Fermentative D-lactate dehydrogenase, NAD-dependent OS=Escherichia coli (strain UTI89 / UPEC) GN=ldhA PE=3 SV=1 - [Q1RC13_ECOUT]	8	5	1	5	20.36	36.4974	5.43994	0	0	8	0	0	0
Q1R9X5	UTI89_C2371	Uncharacterized protein OS=Escherichia coli (strain UTI89 / UPEC) GN=UTI89_C2371 PE=4 SV=1 - [Q1R9X5_ECOUT]	8	3	1	2	12.57	40.8808	8.33838	0	0	8	0	0	0
Q839Z0	rpsF	30S ribosomal protein S6 OS=Enterococcus faecalis (strain ATCC 700802 / V583) GN=rpsF PE=3 SV=1 - [RS6_ENTFA]	8	2	1	1	30	11.5979	5.12256	0	0	8	0	0	0
B4F1D8	PMI2128	Chondroitin sulfate ABC lyase OS=Proteus mirabilis (strain HI4320) OX=529507 GN=PMI2128 PE=3 SV=1 - [B4F1D8_PROMH]	8	4	1	4	3.55	114.211	8.17725	0	0	8	0	0	0
F2I759	HMPREF9243_1716	Lipoate--protein ligase OS=Aerococcus urinae (strain ACS-120-V-Col10a) GN=HMPREF9243_1716 PE=4 SV=1 - [F2I759_AERUA]	8	3	1	3	9.48	38.4773	4.79248	0	0	8	0	0	0
F2I4Y0	HMPREF9243_1110	Peptidase, S41 family OS=Aerococcus urinae (strain ACS-120-V-Col10a) GN=HMPREF9243_1110 PE=3 SV=1 - [F2I4Y0_AERUA]	8	2	1	2	4.83	54.4425	4.81787	0	0	0	0	0	8
Q1RBS4	ydeN	Putative sulfatase YdeN OS=Escherichia coli (strain UTI89 / UPEC) GN=ydeN PE=4 SV=1 - [Q1RBS4_ECOUT]	7	3	1	3	6.83	64.0948	6.27783	5	0	2	0	0	0
Q1R8J9	suhB	Inositol-1-monophosphatase OS=Escherichia coli (strain UTI89 / UPEC) GN=suhB PE=3 SV=1 - [Q1R8J9_ECOUT]	7	3	2	3	14.98	29.154	6.96143	2	0	3	2	0	0
Q1REH3	galT	Galactose-1-phosphate uridylyltransferase OS=Escherichia coli (strain UTI89 / UPEC) GN=galT PE=3 SV=1 - [Q1REH3_ECOUT]	7	2	1	2	7.18	39.5405	6.30322	2	0	5	0	0	0
Q1R381	vacB	Ribonuclease R OS=Escherichia coli (strain UTI89 / UPEC) GN=vacB PE=3 SV=1 - [Q1R381_ECOUT]	7	5	1	3	7.74	93.7074	8.52881	1	0	3	3	0	0
Q1RAN7	araF	L-arabinose-binding periplasmic protein OS=Escherichia coli (strain UTI89 / UPEC) GN=araF PE=4 SV=1 - [Q1RAN7_ECOUT]	7	4	1	4	16.18	37.4994	8.01611	2	4	1	0	0	0
Q1RB77	infC	Translation initiation factor IF-3 OS=Escherichia coli (strain UTI89 / UPEC) GN=infC PE=3 SV=1 - [Q1RB77_ECOUT]	7	1	2	1	9.03	16.6269	9.23193	2	0	5	0	0	0
Q839I2	deoB	Phosphopentomutase OS=Enterococcus faecalis (strain ATCC 700802 / V583) GN=deoB PE=3 SV=1 - [DEOB_ENTFA]	7	3	1	3	15.98	42.7725	5.07178	1	4	2	0	0	0
Q839X7	EF_0022	PTS system, mannose-specific IID component OS=Enterococcus faecalis (strain ATCC 700802 / V583) GN=EF_0022 PE=4 SV=1 - [Q839X7_ENTFA]	7	2	1	2	9.9	33.3089	9.37842	4	1	2	0	0	0
Q82Z29	EF_3250	Uncharacterized protein OS=Enterococcus faecalis (strain ATCC 700802 / V583) GN=EF_3250 PE=4 SV=1 - [Q82Z29_ENTFA]	7	1	1	1	2.79	69.947	5.30029	4	3	0	0	0	0
B4F259	fabZ	3-hydroxyacyl-[acyl-carrier-protein] dehydratase FabZ OS=Proteus mirabilis (strain HI4320) OX=529507 GN=fabZ PE=3 SV=1 - [FABZ_PROMH]	7	3	1	3	27.33	16.9899	6.32861	5	0	1	1	0	0
B4EUW0	luxS	S-ribosylhomocysteine lyase OS=Proteus mirabilis (strain HI4320) OX=529507 GN=luxS PE=3 SV=1 - [LUXS_PROMH]	7	2	1	2	19.88	19.1726	5.92236	7	0	0	0	0	0
B4F2B7	rimP	Ribosome maturation factor RimP OS=Proteus mirabilis (strain HI4320) OX=529507 GN=rimP PE=3 SV=1 - [RIMP_PROMH]	7	1	2	1	7.24	16.8787	4.729	1	0	2	4	0	0
B4EYV3	rplK	50S ribosomal protein L11 OS=Proteus mirabilis (strain HI4320) OX=529507 GN=rplK PE=3 SV=1 - [RL11_PROMH]	7	2	1	1	16.2	14.8519	9.51025	5	2	0	0	0	0
B4F2D7	PMI2289	UPF0325 protein PMI2289 OS=Proteus mirabilis (strain HI4320) OX=529507 GN=PMI2289 PE=3 SV=1 - [Y2289_PROMH]	7	2	1	2	17.19	15.2529	6.55127	6	1	0	0	0	0
B4EVE3	PMI0869	Putative nucleotide-binding protein OS=Proteus mirabilis (strain HI4320) OX=529507 GN=PMI0869 PE=4 SV=1 - [B4EVE3_PROMH]	7	1	1	1	21.55	12.7387	5.97314	7	0	0	0	0	0
B1VJ39	thrA	Bifunctional aspartokinase/homoserine dehydrogenase OS=Proteus mirabilis (strain HI4320) OX=529507 GN=thrA PE=3 SV=1 - [B1VJ39_PROMH]	7	3	1	2	5.13	89.575	5.61768	1	0	6	0	0	0
B4EUR6	PMI0334	Putative membrane protein OS=Proteus mirabilis (strain HI4320) OX=529507 GN=PMI0334 PE=4 SV=1 - [B4EUR6_PROMH]	7	1	1	1	6.95	21.1668	9.48096	7	0	0	0	0	0
B4F1R8	PMI2201	Uncharacterized protein OS=Proteus mirabilis (strain HI4320) OX=529507 GN=PMI2201 PE=4 SV=1 - [B4F1R8_PROMH]	7	2	1	2	7.13	44.7935	5.17334	4	1	2	0	0	0
B4F2L0	PMI3443	Putative lipid carrier protein OS=Proteus mirabilis (strain HI4320) OX=529507 GN=PMI3443 PE=4 SV=1 - [B4F2L0_PROMH]	7	1	1	1	6.21	20.5206	5.0083	4	3	0	0	0	0
B4EZH6	PMI1809	Uncharacterized protein OS=Proteus mirabilis (strain HI4320) OX=529507 GN=PMI1809 PE=4 SV=1 - [B4EZH6_PROMH]	7	1	1	1	13.27	10.5279	4.53857	4	0	3	0	0	0
B4EX04	ftsY	Signal recognition particle receptor FtsY OS=Proteus mirabilis (strain HI4320) OX=529507 GN=ftsY PE=3 SV=1 - [B4EX04_PROMH]	7	3	1	3	18.95	68.3911	4.89404	1	0	6	0	0	0
B4F268	hflK	Protein HflK OS=Proteus mirabilis (strain HI4320) OX=529507 GN=hflK PE=3 SV=1 - [B4F268_PROMH]	7	2	1	2	8.02	45.8771	8.104	6	1	0	0	0	0
B4EUM2	PMI0287	Putative amidohydrolase/metallopeptidase OS=Proteus mirabilis (strain HI4320) OX=529507 GN=PMI0287 PE=4 SV=1 - [B4EUM2_PROMH]	7	4	1	4	13.4	45.812	5.32568	2	0	5	0	0	0
F2I8P4	soj	Sporulation initiation inhibitor protein Soj OS=Aerococcus urinae (strain ACS-120-V-Col10a) GN=soj PE=4 SV=1 - [F2I8P4_AERUA]	7	2	1	2	14.57	27.7113	5.0083	6	1	0	0	0	0
F2I7Q4	hpt	Hypoxanthine phosphoribosyltransferase OS=Aerococcus urinae (strain ACS-120-V-Col10a) GN=hpt PE=3 SV=1 - [F2I7Q4_AERUA]	7	3	1	3	18.08	19.6862	4.81787	4	2	0	1	0	0
F2I6X7	HMPREF9243_0353	Putative gluconeogenesis factor OS=Aerococcus urinae (strain ACS-120-V-Col10a) GN=HMPREF9243_0353 PE=3 SV=1 - [F2I6X7_AERUA]	7	2	1	2	12.57	36.6236	4.98291	5	2	0	0	0	0
F2I6X6	HMPREF9243_0352	Nucleotide-binding protein HMPREF9243_0352 OS=Aerococcus urinae (strain ACS-120-V-Col10a) GN=HMPREF9243_0352 PE=3 SV=1 - [F2I6X6_AERUA]	7	2	1	2	9.06	33.7621	5.52881	2	0	5	0	0	0
F2I5D2	gyrB	DNA gyrase subunit B OS=Aerococcus urinae (strain ACS-120-V-Col10a) GN=gyrB PE=3 SV=1 - [F2I5D2_AERUA]	7	3	1	3	4.7	73.9563	5.47803	1	2	2	1	0	1
F2I8N2	HMPREF9243_1981	PIN domain protein OS=Aerococcus urinae (strain ACS-120-V-Col10a) GN=HMPREF9243_1981 PE=4 SV=1 - [F2I8N2_AERUA]	7	2	2	2	6.67	44.2569	5.021	3	1	0	0	0	3
F2I548	HMPREF9243_1200	Uncharacterized protein OS=Aerococcus urinae (strain ACS-120-V-Col10a) GN=HMPREF9243_1200 PE=4 SV=1 - [F2I548_AERUA]	7	1	1	1	4.47	28.4533	5.05908	4	3	0	0	0	0
F2I6Z4	proA	Gamma-glutamyl phosphate reductase OS=Aerococcus urinae (strain ACS-120-V-Col10a) GN=proA PE=3 SV=1 - [F2I6Z4_AERUA]	7	4	1	4	11.72	45.6039	5.18604	2	0	2	0	0	3
F2I5K0	argG	Argininosuccinate synthase OS=Aerococcus urinae (strain ACS-120-V-Col10a) GN=argG PE=3 SV=1 - [F2I5K0_AERUA]	7	5	1	5	16.79	43.9461	4.91943	1	1	0	5	0	0
F2I8D8	HMPREF9243_1960	CamS sex pheromone family protein OS=Aerococcus urinae (strain ACS-120-V-Col10a) GN=HMPREF9243_1960 PE=4 SV=1 - [F2I8D8_AERUA]	7	3	1	3	8.99	41.9766	4.88135	1	0	0	1	0	5
F2I6B0	ftsY	Signal recognition particle receptor FtsY OS=Aerococcus urinae (strain ACS-120-V-Col10a) GN=ftsY PE=3 SV=1 - [F2I6B0_AERUA]	7	5	1	5	19.06	37.8134	4.91943	2	0	3	0	0	2
F2I5Q4	recA	Protein RecA OS=Aerococcus urinae (strain ACS-120-V-Col10a) GN=recA PE=3 SV=1 - [F2I5Q4_AERUA]	7	3	2	3	9.7	40.0542	4.7417	1	2	1	0	0	3
F2I4Z6	hrcA	Heat-inducible transcription repressor HrcA OS=Aerococcus urinae (strain ACS-120-V-Col10a) GN=hrcA PE=3 SV=1 - [F2I4Z6_AERUA]	7	3	1	3	9.27	39.9546	5.37646	3	2	1	0	0	1
F2I8U6	HMPREF9243_2052	Dihydrolipoamide acetyltransferase component of pyruvate dehydrogenase complex OS=Aerococcus urinae (strain ACS-120-V-Col10a) GN=HMPREF9243_2052 PE=3 SV=1 - [F2I8U6_AERUA]	7	4	1	4	13.66	52.7367	5.10986	2	3	2	0	0	0
K9EF88	lepA	Elongation factor 4 OS=Actinobaculum massiliense ACS-171-V-Col2 OX=883066 GN=lepA PE=3 SV=1 - [K9EF88_9ACTO]	7	3	1	3	6.48	67.5408	5.13525	7	0	0	0	0	0
K9F061	HMPREF9233_01309	Glutamine--fructose-6-phosphate aminotransferase [isomerizing] OS=Actinobaculum massiliense ACS-171-V-Col2 OX=883066 GN=HMPREF9233_01309 PE=4 SV=1 - [K9F061_9ACTO]	7	4	1	4	9.41	64.5825	5.47803	3	4	0	0	0	0
K9EGT0	HMPREF9233_00635	Adenylosuccinate lyase OS=Actinobaculum massiliense ACS-171-V-Col2 OX=883066 GN=HMPREF9233_00635 PE=3 SV=1 - [K9EGT0_9ACTO]	7	3	1	3	7.4	57.9847	6.55127	7	0	0	0	0	0
K9ECT5	purA	Adenylosuccinate synthetase OS=Actinobaculum massiliense ACS-171-V-Col2 OX=883066 GN=purA PE=3 SV=1 - [K9ECT5_9ACTO]	7	3	1	3	10.72	46.3844	4.93213	5	0	2	0	0	0
K9EY99	secF	Protein-export membrane protein SecF OS=Actinobaculum massiliense ACS-171-V-Col2 OX=883066 GN=secF PE=3 SV=1 - [K9EY99_9ACTO]	7	2	1	2	5.07	40.7457	7.59131	2	2	3	0	0	0
K9EW99	HMPREF9233_01023	Phosphate-specific transport system accessory protein PhoU OS=Actinobaculum massiliense ACS-171-V-Col2 OX=883066 GN=HMPREF9233_01023 PE=3 SV=1 - [K9EW99_9ACTO]	7	5	1	5	25.55	25.4899	4.83057	6	1	0	0	0	0
K9EHF1	dapA	4-hydroxy-tetrahydrodipicolinate synthase OS=Actinobaculum massiliense ACS-171-V-Col2 OX=883066 GN=dapA PE=3 SV=1 - [K9EHF1_9ACTO]	7	2	1	2	9.4	31.1972	5.2749	7	0	0	0	0	0
K9EU91	HMPREF9233_01489	Uncharacterized protein OS=Actinobaculum massiliense ACS-171-V-Col2 OX=883066 GN=HMPREF9233_01489 PE=4 SV=1 - [K9EU91_9ACTO]	7	4	1	4	16.82	34.0508	7.26904	6	1	0	0	0	0
K9EZ35	HMPREF9233_01417	Uncharacterized protein OS=Actinobaculum massiliense ACS-171-V-Col2 OX=883066 GN=HMPREF9233_01417 PE=4 SV=1 - [K9EZ35_9ACTO]	7	2	1	2	4.25	63.932	6.01123	6	1	0	0	0	0
K9EHX1	HMPREF9233_00791	Uncharacterized protein OS=Actinobaculum massiliense ACS-171-V-Col2 OX=883066 GN=HMPREF9233_00791 PE=4 SV=1 - [K9EHX1_9ACTO]	7	3	1	3	7.18	70.5016	4.7417	7	0	0	0	0	0
K9EYF8	HMPREF9233_00110	Uncharacterized protein OS=Actinobaculum massiliense ACS-171-V-Col2 OX=883066 GN=HMPREF9233_00110 PE=4 SV=1 - [K9EYF8_9ACTO]	7	2	1	1	14.41	26.01	5.03369	7	0	0	0	0	0
K9EZ50	HMPREF9233_01442	Uncharacterized protein OS=Actinobaculum massiliense ACS-171-V-Col2 OX=883066 GN=HMPREF9233_01442 PE=4 SV=1 - [K9EZ50_9ACTO]	7	3	1	3	6.12	65.991	9.51025	3	0	4	0	0	0
K9EYC8	HMPREF9233_00065	Uncharacterized protein OS=Actinobaculum massiliense ACS-171-V-Col2 OX=883066 GN=HMPREF9233_00065 PE=4 SV=1 - [K9EYC8_9ACTO]	7	5	1	5	13.53	48.4772	4.80518	6	0	1	0	0	0
K9EFW2	gatC	Aspartyl/glutamyl-tRNA(Asn/Gln) amidotransferase subunit C OS=Actinobaculum massiliense ACS-171-V-Col2 OX=883066 GN=gatC PE=3 SV=1 - [K9EFW2_9ACTO]	7	3	1	3	58.16	10.5213	4.2085	7	0	0	0	0	0
K9EFL1	HMPREF9233_01633	Uncharacterized protein OS=Actinobaculum massiliense ACS-171-V-Col2 OX=883066 GN=HMPREF9233_01633 PE=4 SV=1 - [K9EFL1_9ACTO]	7	3	1	3	25.98	21.9058	4.36084	7	0	0	0	0	0
K9EXI7	HMPREF9233_00489	Uncharacterized protein OS=Actinobaculum massiliense ACS-171-V-Col2 OX=883066 GN=HMPREF9233_00489 PE=4 SV=1 - [K9EXI7_9ACTO]	7	3	1	3	17.1	31.0918	4.67822	2	0	5	0	0	0
Q1REN4	fur	Ferric uptake regulation protein OS=Escherichia coli (strain UTI89 / UPEC) GN=fur PE=3 SV=1 - [Q1REN4_ECOUT]	7	2	1	2	16.89	16.7844	6.11279	0	3	2	2	0	0
Q1RG57	panC	Pantothenate synthetase OS=Escherichia coli (strain UTI89 / UPEC) GN=panC PE=3 SV=1 - [PANC_ECOUT]	7	2	1	2	8.48	31.5587	6.27783	0	0	6	1	0	0
Q1R270	prfC	Peptide chain release factor 3 OS=Escherichia coli (strain UTI89 / UPEC) GN=prfC PE=3 SV=1 - [RF3_ECOUT]	7	4	1	4	11.17	59.2902	5.97314	0	0	0	7	0	0
Q1REA5	ybiS	Protein YbiS OS=Escherichia coli (strain UTI89 / UPEC) GN=ybiS PE=4 SV=1 - [Q1REA5_ECOUT]	7	3	1	3	14.05	33.3042	6.40479	0	0	0	7	0	0
Q1R4H2	yifE	Uncharacterized protein OS=Escherichia coli (strain UTI89 / UPEC) GN=yifE PE=4 SV=1 - [Q1R4H2_ECOUT]	7	3	2	3	23.21	13.1254	6.55127	0	0	5	2	0	0
Q1R6W0	ygiN	Protein YgiN OS=Escherichia coli (strain UTI89 / UPEC) GN=ygiN PE=4 SV=1 - [Q1R6W0_ECOUT]	7	2	1	2	17.31	11.5248	6.23975	0	0	5	2	0	0
Q1R5P7	aroK	Shikimate kinase 1 OS=Escherichia coli (strain UTI89 / UPEC) GN=aroK PE=3 SV=1 - [Q1R5P7_ECOUT]	7	4	1	4	20.42	26.9569	5.77002	0	0	5	2	0	0
Q1RD65	fabD	Malonyl CoA-acyl carrier protein transacylase OS=Escherichia coli (strain UTI89 / UPEC) GN=fabD PE=3 SV=1 - [Q1RD65_ECOUT]	7	3	2	3	11	32.3964	5.03369	0	0	5	2	0	0
Q1R5L9	gntT	High-affinitygluconate permease OS=Escherichia coli (strain UTI89 / UPEC) GN=gntT PE=4 SV=1 - [Q1R5L9_ECOUT]	7	3	1	3	7.31	45.9359	8.23584	0	0	3	4	0	0
Q1R780	gshB	Glutathione synthetase OS=Escherichia coli (strain UTI89 / UPEC) GN=gshB PE=3 SV=1 - [Q1R780_ECOUT]	7	3	1	3	12.34	35.5903	5.16064	0	0	4	3	0	0
B4ETL0	pheS	Phenylalanine--tRNA ligase alpha subunit OS=Proteus mirabilis (strain HI4320) OX=529507 GN=pheS PE=3 SV=1 - [SYFA_PROMH]	7	2	1	1	5.81	37.1628	5.93506	0	0	6	1	0	0
B4EZ40	menB	1,4-dihydroxy-2-naphthoyl-CoA synthase OS=Proteus mirabilis (strain HI4320) OX=529507 GN=menB PE=3 SV=1 - [B4EZ40_PROMH]	7	5	2	5	17.54	31.6716	6.31592	0	0	2	5	0	0
F2I7M3	murF	UDP-N-acetylmuramoyl-tripeptide--D-alanyl-D-alanine ligase OS=Aerococcus urinae (strain ACS-120-V-Col10a) GN=murF PE=3 SV=1 - [F2I7M3_AERUA]	7	2	1	2	7.14	50.3496	4.90674	0	0	0	1	0	6
F2I6G8	tkt	Transketolase OS=Aerococcus urinae (strain ACS-120-V-Col10a) GN=tkt PE=3 SV=1 - [F2I6G8_AERUA]	7	4	1	4	8.58	73.3671	4.95752	0	0	0	5	2	0
F2I6R0	alr	Alanine racemase OS=Aerococcus urinae (strain ACS-120-V-Col10a) GN=alr PE=3 SV=1 - [F2I6R0_AERUA]	7	1	1	1	4.16	42.4075	5.2876	0	0	2	5	0	0
Q1R814	mprA	Regulator of plasmid McrB operon OS=Escherichia coli (strain UTI89 / UPEC) GN=mprA PE=4 SV=1 - [Q1R814_ECOUT]	7	2	1	2	11.93	20.5503	6.21436	0	0	7	0	0	0
Q1R7G0	ygeX	Putative dehydratase OS=Escherichia coli (strain UTI89 / UPEC) GN=ygeX PE=4 SV=1 - [Q1R7G0_ECOUT]	7	5	1	5	18.59	43.2807	5.85889	0	0	7	0	0	0
Q1RBG0	gst	Glutathione S-transferase OS=Escherichia coli (strain UTI89 / UPEC) GN=gst PE=4 SV=1 - [Q1RBG0_ECOUT]	7	1	1	1	5.47	22.8428	6.55127	0	0	7	0	0	0
Q1RE60	ybjP	Putative lipoprotein YbjP OS=Escherichia coli (strain UTI89 / UPEC) GN=ybjP PE=4 SV=1 - [Q1RE60_ECOUT]	7	5	1	5	40.78	19.8639	6.90283	0	0	7	0	0	0
Q1R365	sgaA	Putative PTS system enzyme II A component subunit of SgaTBA, a putative PTS permease OS=Escherichia coli (strain UTI89 / UPEC) GN=sgaA PE=4 SV=1 - [Q1R365_ECOUT]	7	2	1	2	15.58	17.2148	4.729	0	0	7	0	0	0
B4EY20	fixB	Protein FixB OS=Proteus mirabilis (strain HI4320) OX=529507 GN=fixB PE=3 SV=1 - [B4EY20_PROMH]	7	3	1	3	10.9	33.5142	5.66846	0	0	7	0	0	0
B4F1F3	PMI2143	Putative arylsulfatase OS=Proteus mirabilis (strain HI4320) OX=529507 GN=PMI2143 PE=4 SV=1 - [B4F1F3_PROMH]	7	5	1	5	9.7	59.3487	5.92236	0	0	7	0	0	0
F2I4R7	glyQ	Glycine--tRNA ligase alpha subunit OS=Aerococcus urinae (strain ACS-120-V-Col10a) GN=glyQ PE=3 SV=1 - [F2I4R7_AERUA]	7	3	1	3	13.31	35.5793	5.32568	0	0	5	0	0	2
F2I5J6	fucO	Lactaldehyde reductase OS=Aerococcus urinae (strain ACS-120-V-Col10a) GN=fucO PE=4 SV=1 - [F2I5J6_AERUA]	7	3	1	3	8.88	41.3476	4.88135	0	0	7	0	0	0
F2I5T9	rpmF	50S ribosomal protein L32 OS=Aerococcus urinae (strain ACS-120-V-Col10a) GN=rpmF PE=3 SV=1 - [F2I5T9_AERUA]	7	1	1	1	25	7.45752	9.01221	0	0	4	0	0	3
Q1RAN8	araG	Arabinose import ATP-binding protein AraG OS=Escherichia coli (strain UTI89 / UPEC) GN=araG PE=3 SV=2 - [ARAG_ECOUT]	6	2	1	2	5.95	54.9835	6.37939	1	0	5	0	0	0
Q1RAV8	htpX	Protease HtpX OS=Escherichia coli (strain UTI89 / UPEC) GN=htpX PE=3 SV=1 - [HTPX_ECOUT]	6	1	1	1	3.75	31.9366	7.13721	3	0	3	0	0	0
Q1R6F4	obg	GTPase Obg OS=Escherichia coli (strain UTI89 / UPEC) GN=obg PE=3 SV=1 - [OBG_ECOUT]	6	2	2	2	10.36	42.6975	4.95752	2	0	3	1	0	0
Q1RG56	panB	3-methyl-2-oxobutanoate hydroxymethyltransferase OS=Escherichia coli (strain UTI89 / UPEC) GN=panB PE=3 SV=1 - [PANB_ECOUT]	6	2	1	2	16.67	28.1453	5.42725	3	0	3	0	0	0
Q1R621	rpsN	30S ribosomal protein S14 OS=Escherichia coli (strain UTI89 / UPEC) GN=rpsN PE=3 SV=1 - [RS14_ECOUT]	6	1	1	1	12.87	11.5733	11.1655	2	0	4	0	0	0
Q1RD31	potD	Putrescine-binding periplasmic protein OS=Escherichia coli (strain UTI89 / UPEC) GN=potD PE=3 SV=1 - [Q1RD31_ECOUT]	6	2	1	2	6.61	38.8445	5.38916	1	1	4	0	0	0
Q1RB81	pheS	Phenylalanine--tRNA ligase alpha subunit OS=Escherichia coli (strain UTI89 / UPEC) GN=pheS PE=3 SV=1 - [Q1RB81_ECOUT]	6	3	1	2	11.48	37.3079	6.46826	1	0	5	0	0	0
Q1REJ8	sucC	Succinate--CoA ligase [ADP-forming] subunit beta OS=Escherichia coli (strain UTI89 / UPEC) GN=sucC PE=3 SV=1 - [Q1REJ8_ECOUT]	6	3	2	3	9.79	41.3667	5.51611	1	0	2	3	0	0
Q1R6R0	yqjH	Uncharacterized protein OS=Escherichia coli (strain UTI89 / UPEC) GN=yqjH PE=4 SV=1 - [Q1R6R0_ECOUT]	6	2	1	2	9.45	28.8595	5.66846	2	2	2	0	0	0
Q1R411	sodA	Superoxide dismutase OS=Escherichia coli (strain UTI89 / UPEC) GN=sodA PE=3 SV=1 - [Q1R411_ECOUT]	6	3	1	3	15.87	23.2947	6.96143	5	0	1	0	0	0
Q1R7A9	yggB	Uncharacterized protein OS=Escherichia coli (strain UTI89 / UPEC) GN=yggB PE=4 SV=1 - [Q1R7A9_ECOUT]	6	1	1	1	4.2	30.8496	6.90283	3	0	3	0	0	0
Q1REJ7	sucD	Succinate--CoA ligase [ADP-forming] subunit alpha OS=Escherichia coli (strain UTI89 / UPEC) GN=sucD PE=3 SV=1 - [Q1REJ7_ECOUT]	6	3	2	3	13.84	29.7585	6.78564	1	0	4	1	0	0
Q835J8	alaS	Alanine--tRNA ligase OS=Enterococcus faecalis (strain ATCC 700802 / V583) GN=alaS PE=3 SV=1 - [SYA_ENTFA]	6	3	1	3	5.45	97.8268	5.021	4	0	2	0	0	0
Q82YY8	guaB	Inosine-5'-monophosphate dehydrogenase OS=Enterococcus faecalis (strain ATCC 700802 / V583) GN=guaB PE=3 SV=1 - [Q82YY8_ENTFA]	6	2	1	1	7.3	52.8395	6.02393	4	0	0	0	0	2
Q832Z4	EF_2074	ABC transporter, ATP-binding protein OS=Enterococcus faecalis (strain ATCC 700802 / V583) GN=EF_2074 PE=4 SV=1 - [Q832Z4_ENTFA]	6	4	1	4	25.3	27.3629	9.14404	1	3	0	2	0	0
Q838K3	EF_0443	LysM domain protein OS=Enterococcus faecalis (strain ATCC 700802 / V583) GN=EF_0443 PE=4 SV=1 - [Q838K3_ENTFA]	6	1	1	1	4.52	21.3817	4.65283	2	2	0	0	0	2
B4ESY3	cdd	Cytidine deaminase OS=Proteus mirabilis (strain HI4320) OX=529507 GN=cdd PE=3 SV=1 - [CDD_PROMH]	6	2	1	2	8.84	32.0059	6.1001	3	3	0	0	0	0
B4EUF0	mtnN	5'-methylthioadenosine/S-adenosylhomocysteine nucleosidase OS=Proteus mirabilis (strain HI4320) OX=529507 GN=mtnN PE=3 SV=1 - [MTNN_PROMH]	6	2	1	2	11.06	25.1919	5.08447	6	0	0	0	0	0
B4ET93	rplY	50S ribosomal protein L25 OS=Proteus mirabilis (strain HI4320) OX=529507 GN=rplY PE=3 SV=1 - [RL25_PROMH]	6	1	1	1	15.96	10.7227	9.5249	6	0	0	0	0	0
B4F0Q0	rpiA	Ribose-5-phosphate isomerase A OS=Proteus mirabilis (strain HI4320) OX=529507 GN=rpiA PE=3 SV=1 - [RPIA_PROMH]	6	1	1	1	7.34	23.1721	5.04639	6	0	0	0	0	0
B4EWD2	tatA	Sec-independent protein translocase protein TatA OS=Proteus mirabilis (strain HI4320) OX=529507 GN=tatA PE=3 SV=1 - [TATA_PROMH]	6	1	1	1	12.5	9.58497	6.72705	4	1	1	0	0	0
B4F062	smpA	Outer membrane protein assembly factor BamE OS=Proteus mirabilis (strain HI4320) OX=529507 GN=smpA PE=3 SV=1 - [B4F062_PROMH]	6	1	1	1	16.67	13.6418	8.68994	6	0	0	0	0	0
B4EZY4	PMI2973	Putative N-acetylneuraminate lyase OS=Proteus mirabilis (strain HI4320) OX=529507 GN=PMI2973 PE=3 SV=1 - [B4EZY4_PROMH]	6	3	1	3	10.77	31.8502	6.44287	3	0	3	0	0	0
B4EVJ7	PMI0973	Putative heat shock protein OS=Proteus mirabilis (strain HI4320) OX=529507 GN=PMI0973 PE=3 SV=1 - [B4EVJ7_PROMH]	6	4	1	4	36.84	17.3339	5.021	2	0	4	0	0	0
B4EXK8	PMI3658	Putative toluene tolerance protein OS=Proteus mirabilis (strain HI4320) OX=529507 GN=PMI3658 PE=4 SV=1 - [B4EXK8_PROMH]	6	3	1	3	13.4	23.8685	8.88037	1	3	2	0	0	0
B4F1X1	hemX	Putative uroporphyrin-III C-methyltransferase OS=Proteus mirabilis (strain HI4320) OX=529507 GN=hemX PE=4 SV=1 - [B4F1X1_PROMH]	6	3	1	3	8.17	46.3125	4.95752	6	0	0	0	0	0
B4EZ32	nrdB	Ribonucleoside-diphosphate reductase 1, beta subunit OS=Proteus mirabilis (strain HI4320) OX=529507 GN=nrdB PE=4 SV=1 - [B4EZ32_PROMH]	6	4	1	2	12.5	43.6179	4.81787	1	0	5	0	0	0
B4EWZ0	glpT	Glycerol-3-phosphate transporter (MFS-family transporter) OS=Proteus mirabilis (strain HI4320) OX=529507 GN=glpT PE=4 SV=1 - [B4EWZ0_PROMH]	6	3	1	3	8.44	50.4407	8.48486	5	1	0	0	0	0
B4EY56	PMI1542	Uncharacterized protein OS=Proteus mirabilis (strain HI4320) OX=529507 GN=PMI1542 PE=4 SV=1 - [B4EY56_PROMH]	6	2	1	2	35.06	9.01092	10.3306	6	0	0	0	0	0
B4EU57	ppiD	Peptidylprolyl isomerase OS=Proteus mirabilis (strain HI4320) OX=529507 GN=ppiD PE=4 SV=1 - [B4EU57_PROMH]	6	4	1	4	10.4	68.651	4.83057	5	0	1	0	0	0
B4EYH1	cysD	O-acetylhomoserine sulfhydrylase OS=Proteus mirabilis (strain HI4320) OX=529507 GN=cysD PE=3 SV=1 - [B4EYH1_PROMH]	6	2	1	2	6.84	45.7716	6.39209	4	0	2	0	0	0
B4EU69	acrB	Efflux pump membrane transporter OS=Proteus mirabilis (strain HI4320) OX=529507 GN=acrB PE=3 SV=1 - [B4EU69_PROMH]	6	4	1	4	4.28	113.935	5.2876	6	0	0	0	0	0
B4EWY7	frdA	Fumarate reductase flavoprotein subunit OS=Proteus mirabilis (strain HI4320) OX=529507 GN=frdA PE=3 SV=1 - [B4EWY7_PROMH]	6	4	1	4	9.53	66.1001	6.65381	4	0	2	0	0	0
B4EYT0	PMI2766	Putative glycerol dehydrogenase OS=Proteus mirabilis (strain HI4320) OX=529507 GN=PMI2766 PE=4 SV=1 - [B4EYT0_PROMH]	6	2	1	2	6.81	39.8692	5.07178	6	0	0	0	0	0
B4F2E5	PMI2297	Putative amino acid decarboxylase OS=Proteus mirabilis (strain HI4320) OX=529507 GN=PMI2297 PE=4 SV=1 - [B4F2E5_PROMH]	6	4	1	2	10.55	50.7361	6.29053	3	0	0	3	0	0
B4EV83	clpA	ATP-dependent Clp protease ATP-binding subunit OS=Proteus mirabilis (strain HI4320) OX=529507 GN=clpA PE=3 SV=1 - [B4EV83_PROMH]	6	3	1	3	5.5	85.0505	6.69775	6	0	0	0	0	0
B4EY48	PMI3712	ABC transporter ATP-binding component OS=Proteus mirabilis (strain HI4320) OX=529507 GN=PMI3712 PE=4 SV=1 - [B4EY48_PROMH]	6	3	1	3	5.77	62.4201	5.52881	5	0	1	0	0	0
F2I4F1	HMPREF9243_0907	Uncharacterized protein OS=Aerococcus urinae (strain ACS-120-V-Col10a) GN=HMPREF9243_0907 PE=4 SV=1 - [F2I4F1_AERUA]	6	3	1	3	24.69	18.9926	5.90967	2	1	2	0	0	1
F2I775	HMPREF9243_0377	Cof-like hydrolase OS=Aerococcus urinae (strain ACS-120-V-Col10a) GN=HMPREF9243_0377 PE=4 SV=1 - [F2I775_AERUA]	6	3	1	3	15.3	29.6665	4.50049	5	1	0	0	0	0
F2I576	HMPREF9243_1240	HAD hydrolase, family IA, variant 3 OS=Aerococcus urinae (strain ACS-120-V-Col10a) GN=HMPREF9243_1240 PE=4 SV=1 - [F2I576_AERUA]	6	3	1	3	14.88	23.3338	4.71631	3	3	0	0	0	0
F2I596	prfA	Peptide chain release factor 1 OS=Aerococcus urinae (strain ACS-120-V-Col10a) GN=prfA PE=3 SV=1 - [F2I596_AERUA]	6	4	1	4	19.17	41.2106	4.80518	3	0	3	0	0	0
F2I7D7	HMPREF9243_1724	Putative esterase OS=Aerococcus urinae (strain ACS-120-V-Col10a) GN=HMPREF9243_1724 PE=4 SV=1 - [F2I7D7_AERUA]	6	2	1	2	11.63	29.5517	4.99561	1	5	0	0	0	0
F2I680	HMPREF9243_1514	DHHA1 domain protein OS=Aerococcus urinae (strain ACS-120-V-Col10a) GN=HMPREF9243_1514 PE=4 SV=1 - [F2I680_AERUA]	6	4	1	4	17.45	35.4726	4.84326	4	0	2	0	0	0
F2I5U7	yqeH	Ribosome biogenesis GTPase YqeH OS=Aerococcus urinae (strain ACS-120-V-Col10a) GN=yqeH PE=4 SV=1 - [F2I5U7_AERUA]	6	1	1	1	4.59	41.4727	7.37158	3	1	2	0	0	0
F2I6Y2	HMPREF9243_0358	Response regulator receiver domain protein OS=Aerococcus urinae (strain ACS-120-V-Col10a) GN=HMPREF9243_0358 PE=4 SV=1 - [F2I6Y2_AERUA]	6	2	1	2	18.07	27.1656	5.08447	5	1	0	0	0	0
F2I5D3	gyrA	DNA gyrase subunit A OS=Aerococcus urinae (strain ACS-120-V-Col10a) GN=gyrA PE=3 SV=1 - [F2I5D3_AERUA]	6	3	1	3	4.89	98.59	5.10986	6	0	0	0	0	0
F2I4J6	glpK	Glycerol kinase OS=Aerococcus urinae (strain ACS-120-V-Col10a) GN=glpK PE=3 SV=1 - [F2I4J6_AERUA]	6	2	1	1	5.37	55.8929	4.79248	4	0	2	0	0	0
F2I8H9	HMPREF9243_0639	Uncharacterized protein OS=Aerococcus urinae (strain ACS-120-V-Col10a) GN=HMPREF9243_0639 PE=4 SV=1 - [F2I8H9_AERUA]	6	2	1	2	15.38	26.884	4.90674	2	0	4	0	0	0
K9EZX7	HMPREF9233_01239	Uncharacterized protein OS=Actinobaculum massiliense ACS-171-V-Col2 OX=883066 GN=HMPREF9233_01239 PE=4 SV=1 - [K9EZX7_9ACTO]	6	2	1	2	9.7	26.2696	5.09717	5	1	0	0	0	0
K9EFR5	HMPREF9233_00265	Cysteine synthase OS=Actinobaculum massiliense ACS-171-V-Col2 OX=883066 GN=HMPREF9233_00265 PE=3 SV=1 - [K9EFR5_9ACTO]	6	3	1	3	12.86	32.594	5.21143	2	0	4	0	0	0
K9EEE4	HMPREF9233_00396	Homoserine dehydrogenase OS=Actinobaculum massiliense ACS-171-V-Col2 OX=883066 GN=HMPREF9233_00396 PE=3 SV=1 - [K9EEE4_9ACTO]	6	4	1	4	14.13	46.6911	5.33838	6	0	0	0	0	0
K9EG59	infA	Translation initiation factor IF-1 OS=Actinobaculum massiliense ACS-171-V-Col2 OX=883066 GN=infA PE=3 SV=1 - [K9EG59_9ACTO]	6	2	1	2	43.84	8.37543	7.51807	3	0	3	0	0	0
K9EEB5	glgE	Alpha-1,4-glucan:maltose-1-phosphate maltosyltransferase OS=Actinobaculum massiliense ACS-171-V-Col2 OX=883066 GN=glgE PE=3 SV=1 - [K9EEB5_9ACTO]	6	3	1	3	5.25	85.2795	5.96045	6	0	0	0	0	0
K9EV35	rpmJ	50S ribosomal protein L36 OS=Actinobaculum massiliense ACS-171-V-Col2 OX=883066 GN=rpmJ PE=3 SV=1 - [K9EV35_9ACTO]	6	1	1	1	24.32	4.36132	11.3999	3	3	0	0	0	0
K9EH19	secD	Protein translocase subunit SecD OS=Actinobaculum massiliense ACS-171-V-Col2 OX=883066 GN=secD PE=3 SV=1 - [K9EH19_9ACTO]	6	4	1	4	8.32	75.4246	4.729	6	0	0	0	0	0
K9EBP2	hisA	1-(5-phosphoribosyl)-5-[(5-phosphoribosylamino)methylideneamino] imidazole-4-carboxamide isomerase OS=Actinobaculum massiliense ACS-171-V-Col2 OX=883066 GN=hisA PE=3 SV=1 - [K9EBP2_9ACTO]	6	3	1	3	20.41	25.5923	4.76709	6	0	0	0	0	0
K9EVM2	metN	Methionine import ATP-binding protein MetN OS=Actinobaculum massiliense ACS-171-V-Col2 OX=883066 GN=metN PE=3 SV=1 - [K9EVM2_9ACTO]	6	3	1	3	10.03	40.9249	6.43018	1	3	2	0	0	0
K9EH34	HMPREF9233_00036	Uncharacterized protein OS=Actinobaculum massiliense ACS-171-V-Col2 OX=883066 GN=HMPREF9233_00036 PE=4 SV=1 - [K9EH34_9ACTO]	6	3	1	3	10.05	42.7329	7.13721	6	0	0	0	0	0
K9EBG0	zwf	Glucose-6-phosphate 1-dehydrogenase OS=Actinobaculum massiliense ACS-171-V-Col2 OX=883066 GN=zwf PE=3 SV=1 - [K9EBG0_9ACTO]	6	3	1	3	8.17	55.7387	5.92236	6	0	0	0	0	0
K9F3N2	HMPREF9233_00173	Uncharacterized protein OS=Actinobaculum massiliense ACS-171-V-Col2 OX=883066 GN=HMPREF9233_00173 PE=4 SV=1 - [K9F3N2_9ACTO]	6	3	1	3	23.05	26.5917	4.80518	6	0	0	0	0	0
K9EG83	HMPREF9233_00475	Hypoxanthine phosphoribosyltransferase OS=Actinobaculum massiliense ACS-171-V-Col2 OX=883066 GN=HMPREF9233_00475 PE=3 SV=1 - [K9EG83_9ACTO]	6	1	1	1	7.1	20.0063	5.07178	6	0	0	0	0	0
K9EFH9	HMPREF9233_00087	Uncharacterized protein OS=Actinobaculum massiliense ACS-171-V-Col2 OX=883066 GN=HMPREF9233_00087 PE=4 SV=1 - [K9EFH9_9ACTO]	6	1	1	1	12.88	14.5499	4.01807	6	0	0	0	0	0
K9F3U0	proC	Pyrroline-5-carboxylate reductase OS=Actinobaculum massiliense ACS-171-V-Col2 OX=883066 GN=proC PE=3 SV=1 - [K9F3U0_9ACTO]	6	2	1	2	10.15	27.1081	5.03369	4	2	0	0	0	0
K9EI66	HMPREF9233_00363	Tryptophan-tRNA ligase OS=Actinobaculum massiliense ACS-171-V-Col2 OX=883066 GN=HMPREF9233_00363 PE=3 SV=1 - [K9EI66_9ACTO]	6	4	1	3	12.84	40.2596	5.51611	2	0	4	0	0	0
K9F228	HMPREF9233_00322	Uncharacterized protein OS=Actinobaculum massiliense ACS-171-V-Col2 OX=883066 GN=HMPREF9233_00322 PE=4 SV=1 - [K9F228_9ACTO]	6	4	1	4	13.79	48.0443	5.021	6	0	0	0	0	0
K9EFD8	HMPREF9233_00017	Preprotein translocase, YajC subunit OS=Actinobaculum massiliense ACS-171-V-Col2 OX=883066 GN=HMPREF9233_00017 PE=4 SV=1 - [K9EFD8_9ACTO]	6	2	1	2	17.88	16.0587	4.25928	4	2	0	0	0	0
K9EFM0	HMPREF9233_00788	Uncharacterized protein OS=Actinobaculum massiliense ACS-171-V-Col2 OX=883066 GN=HMPREF9233_00788 PE=4 SV=1 - [K9EFM0_9ACTO]	6	3	1	3	13.98	46.9437	5.88428	4	1	1	0	0	0
K9EB66	HMPREF9233_01451	Uncharacterized protein OS=Actinobaculum massiliense ACS-171-V-Col2 OX=883066 GN=HMPREF9233_01451 PE=4 SV=1 - [K9EB66_9ACTO]	6	2	1	2	15.64	19.5239	5.19873	5	1	0	0	0	0
K9EU84	rsfS	Ribosomal silencing factor RsfS OS=Actinobaculum massiliense ACS-171-V-Col2 OX=883066 GN=rsfS PE=3 SV=1 - [K9EU84_9ACTO]	6	2	1	2	15.33	14.8407	4.90674	5	1	0	0	0	0
K9EB58	rph	Ribonuclease PH OS=Actinobaculum massiliense ACS-171-V-Col2 OX=883066 GN=rph PE=3 SV=1 - [K9EB58_9ACTO]	6	2	1	2	12.25	27.3881	5.52881	6	0	0	0	0	0
K9F3F5	HMPREF9233_00073	Uncharacterized protein OS=Actinobaculum massiliense ACS-171-V-Col2 OX=883066 GN=HMPREF9233_00073 PE=4 SV=1 - [K9F3F5_9ACTO]	6	1	1	1	5.15	26.3256	11.2388	3	2	1	0	0	0
K9EWN8	HMPREF9233_00722	Ribonucleoside-diphosphate reductase subunit beta OS=Actinobaculum massiliense ACS-171-V-Col2 OX=883066 GN=HMPREF9233_00722 PE=3 SV=1 - [K9EWN8_9ACTO]	6	3	1	2	10.46	37.0681	4.44971	5	0	1	0	0	0
K9EFC1	HMPREF9233_00686	UPF0371 protein OS=Actinobaculum massiliense ACS-171-V-Col2 OX=883066 GN=HMPREF9233_00686 PE=4 SV=1 - [K9EFC1_9ACTO]	6	3	1	3	7.52	60.0602	7.31299	5	1	0	0	0	0
K9EGT3	HMPREF9233_00887	Uncharacterized protein OS=Actinobaculum massiliense ACS-171-V-Col2 OX=883066 GN=HMPREF9233_00887 PE=4 SV=1 - [K9EGT3_9ACTO]	6	2	1	2	13.46	23.4767	4.90674	5	0	1	0	0	0
K9EW50	HMPREF9233_00983	Uncharacterized protein OS=Actinobaculum massiliense ACS-171-V-Col2 OX=883066 GN=HMPREF9233_00983 PE=4 SV=1 - [K9EW50_9ACTO]	6	2	1	2	21.05	15.1989	4.4751	6	0	0	0	0	0
K9EWW9	HMPREF9233_00807	Uncharacterized protein OS=Actinobaculum massiliense ACS-171-V-Col2 OX=883066 GN=HMPREF9233_00807 PE=4 SV=1 - [K9EWW9_9ACTO]	6	1	1	1	5.14	26.3083	4.85596	3	3	0	0	0	0
K9EHH8	HMPREF9233_01072	Uncharacterized protein OS=Actinobaculum massiliense ACS-171-V-Col2 OX=883066 GN=HMPREF9233_01072 PE=4 SV=1 - [K9EHH8_9ACTO]	6	1	1	1	7.02	25.4212	5.12256	6	0	0	0	0	0
K9EHA2	HMPREF9233_00121	Uncharacterized protein OS=Actinobaculum massiliense ACS-171-V-Col2 OX=883066 GN=HMPREF9233_00121 PE=4 SV=1 - [K9EHA2_9ACTO]	6	1	1	1	11.81	15.3743	4.23389	6	0	0	0	0	0
K9F3Q1	rbfA	Ribosome-binding factor A OS=Actinobaculum massiliense ACS-171-V-Col2 OX=883066 GN=rbfA PE=3 SV=1 - [K9F3Q1_9ACTO]	6	3	1	3	25.16	16.9116	5.05908	5	0	1	0	0	0
Q834M4	pduL	Phosphate propanoyltransferase OS=Enterococcus faecalis (strain ATCC 700802 / V583) GN=pduL PE=3 SV=1 - [PDUL_ENTFA]	6	3	1	3	18.96	23.2941	8.01611	0	6	0	0	0	0
Q834L9	eutL	Ethanolamine utilization protein EutL OS=Enterococcus faecalis (strain ATCC 700802 / V583) GN=eutL PE=4 SV=1 - [Q834L9_ENTFA]	6	4	1	4	19.35	22.5842	4.43701	0	5	1	0	0	0
Q82ZC7	EF_3137	PTS system, IIB component OS=Enterococcus faecalis (strain ATCC 700802 / V583) GN=EF_3137 PE=4 SV=1 - [Q82ZC7_ENTFA]	6	2	1	2	11.9	18.9901	8.47021	0	2	4	0	0	0
B4EUZ9	cspE	Putative cold shock protein OS=Proteus mirabilis (strain HI4320) OX=529507 GN=cspE PE=4 SV=1 - [B4EUZ9_PROMH]	6	2	1	1	31.88	7.38977	5.97314	0	2	4	0	0	0
Q1RDV0	aroA	3-phosphoshikimate 1-carboxyvinyltransferase OS=Escherichia coli (strain UTI89 / UPEC) GN=aroA PE=3 SV=1 - [AROA_ECOUT]	6	2	1	2	4.68	46.1925	5.87158	0	0	0	6	0	0
Q1R6J9	agaB	PTS system, cytoplasmic, N-acetylgalactosamine-specific IIB component 1 (EIIB-AGA) OS=Escherichia coli (strain UTI89 / UPEC) GN=agaB PE=4 SV=1 - [Q1R6J9_ECOUT]	6	2	1	2	13.92	17.5973	6.80029	0	0	4	2	0	0
Q1RDC6	ycdY	Uncharacterized protein OS=Escherichia coli (strain UTI89 / UPEC) GN=ycdY PE=4 SV=1 - [Q1RDC6_ECOUT]	6	1	1	1	8.15	20.6811	4.27197	0	0	1	5	0	0
Q1REA0	fsa	Fructose-6-phosphate aldolase OS=Escherichia coli (strain UTI89 / UPEC) GN=fsa PE=3 SV=1 - [Q1REA0_ECOUT]	6	2	1	2	16.8	26.0598	8.57275	0	0	2	4	0	0
Q1RBE5	nemA	N-ethylmaleimide reductase OS=Escherichia coli (strain UTI89 / UPEC) GN=nemA PE=4 SV=1 - [Q1RBE5_ECOUT]	6	2	1	2	7.67	39.4331	6.46826	0	0	0	6	0	0
Q1R6T3	yqiC	Uncharacterized protein OS=Escherichia coli (strain UTI89 / UPEC) GN=yqiC PE=4 SV=1 - [Q1R6T3_ECOUT]	6	2	1	2	13.45	13.9173	6.16357	0	0	4	2	0	0
Q833M7	clpX	ATP-dependent Clp protease ATP-binding subunit ClpX OS=Enterococcus faecalis (strain ATCC 700802 / V583) GN=clpX PE=3 SV=1 - [CLPX_ENTFA]	6	2	2	1	5.04	46.0819	4.93213	0	0	0	6	0	0
F2I8U7	HMPREF9243_2053	Uncharacterized protein OS=Aerococcus urinae (strain ACS-120-V-Col10a) GN=HMPREF9243_2053 PE=4 SV=1 - [F2I8U7_AERUA]	6	1	1	1	6.88	36.134	8.70459	0	0	1	5	0	0
F2I7C3	HMPREF9243_0436	Nucleoid-associated protein HMPREF9243_0436 OS=Aerococcus urinae (strain ACS-120-V-Col10a) GN=HMPREF9243_0436 PE=3 SV=1 - [F2I7C3_AERUA]	6	1	1	1	13.46	11.3276	5.07178	0	0	0	1	5	0
Q834I0	EF_1672	Permease protein, putative OS=Enterococcus faecalis (strain ATCC 700802 / V583) GN=EF_1672 PE=4 SV=1 - [Q834I0_ENTFA]	6	1	1	1	2.58	46.1477	9.1001	0	0	0	0	6	0
F2I8R3	HMPREF9243_2015	ABC transporter, substrate-binding protein, family 5 OS=Aerococcus urinae (strain ACS-120-V-Col10a) GN=HMPREF9243_2015 PE=4 SV=1 - [F2I8R3_AERUA]	6	2	1	2	3.38	56.0705	4.70361	0	0	0	0	6	0
Q1RAE7	yeeN	Probable transcriptional regulatory protein YeeN OS=Escherichia coli (strain UTI89 / UPEC) GN=yeeN PE=3 SV=1 - [YEEN_ECOUT]	6	2	1	2	10.08	25.8512	4.81787	0	0	6	0	0	0
Q1RD51	ycfF	HIT-like protein YcfF OS=Escherichia coli (strain UTI89 / UPEC) GN=ycfF PE=4 SV=1 - [Q1RD51_ECOUT]	6	2	1	2	25.21	13.1798	5.90967	0	0	6	0	0	0
Q1REV0	citT	Citrate DASS carrier/transporter OS=Escherichia coli (strain UTI89 / UPEC) GN=citT PE=4 SV=1 - [Q1REV0_ECOUT]	6	1	1	1	2.05	53.1144	8.646	0	0	6	0	0	0
Q1REC4	ybiC	Hypothetical oxidoreductase YbiC OS=Escherichia coli (strain UTI89 / UPEC) GN=ybiC PE=3 SV=1 - [Q1REC4_ECOUT]	6	2	1	2	8.59	38.8494	6.39209	0	0	6	0	0	0
Q1REJ2	cydB	Cytochrome d terminal oxidase polypeptide subunit II OS=Escherichia coli (strain UTI89 / UPEC) GN=cydB PE=4 SV=1 - [Q1REJ2_ECOUT]	6	2	1	2	5.8	42.425	7.40088	0	0	6	0	0	0
Q1R228	UTI89_P010	Putative membrane protein OS=Escherichia coli (strain UTI89 / UPEC) GN=UTI89_P010 PE=4 SV=1 - [Q1R228_ECOUT]	6	4	1	4	8.12	70.0821	5.26221	0	0	6	0	0	0
Q1R366	sgaB	Putative PTS system IIB protein subunit of SgaTBA, a putative PTS permease OS=Escherichia coli (strain UTI89 / UPEC) GN=sgaB PE=4 SV=1 - [Q1R366_ECOUT]	6	1	1	1	10.68	11.1327	6.771	0	0	6	0	0	0
Q1R5J8	glgP	Alpha-1,4 glucan phosphorylase OS=Escherichia coli (strain UTI89 / UPEC) GN=glgP PE=3 SV=1 - [Q1R5J8_ECOUT]	6	2	1	2	3.93	93.1431	5.96045	0	0	6	0	0	0
Q836D5	EF_1180	UPF0337 protein EF_1180 OS=Enterococcus faecalis (strain ATCC 700802 / V583) GN=EF_1180 PE=3 SV=1 - [Y1180_ENTFA]	6	2	1	2	25.61	9.00455	5.22412	0	0	6	0	0	0
Q833V0	EF_1826	Alcohol dehydrogenase, zinc-containing OS=Enterococcus faecalis (strain ATCC 700802 / V583) GN=EF_1826 PE=3 SV=1 - [Q833V0_ENTFA]	6	1	1	1	6.51	35.9373	6.06201	0	0	6	0	0	0
Q839S7	EF_0079	Gls24 protein OS=Enterococcus faecalis (strain ATCC 700802 / V583) GN=EF_0079 PE=4 SV=1 - [Q839S7_ENTFA]	6	4	2	3	28.82	18.8486	4.91943	0	0	6	0	0	0
Q837S7	EF_0754	Uncharacterized protein OS=Enterococcus faecalis (strain ATCC 700802 / V583) GN=EF_0754 PE=4 SV=1 - [Q837S7_ENTFA]	6	3	1	3	13.01	25.6785	4.67822	0	0	6	0	0	0
B4EUI6	PMI0250	Putative lipoprotein OS=Proteus mirabilis (strain HI4320) OX=529507 GN=PMI0250 PE=4 SV=1 - [B4EUI6_PROMH]	6	3	1	3	13.12	23.9192	5.08447	0	0	6	0	0	0
B4EV75	fldA	Flavodoxin OS=Proteus mirabilis (strain HI4320) OX=529507 GN=fldA PE=3 SV=1 - [B4EV75_PROMH]	6	2	1	2	17.14	19.6053	4.15771	0	0	6	0	0	0
B4EY21	fixA	Protein FixA OS=Proteus mirabilis (strain HI4320) OX=529507 GN=fixA PE=3 SV=1 - [B4EY21_PROMH]	6	3	1	3	25.29	27.5815	4.729	0	0	6	0	0	0
F2I489	HMPREF9243_0827	Uncharacterized protein OS=Aerococcus urinae (strain ACS-120-V-Col10a) GN=HMPREF9243_0827 PE=4 SV=1 - [F2I489_AERUA]	6	1	1	1	27.45	6.19626	9.18799	0	0	6	0	0	0
F2I697	HMPREF9243_1531	MaoC-like protein OS=Aerococcus urinae (strain ACS-120-V-Col10a) GN=HMPREF9243_1531 PE=4 SV=1 - [F2I697_AERUA]	6	1	1	1	10	16.9745	5.36377	0	0	0	0	0	6
Q1R397	psd	Phosphatidylserine decarboxylase proenzyme OS=Escherichia coli (strain UTI89 / UPEC) GN=psd PE=3 SV=1 - [PSD_ECOUT]	5	2	1	2	11.49	35.9697	5.56689	4	0	1	0	0	0
Q1R3U8	oxyR	Hydrogen peroxide-inducible genes activator OS=Escherichia coli (strain UTI89 / UPEC) GN=oxyR PE=4 SV=1 - [Q1R3U8_ECOUT]	5	3	1	3	11.25	35.8676	6.52197	3	0	0	2	0	0
Q830Q7	rplJ	50S ribosomal protein L10 OS=Enterococcus faecalis (strain ATCC 700802 / V583) GN=rplJ PE=3 SV=1 - [RL10_ENTFA]	5	2	1	2	16.87	17.6115	5.43994	3	2	0	0	0	0
Q839H0	rpsG	30S ribosomal protein S7 OS=Enterococcus faecalis (strain ATCC 700802 / V583) GN=rpsG PE=3 SV=1 - [RS7_ENTFA]	5	3	1	1	16.67	17.8223	9.979	1	0	4	0	0	0
Q834M9	EF_1616	CoA-binding domain protein OS=Enterococcus faecalis (strain ATCC 700802 / V583) GN=EF_1616 PE=4 SV=1 - [Q834M9_ENTFA]	5	4	1	4	34.51	15.9314	4.83057	3	0	2	0	0	0
B4EVS0	kdsA	2-dehydro-3-deoxyphosphooctonate aldolase OS=Proteus mirabilis (strain HI4320) OX=529507 GN=kdsA PE=3 SV=1 - [KDSA_PROMH]	5	2	1	1	13.73	30.8468	6.16357	5	0	0	0	0	0
B4EU30	rbsD	D-ribose pyranase OS=Proteus mirabilis (strain HI4320) OX=529507 GN=rbsD PE=3 SV=1 - [RBSD_PROMH]	5	2	1	2	18.71	15.4793	6.15088	5	0	0	0	0	0
B4F2T3	rpsT	30S ribosomal protein S20 OS=Proteus mirabilis (strain HI4320) OX=529507 GN=rpsT PE=3 SV=1 - [RS20_PROMH]	5	2	1	2	24.42	9.71423	11.1509	5	0	0	0	0	0
B4F0M6	lysS	Lysine--tRNA ligase OS=Proteus mirabilis (strain HI4320) OX=529507 GN=lysS PE=3 SV=1 - [SYK_PROMH]	5	1	1	1	2.58	57.7358	5.2749	4	1	0	0	0	0
B4EWC9	ubiE	Ubiquinone/menaquinone biosynthesis C-methyltransferase UbiE OS=Proteus mirabilis (strain HI4320) OX=529507 GN=ubiE PE=3 SV=1 - [UBIE_PROMH]	5	2	1	2	10.76	28.3204	7.13721	5	0	0	0	0	0
B4EU40	PMI0103	UPF0234 protein PMI0103 OS=Proteus mirabilis (strain HI4320) OX=529507 GN=PMI0103 PE=3 SV=1 - [Y103_PROMH]	5	2	1	2	17.18	18.5416	6.06201	4	1	0	0	0	0
B4ETT2	uspE	Universal stress protein E OS=Proteus mirabilis (strain HI4320) OX=529507 GN=uspE PE=1 SV=1 - [B4ETT2_PROMH]	5	2	1	2	11.08	35.9317	5.66846	3	2	0	0	0	0
B4F1Y1	uvrD	DNA helicase OS=Proteus mirabilis (strain HI4320) OX=529507 GN=uvrD PE=3 SV=1 - [B4F1Y1_PROMH]	5	2	2	2	3.34	81.5135	6.32861	1	0	1	3	0	0
B4F2W7	xylB	Xylulose kinase OS=Proteus mirabilis (strain HI4320) OX=529507 GN=xylB PE=3 SV=1 - [B4F2W7_PROMH]	5	3	1	3	9.71	53.3531	6.80029	5	0	0	0	0	0
B4EX36	PMI3637	Putative carbon-nitrogen hydrolase OS=Proteus mirabilis (strain HI4320) OX=529507 GN=PMI3637 PE=4 SV=1 - [B4EX36_PROMH]	5	1	1	1	5.24	32.2022	9.33447	5	0	0	0	0	0
B4ETR2	ldhA	D-lactate dehydrogenase OS=Proteus mirabilis (strain HI4320) OX=529507 GN=ldhA PE=3 SV=1 - [B4ETR2_PROMH]	5	2	1	2	8.13	36.7206	6.41748	4	1	0	0	0	0
B4EYS4	edd	6-phosphogluconate dehydratase OS=Proteus mirabilis (strain HI4320) OX=529507 GN=edd PE=3 SV=1 - [B4EYS4_PROMH]	5	2	1	2	5.34	66.3069	6.53662	5	0	0	0	0	0
B4EWL4	gst	Glutathione S-transferase OS=Proteus mirabilis (strain HI4320) OX=529507 GN=gst PE=3 SV=1 - [B4EWL4_PROMH]	5	2	1	2	14.29	22.838	6.87354	5	0	0	0	0	0
B4ET39	mukB	Chromosome partition protein MukB OS=Proteus mirabilis (strain HI4320) OX=529507 GN=mukB PE=3 SV=1 - [B4ET39_PROMH]	5	3	1	2	2.56	170.852	5.26221	2	0	0	3	0	0
B4EW90	dhaK	PTS-dependent dihydroxyacetone kinase, dihydroxyacetone-binding subunit OS=Proteus mirabilis (strain HI4320) OX=529507 GN=dhaK PE=4 SV=1 - [B4EW90_PROMH]	5	2	1	2	10.17	38.2052	5.19873	3	2	0	0	0	0
B4EXR2	nirB	Nitrite reductase [NAD(P)H] large subunit OS=Proteus mirabilis (strain HI4320) OX=529507 GN=nirB PE=3 SV=1 - [B4EXR2_PROMH]	5	3	1	2	4.01	93.5876	6.52197	1	0	2	1	1	0
B4F1P1	copA	Copper-transporting P-type ATPase OS=Proteus mirabilis (strain HI4320) OX=529507 GN=copA PE=3 SV=1 - [B4F1P1_PROMH]	5	2	1	2	3.05	104.096	5.45264	5	0	0	0	0	0
B4F0P0	visC	Putative monooxygenase OS=Proteus mirabilis (strain HI4320) OX=529507 GN=visC PE=4 SV=1 - [B4F0P0_PROMH]	5	2	1	2	7.06	45.6845	6.62451	5	0	0	0	0	0
B4EVN2	PMI1008	Putative copper resistance protein OS=Proteus mirabilis (strain HI4320) OX=529507 GN=PMI1008 PE=4 SV=1 - [B4EVN2_PROMH]	5	2	1	2	28.46	13.9343	6.78564	1	2	2	0	0	0
B4EU90	PMI0152	Uncharacterized protein OS=Proteus mirabilis (strain HI4320) OX=529507 GN=PMI0152 PE=4 SV=1 - [B4EU90_PROMH]	5	2	1	2	5.71	44.156	5.79541	4	1	0	0	0	0
B4EX62	hmuS	Hemin transport protein OS=Proteus mirabilis (strain HI4320) OX=529507 GN=hmuS PE=4 SV=1 - [B4EX62_PROMH]	5	1	1	1	3.58	41.2842	6.20166	4	0	1	0	0	0
B4EW74	terB	Tellurite resistance protein OS=Proteus mirabilis (strain HI4320) OX=529507 GN=terB PE=4 SV=1 - [B4EW74_PROMH]	5	1	1	1	8.61	16.6985	5.12256	5	0	0	0	0	0
B4F1N8	PMI2170	Putative membrane protein OS=Proteus mirabilis (strain HI4320) OX=529507 GN=PMI2170 PE=4 SV=1 - [B4F1N8_PROMH]	5	3	1	3	14.66	33.8579	5.23682	3	0	2	0	0	0
F2I560	HMPREF9243_1218	ABC transporter, ATP-binding protein OS=Aerococcus urinae (strain ACS-120-V-Col10a) GN=HMPREF9243_1218 PE=4 SV=1 - [F2I560_AERUA]	5	3	1	3	21.97	24.4405	7.73779	1	0	1	1	0	2
F2I7I9	HMPREF9243_1780	TrkA N-terminal domain protein OS=Aerococcus urinae (strain ACS-120-V-Col10a) GN=HMPREF9243_1780 PE=4 SV=1 - [F2I7I9_AERUA]	5	4	1	4	21.88	24.9928	4.83057	1	4	0	0	0	0
F2I8L5	pheS	Phenylalanine--tRNA ligase alpha subunit OS=Aerococcus urinae (strain ACS-120-V-Col10a) GN=pheS PE=3 SV=1 - [F2I8L5_AERUA]	5	2	1	2	6.3	39.5549	5.41455	3	1	1	0	0	0
F2I870	HMPREF9243_0591	Uncharacterized protein OS=Aerococcus urinae (strain ACS-120-V-Col10a) GN=HMPREF9243_0591 PE=4 SV=1 - [F2I870_AERUA]	5	2	1	2	7.67	43.9118	5.24951	1	1	3	0	0	0
F2I7B8	HMPREF9243_0430	ATPase family associated with various cellular activities (AAA) OS=Aerococcus urinae (strain ACS-120-V-Col10a) GN=HMPREF9243_0430 PE=3 SV=1 - [F2I7B8_AERUA]	5	3	1	2	4.17	94.4857	5.70654	2	0	2	1	0	0
F2I5C6	dnaA	Chromosomal replication initiator protein DnaA OS=Aerococcus urinae (strain ACS-120-V-Col10a) GN=dnaA PE=3 SV=1 - [F2I5C6_AERUA]	5	2	1	2	6.67	50.8458	5.85889	4	0	1	0	0	0
F2I6D9	HMPREF9243_0219	Oxidoreductase, short chain dehydrogenase/reductase family protein OS=Aerococcus urinae (strain ACS-120-V-Col10a) GN=HMPREF9243_0219 PE=4 SV=1 - [F2I6D9_AERUA]	5	3	1	3	22.62	26.5174	4.7417	1	3	1	0	0	0
F2I5L6	HMPREF9243_0056	Uncharacterized protein OS=Aerococcus urinae (strain ACS-120-V-Col10a) GN=HMPREF9243_0056 PE=4 SV=1 - [F2I5L6_AERUA]	5	3	1	3	50.98	11.8849	5.78271	3	0	1	0	0	1
F2I4Z7	ribF	Riboflavin biosynthesis protein OS=Aerococcus urinae (strain ACS-120-V-Col10a) GN=ribF PE=3 SV=1 - [F2I4Z7_AERUA]	5	5	1	5	22.01	36.3535	6.55127	1	3	1	0	0	0
F2I715	HMPREF9243_1663	Glycosyltransferase, group 2 family protein OS=Aerococcus urinae (strain ACS-120-V-Col10a) GN=HMPREF9243_1663 PE=4 SV=1 - [F2I715_AERUA]	5	1	1	1	5.66	36.9324	5.5415	2	3	0	0	0	0
F2I8X7	HMPREF9243_0729	PTS system, glucose-like IIB component OS=Aerococcus urinae (strain ACS-120-V-Col10a) GN=HMPREF9243_0729 PE=4 SV=1 - [F2I8X7_AERUA]	5	1	1	1	2.12	70.7126	5.46533	2	3	0	0	0	0
K9EY68	HMPREF9233_00664	Uncharacterized protein OS=Actinobaculum massiliense ACS-171-V-Col2 OX=883066 GN=HMPREF9233_00664 PE=4 SV=1 - [K9EY68_9ACTO]	5	3	1	3	8.22	50.0707	5.16064	4	1	0	0	0	0
K9F1V3	HMPREF9233_00790	Thioredoxin reductase OS=Actinobaculum massiliense ACS-171-V-Col2 OX=883066 GN=HMPREF9233_00790 PE=3 SV=1 - [K9F1V3_9ACTO]	5	3	1	3	13.02	38.3479	4.81787	5	0	0	0	0	0
K9EGD2	HMPREF9233_01355	6-phosphofructokinase OS=Actinobaculum massiliense ACS-171-V-Col2 OX=883066 GN=HMPREF9233_01355 PE=4 SV=1 - [K9EGD2_9ACTO]	5	4	1	4	9.3	85.7914	5.14795	5	0	0	0	0	0
K9EDA0	infC	Translation initiation factor IF-3 OS=Actinobaculum massiliense ACS-171-V-Col2 OX=883066 GN=infC PE=3 SV=1 - [K9EDA0_9ACTO]	5	2	1	2	8.76	28.2439	10.3745	5	0	0	0	0	0
K9F3M5	recA	Protein RecA OS=Actinobaculum massiliense ACS-171-V-Col2 OX=883066 GN=recA PE=3 SV=1 - [K9F3M5_9ACTO]	5	3	1	3	10.73	40.8923	5.92236	3	0	2	0	0	0
K9EUJ4	pheS	Phenylalanine--tRNA ligase alpha subunit OS=Actinobaculum massiliense ACS-171-V-Col2 OX=883066 GN=pheS PE=3 SV=1 - [K9EUJ4_9ACTO]	5	4	1	4	17.69	40.4818	5.03369	3	2	0	0	0	0
K9EFH6	gmk	Guanylate kinase OS=Actinobaculum massiliense ACS-171-V-Col2 OX=883066 GN=gmk PE=3 SV=1 - [K9EFH6_9ACTO]	5	1	1	1	6.91	20.5237	4.91943	3	2	0	0	0	0
K9EJK8	HMPREF9233_00149	Uncharacterized protein OS=Actinobaculum massiliense ACS-171-V-Col2 OX=883066 GN=HMPREF9233_00149 PE=4 SV=1 - [K9EJK8_9ACTO]	5	1	1	1	9.42	15.0518	9.34912	5	0	0	0	0	0
K9F2K6	HMPREF9233_00492	Uncharacterized protein OS=Actinobaculum massiliense ACS-171-V-Col2 OX=883066 GN=HMPREF9233_00492 PE=4 SV=1 - [K9F2K6_9ACTO]	5	1	1	1	8.72	18.3912	5.45264	5	0	0	0	0	0
K9ECJ9	HMPREF9233_01122	UDP-N-acetylglucosamine diphosphorylase/glucosamine-1-phosphate N-acetyltransferase OS=Actinobaculum massiliense ACS-171-V-Col2 OX=883066 GN=HMPREF9233_01122 PE=4 SV=1 - [K9ECJ9_9ACTO]	5	3	1	3	16.18	32.3494	4.84326	5	0	0	0	0	0
K9ECW6	HMPREF9233_00870	Peptide-methionine (R)-S-oxide reductase OS=Actinobaculum massiliense ACS-171-V-Col2 OX=883066 GN=HMPREF9233_00870 PE=4 SV=1 - [K9ECW6_9ACTO]	5	1	1	1	8.15	14.968	4.80518	4	1	0	0	0	0
K9F268	HMPREF9233_00372	Uncharacterized protein OS=Actinobaculum massiliense ACS-171-V-Col2 OX=883066 GN=HMPREF9233_00372 PE=4 SV=1 - [K9F268_9ACTO]	5	1	1	1	3.03	49.3507	4.61475	3	2	0	0	0	0
K9EJC5	HMPREF9233_00009	Histidine--tRNA ligase OS=Actinobaculum massiliense ACS-171-V-Col2 OX=883066 GN=HMPREF9233_00009 PE=3 SV=1 - [K9EJC5_9ACTO]	5	3	1	3	10.2	49.5436	5.19873	4	1	0	0	0	0
K9EH64	HMPREF9233_00076	Glutamine synthetase, type I OS=Actinobaculum massiliense ACS-171-V-Col2 OX=883066 GN=HMPREF9233_00076 PE=3 SV=1 - [K9EH64_9ACTO]	5	2	1	2	7.01	49.1577	5.19873	1	0	1	3	0	0
K9EFT1	HMPREF9233_00285	Uncharacterized protein OS=Actinobaculum massiliense ACS-171-V-Col2 OX=883066 GN=HMPREF9233_00285 PE=4 SV=1 - [K9EFT1_9ACTO]	5	3	1	3	19.11	28.3483	5.52881	5	0	0	0	0	0
K9F1B8	HMPREF9233_01026	Uncharacterized protein OS=Actinobaculum massiliense ACS-171-V-Col2 OX=883066 GN=HMPREF9233_01026 PE=4 SV=1 - [K9F1B8_9ACTO]	5	1	1	1	6.01	20.6657	5.5415	3	2	0	0	0	0
K9EFI4	def	Peptide deformylase OS=Actinobaculum massiliense ACS-171-V-Col2 OX=883066 GN=def PE=3 SV=1 - [K9EFI4_9ACTO]	5	3	1	3	23.31	18.5664	4.79248	5	0	0	0	0	0
K9F398	HMPREF9233_00687	Uncharacterized protein OS=Actinobaculum massiliense ACS-171-V-Col2 OX=883066 GN=HMPREF9233_00687 PE=4 SV=1 - [K9F398_9ACTO]	5	2	1	2	6.95	39.6239	4.52588	5	0	0	0	0	0
K9EHY3	HMPREF9233_00811	Uncharacterized protein OS=Actinobaculum massiliense ACS-171-V-Col2 OX=883066 GN=HMPREF9233_00811 PE=4 SV=1 - [K9EHY3_9ACTO]	5	3	1	3	10.57	43.4116	4.99561	4	1	0	0	0	0
K9EXJ8	HMPREF9233_00499	Uncharacterized protein OS=Actinobaculum massiliense ACS-171-V-Col2 OX=883066 GN=HMPREF9233_00499 PE=4 SV=1 - [K9EXJ8_9ACTO]	5	2	1	2	31.82	9.03971	4.58936	3	2	0	0	0	0
K9EHW9	HMPREF9233_00786	ParB-like partition protein OS=Actinobaculum massiliense ACS-171-V-Col2 OX=883066 GN=HMPREF9233_00786 PE=3 SV=1 - [K9EHW9_9ACTO]	5	2	1	2	7.48	47.6966	5.5542	5	0	0	0	0	0
K9EGQ8	HMPREF9233_00852	Uncharacterized protein OS=Actinobaculum massiliense ACS-171-V-Col2 OX=883066 GN=HMPREF9233_00852 PE=4 SV=1 - [K9EGQ8_9ACTO]	5	2	1	2	14.11	16.7851	9.90576	5	0	0	0	0	0
K9EI38	gatB	Aspartyl/glutamyl-tRNA(Asn/Gln) amidotransferase subunit B OS=Actinobaculum massiliense ACS-171-V-Col2 OX=883066 GN=gatB PE=3 SV=1 - [K9EI38_9ACTO]	5	2	1	2	5.81	53.7278	4.89404	5	0	0	0	0	0
Q830Q1	EF_2723	Uncharacterized protein OS=Enterococcus faecalis (strain ATCC 700802 / V583) GN=EF_2723 PE=4 SV=1 - [Q830Q1_ENTFA]	5	1	1	1	3.2	30.9986	5.16064	0	4	1	0	0	0
Q833H1	EF_1982	Universal stress protein OS=Enterococcus faecalis (strain ATCC 700802 / V583) GN=EF_1982 PE=3 SV=1 - [Q833H1_ENTFA]	5	3	1	3	25.48	17.1888	4.95752	0	2	3	0	0	0
Q834M0	EF_1625	Microcompartment protein family OS=Enterococcus faecalis (strain ATCC 700802 / V583) GN=EF_1625 PE=4 SV=1 - [Q834M0_ENTFA]	5	1	1	1	8.14	18.7628	4.67822	0	5	0	0	0	0
F2I7E4	cbiK	Cobalt chelatase (CbiK) OS=Aerococcus urinae (strain ACS-120-V-Col10a) GN=cbiK PE=4 SV=1 - [F2I7E4_AERUA]	5	2	1	2	8.81	30.1391	5.13525	0	3	0	0	0	2
F2I741	HMPREF9243_1696	Uncharacterized protein OS=Aerococcus urinae (strain ACS-120-V-Col10a) GN=HMPREF9243_1696 PE=4 SV=1 - [F2I741_AERUA]	5	1	1	1	3.74	36.9729	5.2876	0	1	4	0	0	0
Q1R3W0	pflD	Formate acetyltransferase 2 OS=Escherichia coli (strain UTI89 / UPEC) GN=pflD PE=4 SV=1 - [Q1R3W0_ECOUT]	5	4	1	4	7.06	85.8487	5.84619	0	2	3	0	0	0
Q93EU7	groS	10 kDa chaperonin OS=Enterococcus faecalis (strain ATCC 700802 / V583) GN=groS PE=3 SV=2 - [CH10_ENTFA]	5	2	1	2	28.72	10.1585	5.04639	0	1	4	0	0	0
Q838P4	EF_0395	Methionine synthase, putative OS=Enterococcus faecalis (strain ATCC 700802 / V583) GN=EF_0395 PE=4 SV=1 - [Q838P4_ENTFA]	5	1	1	1	3.2	42.2154	5.2749	0	1	0	0	0	4
F2I499	nusB	Transcription antitermination protein NusB OS=Aerococcus urinae (strain ACS-120-V-Col10a) GN=nusB PE=3 SV=1 - [F2I499_AERUA]	5	2	1	2	15.98	22.0761	4.56396	0	4	0	1	0	0
Q1RDT3	mukB	Chromosome partition protein MukB OS=Escherichia coli (strain UTI89 / UPEC) GN=mukB PE=3 SV=1 - [MUKB_ECOUT]	5	2	1	1	1.14	170.089	5.35107	0	0	2	3	0	0
Q1RDB0	mdoG	Glucans biosynthesis protein G OS=Escherichia coli (strain UTI89 / UPEC) GN=mdoG PE=3 SV=1 - [OPGG_ECOUT]	5	2	1	2	4.64	58.6116	8.06006	0	0	0	5	0	0
Q1R465	pepQ	Xaa-Pro dipeptidase OS=Escherichia coli (strain UTI89 / UPEC) GN=pepQ PE=3 SV=1 - [PEPQ_ECOUT]	5	2	1	2	4.51	50.1573	5.98584	0	0	3	2	0	0
Q1R6F6	greA	Transcription elongation factor GreA OS=Escherichia coli (strain UTI89 / UPEC) GN=greA PE=3 SV=1 - [Q1R6F6_ECOUT]	5	2	1	2	15.19	17.6301	4.79248	0	0	0	5	0	0
Q1RAW0	kdgR	Transcriptional regulator KdgR OS=Escherichia coli (strain UTI89 / UPEC) GN=kdgR PE=4 SV=1 - [Q1RAW0_ECOUT]	5	1	1	1	4.56	30.0134	5.42725	0	0	0	5	0	0
Q1RE26	trxB	Thioredoxin reductase OS=Escherichia coli (strain UTI89 / UPEC) GN=trxB PE=3 SV=1 - [Q1RE26_ECOUT]	5	2	1	1	6.65	39.0457	5.64307	0	0	2	3	0	0
Q1R8P9	dapA	4-hydroxy-tetrahydrodipicolinate synthase OS=Escherichia coli (strain UTI89 / UPEC) GN=dapA PE=3 SV=1 - [Q1R8P9_ECOUT]	5	2	1	2	9.73	32.0285	6.68311	0	0	0	5	0	0
Q1REF8	ybhC	Pectinesterase OS=Escherichia coli (strain UTI89 / UPEC) GN=ybhC PE=4 SV=1 - [Q1REF8_ECOUT]	5	3	1	3	8.2	45.9798	6.26514	0	0	2	3	0	0
Q837W3	tig	Trigger factor OS=Enterococcus faecalis (strain ATCC 700802 / V583) GN=tig PE=3 SV=1 - [TIG_ENTFA]	5	3	1	3	7.03	47.9149	4.52588	0	0	3	2	0	0
B4EV84	infA	Translation initiation factor IF-1 OS=Proteus mirabilis (strain HI4320) OX=529507 GN=infA PE=3 SV=1 - [B4EV84_PROMH]	5	1	2	1	16.67	8.24432	9.24658	0	0	3	2	0	0
F2I718	HMPREF9243_1671	Polysaccharide deacetylase OS=Aerococcus urinae (strain ACS-120-V-Col10a) GN=HMPREF9243_1671 PE=4 SV=1 - [F2I718_AERUA]	5	2	1	2	4.98	50.9939	5.8208	0	0	2	3	0	0
F2I4M4	accD	Acetyl-coenzyme A carboxylase carboxyl transferase subunit beta OS=Aerococcus urinae (strain ACS-120-V-Col10a) GN=accD PE=3 SV=1 - [F2I4M4_AERUA]	5	3	1	3	11.6	33.1147	6.32861	0	0	4	1	0	0
F2I8H8	HMPREF9243_0638	PTS system sucrose-specific IIBC component OS=Aerococcus urinae (strain ACS-120-V-Col10a) GN=HMPREF9243_0638 PE=4 SV=1 - [F2I8H8_AERUA]	5	3	1	3	7.36	68.6756	5.0083	0	0	0	4	0	1
Q1R6C8	ptsO	Phosphocarrier protein HPr-like NPr OS=Escherichia coli (strain UTI89 / UPEC) GN=ptsO PE=4 SV=1 - [Q1R6C8_ECOUT]	5	1	1	1	8.89	9.80388	4.36084	0	0	0	0	5	0
F2I832	HMPREF9243_0551	Gram-positive signal peptide protein, YSIRK family OS=Aerococcus urinae (strain ACS-120-V-Col10a) GN=HMPREF9243_0551 PE=4 SV=1 - [F2I832_AERUA]	5	2	1	2	16.34	21.719	6.80029	0	0	0	0	5	0
Q1RDU6	ihfB	Integration host factor subunit beta OS=Escherichia coli (strain UTI89 / UPEC) GN=ihfB PE=3 SV=1 - [IHFB_ECOUT]	5	2	1	2	22.34	10.6445	9.34912	0	0	5	0	0	0
Q1R9N2	yejK	Nucleoid-associated protein YejK OS=Escherichia coli (strain UTI89 / UPEC) GN=yejK PE=3 SV=1 - [NDPA_ECOUT]	5	2	1	2	8.96	37.8001	4.88135	0	0	5	0	0	0
Q1R3Y9	rraA	Regulator of ribonuclease activity A OS=Escherichia coli (strain UTI89 / UPEC) GN=rraA PE=3 SV=1 - [RRAA_ECOUT]	5	1	1	1	6.83	17.3496	4.1958	0	0	5	0	0	0
Q1RE59	ybjQ	UPF0145 protein YbjQ OS=Escherichia coli (strain UTI89 / UPEC) GN=ybjQ PE=3 SV=1 - [YBJQ_ECOUT]	5	1	1	1	11.21	11.4298	4.97021	0	0	5	0	0	0
Q1REH5	galM	Aldose 1-epimerase OS=Escherichia coli (strain UTI89 / UPEC) GN=galM PE=3 SV=1 - [Q1REH5_ECOUT]	5	2	1	2	6.65	38.2068	5.04639	0	0	5	0	0	0
Q1RB93	ppsA	Phosphoenolpyruvate synthase OS=Escherichia coli (strain UTI89 / UPEC) GN=ppsA PE=3 SV=1 - [Q1RB93_ECOUT]	5	2	1	2	4.04	87.3966	5.05908	0	0	5	0	0	0
Q1R2F6	yjiA	Uncharacterized protein OS=Escherichia coli (strain UTI89 / UPEC) GN=yjiA PE=4 SV=1 - [Q1R2F6_ECOUT]	5	2	1	2	6.65	36.9439	4.93213	0	0	5	0	0	0
Q1RB28	ydjA	Conserved protein YdjA OS=Escherichia coli (strain UTI89 / UPEC) GN=ydjA PE=4 SV=1 - [Q1RB28_ECOUT]	5	2	1	2	17.46	20.6754	7.34229	0	0	5	0	0	0
Q1R4Z9	mtlA	Mannitol-specific PTS system enzyme IIABC components OS=Escherichia coli (strain UTI89 / UPEC) GN=mtlA PE=4 SV=1 - [Q1R4Z9_ECOUT]	5	5	1	5	11.46	67.9426	6.49365	0	0	5	0	0	0
Q1R7V7	ygbM	Uncharacterized protein OS=Escherichia coli (strain UTI89 / UPEC) GN=ygbM PE=3 SV=1 - [Q1R7V7_ECOUT]	5	3	1	3	11.63	29.2146	5.17334	0	0	5	0	0	0
Q1R5K9	glpD	Glycerol-3-phosphate dehydrogenase OS=Escherichia coli (strain UTI89 / UPEC) GN=glpD PE=3 SV=1 - [Q1R5K9_ECOUT]	5	3	1	2	5.53	57.2913	7.44482	0	0	5	0	0	0
Q1R9J8	rcsB	Transcriptional regulatory protein RcsB OS=Escherichia coli (strain UTI89 / UPEC) GN=rcsB PE=3 SV=1 - [Q1R9J8_ECOUT]	5	2	1	1	6.49	25.3495	8.32373	0	0	5	0	0	0
Q1R6D1	yhbH	Probable sigma-54 modulation protein OS=Escherichia coli (strain UTI89 / UPEC) GN=yhbH PE=4 SV=1 - [Q1R6D1_ECOUT]	5	2	1	2	27.37	10.7436	7.04932	0	0	5	0	0	0
Q1RFJ9	prpC	Citrate synthase OS=Escherichia coli (strain UTI89 / UPEC) GN=prpC PE=3 SV=1 - [Q1RFJ9_ECOUT]	5	1	1	1	4.37	43.018	7.02002	0	0	5	0	0	0
Q1RD94	yceB	Uncharacterized protein OS=Escherichia coli (strain UTI89 / UPEC) GN=yceB PE=4 SV=1 - [Q1RD94_ECOUT]	5	2	1	2	17.07	22.5946	5.93506	0	0	5	0	0	0
Q1R7F7	yqeA	Carbamate kinase OS=Escherichia coli (strain UTI89 / UPEC) GN=yqeA PE=3 SV=1 - [Q1R7F7_ECOUT]	5	2	1	2	5.16	33.0353	5.73193	0	0	5	0	0	0
Q1RE98	moeA	Molybdopterin biosynthesis protein MoeA OS=Escherichia coli (strain UTI89 / UPEC) GN=moeA PE=4 SV=1 - [Q1RE98_ECOUT]	5	2	1	2	8.03	43.9816	5.13525	0	0	5	0	0	0
Q820V5	fabI	Enoyl-[acyl-carrier-protein] reductase [NADH] FabI OS=Enterococcus faecalis (strain ATCC 700802 / V583) GN=fabI PE=3 SV=1 - [FABI_ENTFA]	5	2	1	2	10	26.7499	5.47803	0	0	5	0	0	0
Q835H2	trx	Thioredoxin OS=Enterococcus faecalis (strain ATCC 700802 / V583) GN=trx PE=3 SV=1 - [Q835H2_ENTFA]	5	1	1	1	18.27	11.5867	4.50049	0	0	5	0	0	0
B4EXJ5	PMI2596	Putative siderophore TonB-dependent receptor OS=Proteus mirabilis (strain HI4320) OX=529507 GN=PMI2596 PE=3 SV=1 - [B4EXJ5_PROMH]	5	3	1	3	8.01	74.0115	6.82959	0	0	5	0	0	0
B4EY19	fixC	FAD-dependent oxidoreductase subunit for carnitine metabolism OS=Proteus mirabilis (strain HI4320) OX=529507 GN=fixC PE=4 SV=1 - [B4EY19_PROMH]	5	3	1	3	8.84	46.5238	5.8335	0	0	5	0	0	0
B4F1D6	PMI2126	Autotransporter OS=Proteus mirabilis (strain HI4320) OX=529507 GN=PMI2126 PE=4 SV=1 - [B4F1D6_PROMH]	5	5	1	5	7.49	78.3188	4.94482	0	0	5	0	0	0
F2I535	HMPREF9243_1178	UPF0154 protein HMPREF9243_1178 OS=Aerococcus urinae (strain ACS-120-V-Col10a) GN=HMPREF9243_1178 PE=3 SV=1 - [F2I535_AERUA]	5	2	1	2	13.89	8.45245	10.4478	0	0	4	0	0	1
F2I8W5	HMPREF9243_0716	ABC transporter, ATP-binding protein OS=Aerococcus urinae (strain ACS-120-V-Col10a) GN=HMPREF9243_0716 PE=4 SV=1 - [F2I8W5_AERUA]	5	2	1	2	8.13	63.702	5.0083	0	0	2	0	0	3
K9EE56	HMPREF9233_00296	Uncharacterized protein OS=Actinobaculum massiliense ACS-171-V-Col2 OX=883066 GN=HMPREF9233_00296 PE=3 SV=1 - [K9EE56_9ACTO]	5	2	1	2	18.84	15.7088	4.94482	0	0	5	0	0	0
Q1R5P8	aroB	3-dehydroquinate synthase OS=Escherichia coli (strain UTI89 / UPEC) GN=aroB PE=3 SV=1 - [AROB_ECOUT]	4	1	2	1	5.25	38.8293	5.85889	4	0	0	0	0	0
Q1R8Q0	nlpB	Outer membrane protein assembly factor BamC OS=Escherichia coli (strain UTI89 / UPEC) GN=nlpB PE=3 SV=1 - [Q1R8Q0_ECOUT]	4	2	1	2	6.09	36.9737	5.75732	1	0	1	2	0	0
Q1R5T7	yheO	Uncharacterized protein OS=Escherichia coli (strain UTI89 / UPEC) GN=yheO PE=4 SV=1 - [Q1R5T7_ECOUT]	4	2	1	2	15.57	27.3759	5.65576	1	0	3	0	0	0
Q1R7B1	yggE	Uncharacterized protein OS=Escherichia coli (strain UTI89 / UPEC) GN=yggE PE=4 SV=1 - [Q1R7B1_ECOUT]	4	3	1	2	12.2	26.6108	6.7124	1	0	3	0	0	0
Q1RA53	hisD	Histidinol dehydrogenase OS=Escherichia coli (strain UTI89 / UPEC) GN=hisD PE=3 SV=1 - [Q1RA53_ECOUT]	4	3	1	3	8.01	46.5258	5.18604	2	0	2	0	0	0
Q1R6J1	yraP	Putative periplasmic protein OS=Escherichia coli (strain UTI89 / UPEC) GN=yraP PE=4 SV=1 - [Q1R6J1_ECOUT]	4	3	1	3	20.94	20.0157	8.98291	1	0	3	0	0	0
Q1R3I8	gltP	Proton/glutamate-aspartate symporter OS=Escherichia coli (strain UTI89 / UPEC) GN=gltP PE=3 SV=1 - [Q1R3I8_ECOUT]	4	3	1	3	8.01	47.0748	8.48486	1	0	0	3	0	0
Q1R7V0	nlpD	Lipoprotein NlpD OS=Escherichia coli (strain UTI89 / UPEC) GN=nlpD PE=4 SV=1 - [Q1R7V0_ECOUT]	4	2	1	2	5.8	40.0934	9.51025	1	0	0	3	0	0
Q1R7C2	pepP	Xaa-Pro aminopeptidase OS=Escherichia coli (strain UTI89 / UPEC) GN=pepP PE=4 SV=1 - [Q1R7C2_ECOUT]	4	3	1	3	7.26	49.7391	5.38916	1	0	3	0	0	0
Q1RF94	ybaU	Peptidylprolyl isomerase OS=Escherichia coli (strain UTI89 / UPEC) GN=ybaU PE=4 SV=1 - [Q1RF94_ECOUT]	4	1	1	1	1.93	68.1078	5.07178	1	0	3	0	0	0
Q1R833	stpA	DNA-binding protein OS=Escherichia coli (strain UTI89 / UPEC) GN=stpA PE=3 SV=1 - [Q1R833_ECOUT]	4	2	1	1	14.93	15.351	6.87354	2	0	1	1	0	0
Q1R5R9	ppiA	Peptidyl-prolyl cis-trans isomerase OS=Escherichia coli (strain UTI89 / UPEC) GN=ppiA PE=3 SV=1 - [Q1R5R9_ECOUT]	4	2	1	1	17.37	20.4184	8.85107	3	0	0	1	0	0
Q82Z99	rny	Ribonuclease Y OS=Enterococcus faecalis (strain ATCC 700802 / V583) GN=rny PE=3 SV=1 - [RNY_ENTFA]	4	1	1	1	2.12	58.0136	5.45264	2	2	0	0	0	0
Q836D0	rnj	Ribonuclease J OS=Enterococcus faecalis (strain ATCC 700802 / V583) GN=rnj PE=3 SV=1 - [Q836D0_ENTFA]	4	1	1	1	3.56	62.8428	5.92236	4	0	0	0	0	0
Q833S0	EF_1868	ABC transporter, ATP-binding protein OS=Enterococcus faecalis (strain ATCC 700802 / V583) GN=EF_1868 PE=4 SV=1 - [Q833S0_ENTFA]	4	2	1	1	10.55	24.059	9.29053	1	0	3	0	0	0
B4EWY5	frdC	Fumarate reductase subunit C OS=Proteus mirabilis (strain HI4320) OX=529507 GN=frdC PE=3 SV=1 - [FRDC_PROMH]	4	2	1	1	11.45	14.8122	10.0815	3	0	1	0	0	0
B4ET92	PMI0825	Nucleoid-associated protein PMI0825 OS=Proteus mirabilis (strain HI4320) OX=529507 GN=PMI0825 PE=3 SV=1 - [NDPA_PROMH]	4	3	1	3	12.87	38.0832	4.85596	4	0	0	0	0	0
B4EWL7	pdxH	Pyridoxine/pyridoxamine 5'-phosphate oxidase OS=Proteus mirabilis (strain HI4320) OX=529507 GN=pdxH PE=3 SV=1 - [PDXH_PROMH]	4	1	1	1	5.53	25.3941	8.76318	4	0	0	0	0	0
B4EYR5	plsB	Glycerol-3-phosphate acyltransferase OS=Proteus mirabilis (strain HI4320) OX=529507 GN=plsB PE=3 SV=1 - [PLSB_PROMH]	4	4	1	3	5.8	93.9704	8.71924	3	1	0	0	0	0
B4F2C0	rbfA	Ribosome-binding factor A OS=Proteus mirabilis (strain HI4320) OX=529507 GN=rbfA PE=3 SV=1 - [RBFA_PROMH]	4	2	1	2	17.29	15.0407	5.40186	3	1	0	0	0	0
B4F0M7	prfB	Peptide chain release factor 2 OS=Proteus mirabilis (strain HI4320) OX=529507 GN=prfB PE=3 SV=1 - [RF2_PROMH]	4	2	1	2	5.21	41.1985	4.86865	2	0	0	2	0	0
B4F1J8	rpsH	30S ribosomal protein S8 OS=Proteus mirabilis (strain HI4320) OX=529507 GN=rpsH PE=3 SV=1 - [RS8_PROMH]	4	3	1	2	23.85	14.2055	9.23193	4	0	0	0	0	0
B4F1W8	wecG	UDP-N-acetyl-D-mannosaminuronic acid transferase OS=Proteus mirabilis (strain HI4320) OX=529507 GN=wecG PE=3 SV=1 - [WECG_PROMH]	4	2	1	2	10.2	27.5654	9.45166	4	0	0	0	0	0
B4EUX1	pheA	P-protein [includes: chorismate mutase and prephenate dehydratase] OS=Proteus mirabilis (strain HI4320) OX=529507 GN=pheA PE=4 SV=1 - [B4EUX1_PROMH]	4	1	1	1	3.9	43.0683	6.40479	4	0	0	0	0	0
B4F155	cpxR	Two component system response regulator OS=Proteus mirabilis (strain HI4320) OX=529507 GN=cpxR PE=4 SV=1 - [B4F155_PROMH]	4	1	2	1	4.31	26.511	5.73193	3	0	1	0	0	0
B4EUX8	pssA	CDP-diacylglycerol--serine O-phosphatidyltransferase OS=Proteus mirabilis (strain HI4320) OX=529507 GN=pssA PE=4 SV=1 - [B4EUX8_PROMH]	4	1	1	1	3.31	52.651	8.95361	4	0	0	0	0	0
B4EV13	rlpB	LPS-assembly lipoprotein LptE OS=Proteus mirabilis (strain HI4320) OX=529507 GN=rlpB PE=3 SV=1 - [B4EV13_PROMH]	4	2	1	2	14.29	20.0617	8.92432	4	0	0	0	0	0
B4EW42	PMI2354	Uncharacterized protein OS=Proteus mirabilis (strain HI4320) OX=529507 GN=PMI2354 PE=4 SV=1 - [B4EW42_PROMH]	4	1	1	1	10.58	11.8063	4.88135	4	0	0	0	0	0
B4EZF1	purF	Amidophosphoribosyltransferase OS=Proteus mirabilis (strain HI4320) OX=529507 GN=purF PE=3 SV=1 - [B4EZF1_PROMH]	4	2	1	2	6.93	56.7522	5.94775	4	0	0	0	0	0
B4EXM9	elbB	Glyoxalase OS=Proteus mirabilis (strain HI4320) OX=529507 GN=elbB PE=3 SV=1 - [B4EXM9_PROMH]	4	1	1	1	7.41	23.546	6.11279	4	0	0	0	0	0
B4F2U9	thrC	Threonine synthase OS=Proteus mirabilis (strain HI4320) OX=529507 GN=thrC PE=4 SV=1 - [B4F2U9_PROMH]	4	1	1	1	3.49	47.6407	6.01123	4	0	0	0	0	0
B4F1C6	PMI2116	Putative tellurite resistance protein OS=Proteus mirabilis (strain HI4320) OX=529507 GN=PMI2116 PE=4 SV=1 - [B4F1C6_PROMH]	4	2	1	2	11.27	32.0092	5.65576	2	2	0	0	0	0
B4EUR0	PMI0328	Uncharacterized protein OS=Proteus mirabilis (strain HI4320) OX=529507 GN=PMI0328 PE=4 SV=1 - [B4EUR0_PROMH]	4	1	1	1	11.11	12.8414	4.88135	4	0	0	0	0	0
B4F2L6	PMI3449	Uncharacterized protein OS=Proteus mirabilis (strain HI4320) OX=529507 GN=PMI3449 PE=4 SV=1 - [B4F2L6_PROMH]	4	1	1	1	18.84	8.08827	8.93896	1	3	0	0	0	0
B4F0H3	eco	Ecotin OS=Proteus mirabilis (strain HI4320) OX=529507 GN=eco PE=4 SV=1 - [B4F0H3_PROMH]	4	2	1	2	10.63	18.086	5.66846	2	0	2	0	0	0
B4EY78	dapA	4-hydroxy-tetrahydrodipicolinate synthase OS=Proteus mirabilis (strain HI4320) OX=529507 GN=dapA PE=3 SV=1 - [B4EY78_PROMH]	4	2	1	2	7.02	32.1545	5.33838	3	1	0	0	0	0
B4F0B0	aroK	Shikimate kinase 1 OS=Proteus mirabilis (strain HI4320) OX=529507 GN=aroK PE=3 SV=1 - [B4F0B0_PROMH]	4	2	1	2	13.87	19.5572	5.10986	4	0	0	0	0	0
B4EZE5	PMI1777	PTS system EIIA component OS=Proteus mirabilis (strain HI4320) OX=529507 GN=PMI1777 PE=4 SV=1 - [B4EZE5_PROMH]	4	2	1	2	17.01	16.2446	4.91943	4	0	0	0	0	0
B4ESV9	PMI0619	TetR-family transcriptional regulator OS=Proteus mirabilis (strain HI4320) OX=529507 GN=PMI0619 PE=4 SV=1 - [B4ESV9_PROMH]	4	1	1	1	4.74	26.3272	8.1626	4	0	0	0	0	0
B4EYJ0	PMI2745	Putative membrane protein OS=Proteus mirabilis (strain HI4320) OX=529507 GN=PMI2745 PE=4 SV=1 - [B4EYJ0_PROMH]	4	3	2	3	9.03	48.7255	8.82178	1	0	3	0	0	0
B4ETI4	PMI0963	Phage protein OS=Proteus mirabilis (strain HI4320) OX=529507 GN=PMI0963 PE=4 SV=1 - [B4ETI4_PROMH]	4	1	1	1	2.43	37.8184	7.13721	3	1	0	0	0	0
B4EUZ5	nrdE	Ribonucleoside-diphosphate reductase OS=Proteus mirabilis (strain HI4320) OX=529507 GN=nrdE PE=3 SV=1 - [B4EUZ5_PROMH]	4	2	1	2	3.81	80.8828	7.51807	4	0	0	0	0	0
B4F2M9	valS	Valine--tRNA ligase OS=Proteus mirabilis (strain HI4320) OX=529507 GN=valS PE=3 SV=1 - [B4F2M9_PROMH]	4	3	1	2	4.26	109.569	5.41455	2	2	0	0	0	0
B4ESZ6	PMI0657	Probable alcohol dehydrogenase OS=Proteus mirabilis (strain HI4320) OX=529507 GN=PMI0657 PE=4 SV=1 - [B4ESZ6_PROMH]	4	2	1	2	7.05	40.0781	5.31299	4	0	0	0	0	0
F2I5T3	murD	UDP-N-acetylmuramoylalanine--D-glutamate ligase OS=Aerococcus urinae (strain ACS-120-V-Col10a) GN=murD PE=3 SV=1 - [F2I5T3_AERUA]	4	3	1	3	8.44	50.9626	5.88428	1	1	2	0	0	0
F2I6M7	HMPREF9243_1597	Uncharacterized protein OS=Aerococcus urinae (strain ACS-120-V-Col10a) GN=HMPREF9243_1597 PE=4 SV=1 - [F2I6M7_AERUA]	4	2	1	2	22.7	16.0845	7.32764	3	1	0	0	0	0
F2I8M6	murB	UDP-N-acetylenolpyruvoylglucosamine reductase OS=Aerococcus urinae (strain ACS-120-V-Col10a) GN=murB PE=3 SV=1 - [F2I8M6_AERUA]	4	3	1	3	12.96	33.0078	5.92236	2	0	1	0	0	1
F2I470	mutS2	Endonuclease MutS2 OS=Aerococcus urinae (strain ACS-120-V-Col10a) GN=mutS2 PE=3 SV=1 - [F2I470_AERUA]	4	1	1	1	3.14	89.142	6.01123	4	0	0	0	0	0
F2I6J5	sun	16S rRNA (cytosine(967)-C(5))-methyltransferase OS=Aerococcus urinae (strain ACS-120-V-Col10a) GN=sun PE=3 SV=1 - [F2I6J5_AERUA]	4	2	2	2	5.32	52.7913	6.63916	3	0	0	0	0	1
F2I5R2	thiI	Probable tRNA sulfurtransferase OS=Aerococcus urinae (strain ACS-120-V-Col10a) GN=thiI PE=3 SV=1 - [F2I5R2_AERUA]	4	3	1	3	10.32	46.3258	5.68115	2	2	0	0	0	0
F2I6U8	HMPREF9243_0319	Tautomerase enzyme OS=Aerococcus urinae (strain ACS-120-V-Col10a) GN=HMPREF9243_0319 PE=3 SV=1 - [F2I6U8_AERUA]	4	2	1	2	34.55	6.24723	8.49951	3	0	1	0	0	0
F2I480	atpD	V-type ATP synthase subunit D OS=Aerococcus urinae (strain ACS-120-V-Col10a) GN=atpD PE=3 SV=1 - [F2I480_AERUA]	4	1	1	1	5.96	24.9618	6.39209	3	0	1	0	0	0
F2I6Z7	HMPREF9243_1644	Capsular exopolysaccharide family OS=Aerococcus urinae (strain ACS-120-V-Col10a) GN=HMPREF9243_1644 PE=4 SV=1 - [F2I6Z7_AERUA]	4	2	1	2	11.95	27.9632	5.36377	2	0	1	0	0	1
F2I6U5	fbp	Fructose-1,6-bisphosphatase class 3 OS=Aerococcus urinae (strain ACS-120-V-Col10a) GN=fbp PE=3 SV=1 - [F2I6U5_AERUA]	4	4	1	4	9.15	74.7618	5.42725	3	0	0	0	0	1
F2I6U9	HMPREF9243_0320	Uncharacterized protein OS=Aerococcus urinae (strain ACS-120-V-Col10a) GN=HMPREF9243_0320 PE=4 SV=1 - [F2I6U9_AERUA]	4	2	1	2	8.66	31.3322	4.55127	1	0	0	0	0	3
F2I7Z2	HMPREF9243_1866	UPF0176 protein HMPREF9243_1866 OS=Aerococcus urinae (strain ACS-120-V-Col10a) GN=HMPREF9243_1866 PE=3 SV=1 - [F2I7Z2_AERUA]	4	2	1	2	6.5	37.5565	5.5415	1	1	2	0	0	0
F2I4B1	HMPREF9243_0852	FAD binding domain protein OS=Aerococcus urinae (strain ACS-120-V-Col10a) GN=HMPREF9243_0852 PE=4 SV=1 - [F2I4B1_AERUA]	4	2	1	2	3.64	66.1425	4.729	1	0	3	0	0	0
F2I8H4	HMPREF9243_0634	Uncharacterized protein OS=Aerococcus urinae (strain ACS-120-V-Col10a) GN=HMPREF9243_0634 PE=4 SV=1 - [F2I8H4_AERUA]	4	2	1	2	14.65	18.138	5.38916	2	0	1	1	0	0
F2I5U0	HMPREF9243_1427	Putative ACR, COG1399 OS=Aerococcus urinae (strain ACS-120-V-Col10a) GN=HMPREF9243_1427 PE=4 SV=1 - [F2I5U0_AERUA]	4	1	1	1	7.65	20.9716	4.36084	1	0	3	0	0	0
F2I7A4	HMPREF9243_0409	ACT domain protein OS=Aerococcus urinae (strain ACS-120-V-Col10a) GN=HMPREF9243_0409 PE=4 SV=1 - [F2I7A4_AERUA]	4	1	1	1	20.69	9.6577	4.22119	1	0	3	0	0	0
F2I5H2	HMPREF9243_1369	Uncharacterized protein OS=Aerococcus urinae (strain ACS-120-V-Col10a) GN=HMPREF9243_1369 PE=4 SV=1 - [F2I5H2_AERUA]	4	1	1	1	5.6	30.2321	4.94482	3	1	0	0	0	0
F2I7E7	cobJ	Precorrin-3B C(17)-methyltransferase OS=Aerococcus urinae (strain ACS-120-V-Col10a) GN=cobJ PE=4 SV=1 - [F2I7E7_AERUA]	4	1	1	1	5.28	26.9219	4.95752	1	2	0	1	0	0
F2I5L4	HMPREF9243_0054	Cystathionine gamma-synthase OS=Aerococcus urinae (strain ACS-120-V-Col10a) GN=HMPREF9243_0054 PE=3 SV=1 - [F2I5L4_AERUA]	4	1	1	1	5.22	39.9352	5.09717	4	0	0	0	0	0
K9ECV2	ddl	D-alanine--D-alanine ligase OS=Actinobaculum massiliense ACS-171-V-Col2 OX=883066 GN=ddl PE=3 SV=1 - [K9ECV2_9ACTO]	4	3	1	3	9.29	39.7218	4.77979	3	0	1	0	0	0
K9EZ70	obg	GTPase Obg OS=Actinobaculum massiliense ACS-171-V-Col2 OX=883066 GN=obg PE=3 SV=1 - [K9EZ70_9ACTO]	4	2	1	2	4.74	54.1933	4.97021	1	0	0	3	0	0
K9EG46	menG	Demethylmenaquinone methyltransferase OS=Actinobaculum massiliense ACS-171-V-Col2 OX=883066 GN=menG PE=3 SV=1 - [K9EG46_9ACTO]	4	1	1	1	5.65	26.7878	6.7124	3	0	1	0	0	0
K9EWW5	HMPREF9233_00802	Single-stranded DNA-binding protein OS=Actinobaculum massiliense ACS-171-V-Col2 OX=883066 GN=HMPREF9233_00802 PE=3 SV=1 - [K9EWW5_9ACTO]	4	3	1	3	22.96	20.5307	4.98291	1	0	3	0	0	0
K9EVR4	HMPREF9233_00833	HAD ATPase, P-type, family IC OS=Actinobaculum massiliense ACS-171-V-Col2 OX=883066 GN=HMPREF9233_00833 PE=4 SV=1 - [K9EVR4_9ACTO]	4	2	1	2	3.61	92.2873	5.07178	4	0	0	0	0	0
K9EGT8	dtd	D-aminoacyl-tRNA deacylase OS=Actinobaculum massiliense ACS-171-V-Col2 OX=883066 GN=dtd PE=3 SV=1 - [K9EGT8_9ACTO]	4	1	1	1	8.5	16.6337	5.04639	3	1	0	0	0	0
K9ECI1	HMPREF9233_01097	Uncharacterized protein OS=Actinobaculum massiliense ACS-171-V-Col2 OX=883066 GN=HMPREF9233_01097 PE=4 SV=1 - [K9ECI1_9ACTO]	4	2	1	2	5.1	52.9131	9.17334	4	0	0	0	0	0
K9EJC9	apt	Adenine phosphoribosyltransferase OS=Actinobaculum massiliense ACS-171-V-Col2 OX=883066 GN=apt PE=3 SV=1 - [K9EJC9_9ACTO]	4	1	1	1	5.59	18.9798	4.58936	4	0	0	0	0	0
K9F3B4	HMPREF9233_00013	RelA/SpoT family protein OS=Actinobaculum massiliense ACS-171-V-Col2 OX=883066 GN=HMPREF9233_00013 PE=3 SV=1 - [K9F3B4_9ACTO]	4	2	1	2	4.18	86.2594	6.97607	4	0	0	0	0	0
K9EDZ1	dnaA	Chromosomal replication initiator protein DnaA OS=Actinobaculum massiliense ACS-171-V-Col2 OX=883066 GN=dnaA PE=3 SV=1 - [K9EDZ1_9ACTO]	4	2	1	2	4.92	64.4047	5.22412	4	0	0	0	0	0
K9EGZ0	HMPREF9233_00670	Uncharacterized protein OS=Actinobaculum massiliense ACS-171-V-Col2 OX=883066 GN=HMPREF9233_00670 PE=3 SV=1 - [K9EGZ0_9ACTO]	4	2	1	2	8.49	35.8862	9.36377	3	0	1	0	0	0
K9EIF5	HMPREF9233_00453	Uncharacterized protein OS=Actinobaculum massiliense ACS-171-V-Col2 OX=883066 GN=HMPREF9233_00453 PE=4 SV=1 - [K9EIF5_9ACTO]	4	2	1	2	7.91	33.6076	5.32568	3	0	1	0	0	0
K9EFC4	tgt	Queuine tRNA-ribosyltransferase OS=Actinobaculum massiliense ACS-171-V-Col2 OX=883066 GN=tgt PE=3 SV=1 - [K9EFC4_9ACTO]	4	2	1	2	7.89	47.9089	6.55127	3	1	0	0	0	0
K9F0J0	xseB	Exodeoxyribonuclease 7 small subunit OS=Actinobaculum massiliense ACS-171-V-Col2 OX=883066 GN=xseB PE=3 SV=1 - [K9F0J0_9ACTO]	4	1	1	1	5.98	25.1131	4.48779	4	0	0	0	0	0
K9EU49	murI	Glutamate racemase OS=Actinobaculum massiliense ACS-171-V-Col2 OX=883066 GN=murI PE=3 SV=1 - [K9EU49_9ACTO]	4	2	1	2	10.74	28.4526	4.93213	4	0	0	0	0	0
K9EI14	HMPREF9233_00283	Uncharacterized protein OS=Actinobaculum massiliense ACS-171-V-Col2 OX=883066 GN=HMPREF9233_00283 PE=3 SV=1 - [K9EI14_9ACTO]	4	1	1	1	6.16	23.3495	4.61475	4	0	0	0	0	0
K9EWN0	HMPREF9233_00717	Meso-diaminopimelate D-dehydrogenase OS=Actinobaculum massiliense ACS-171-V-Col2 OX=883066 GN=HMPREF9233_00717 PE=3 SV=1 - [K9EWN0_9ACTO]	4	3	1	3	14.77	34.7653	5.21143	4	0	0	0	0	0
K9EUH0	HMPREF9233_01589	Uncharacterized protein OS=Actinobaculum massiliense ACS-171-V-Col2 OX=883066 GN=HMPREF9233_01589 PE=4 SV=1 - [K9EUH0_9ACTO]	4	1	1	1	5.03	36.1691	4.70361	4	0	0	0	0	0
K9EU69	HMPREF9233_01459	Uncharacterized protein OS=Actinobaculum massiliense ACS-171-V-Col2 OX=883066 GN=HMPREF9233_01459 PE=4 SV=1 - [K9EU69_9ACTO]	4	1	1	1	6.19	20.9771	4.50049	2	1	1	0	0	0
K9ECQ2	HMPREF9233_01187	GTP-binding protein TypA/BipA OS=Actinobaculum massiliense ACS-171-V-Col2 OX=883066 GN=HMPREF9233_01187 PE=4 SV=1 - [K9ECQ2_9ACTO]	4	3	1	3	5.51	74.7056	5.08447	4	0	0	0	0	0
K9EH44	HMPREF9233_00046	Uncharacterized protein OS=Actinobaculum massiliense ACS-171-V-Col2 OX=883066 GN=HMPREF9233_00046 PE=4 SV=1 - [K9EH44_9ACTO]	4	1	1	1	3.87	44.4573	4.85596	4	0	0	0	0	0
K9EVI5	HMPREF9233_01120	Uncharacterized protein OS=Actinobaculum massiliense ACS-171-V-Col2 OX=883066 GN=HMPREF9233_01120 PE=4 SV=1 - [K9EVI5_9ACTO]	4	4	1	4	15.67	37.405	5.14795	4	0	0	0	0	0
K9EWR9	HMPREF9233_00737	Uncharacterized protein OS=Actinobaculum massiliense ACS-171-V-Col2 OX=883066 GN=HMPREF9233_00737 PE=4 SV=1 - [K9EWR9_9ACTO]	4	2	1	2	14.72	25.1637	5.0083	4	0	0	0	0	0
K9F386	HMPREF9233_00662	Uncharacterized protein OS=Actinobaculum massiliense ACS-171-V-Col2 OX=883066 GN=HMPREF9233_00662 PE=4 SV=1 - [K9F386_9ACTO]	4	2	1	2	7.31	44.9838	4.88135	4	0	0	0	0	0
K9EYD8	HMPREF9233_00080	Uncharacterized protein OS=Actinobaculum massiliense ACS-171-V-Col2 OX=883066 GN=HMPREF9233_00080 PE=4 SV=1 - [K9EYD8_9ACTO]	4	2	1	2	20.61	18.7913	4.53857	3	0	1	0	0	0
K9EFZ7	HMPREF9233_01245	Uncharacterized protein OS=Actinobaculum massiliense ACS-171-V-Col2 OX=883066 GN=HMPREF9233_01245 PE=4 SV=1 - [K9EFZ7_9ACTO]	4	2	1	2	6.59	38.8715	5.31299	2	1	1	0	0	0
K9EF91	hrcA	Heat-inducible transcription repressor HrcA OS=Actinobaculum massiliense ACS-171-V-Col2 OX=883066 GN=hrcA PE=3 SV=1 - [K9EF91_9ACTO]	4	2	1	2	11.24	36.5534	5.56689	4	0	0	0	0	0
K9EC82	HMPREF9233_01313	Universal bacterial protein YeaZ OS=Actinobaculum massiliense ACS-171-V-Col2 OX=883066 GN=HMPREF9233_01313 PE=4 SV=1 - [K9EC82_9ACTO]	4	3	1	3	17.09	24.9338	4.44971	3	0	1	0	0	0
K9EWQ4	HMPREF9233_00732	Uncharacterized protein OS=Actinobaculum massiliense ACS-171-V-Col2 OX=883066 GN=HMPREF9233_00732 PE=4 SV=1 - [K9EWQ4_9ACTO]	4	1	1	1	2.97	90.3746	4.75439	4	0	0	0	0	0
K9EVY5	HMPREF9233_00913	Uncharacterized protein OS=Actinobaculum massiliense ACS-171-V-Col2 OX=883066 GN=HMPREF9233_00913 PE=3 SV=1 - [K9EVY5_9ACTO]	4	2	1	2	5.95	44.7454	10.1401	2	1	1	0	0	0
K9ECU2	HMPREF9233_00850	Uncharacterized protein OS=Actinobaculum massiliense ACS-171-V-Col2 OX=883066 GN=HMPREF9233_00850 PE=4 SV=1 - [K9ECU2_9ACTO]	4	1	1	1	14.44	10.5548	4.83057	4	0	0	0	0	0
K9EDE1	HMPREF9233_01670	Corynebacterium family glycogen synthase OS=Actinobaculum massiliense ACS-171-V-Col2 OX=883066 GN=HMPREF9233_01670 PE=4 SV=1 - [K9EDE1_9ACTO]	4	3	1	2	9.29	45.0649	5.021	4	0	0	0	0	0
K9ED26	HMPREF9233_01540	Nucleotide-binding protein HMPREF9233_01540 OS=Actinobaculum massiliense ACS-171-V-Col2 OX=883066 GN=HMPREF9233_01540 PE=3 SV=1 - [K9ED26_9ACTO]	4	1	1	1	4.5	34.6101	6.66846	4	0	0	0	0	0
K9EI27	HMPREF9233_00303	CRISPR type I-e/-associated protein casb/cse2 OS=Actinobaculum massiliense ACS-171-V-Col2 OX=883066 GN=HMPREF9233_00303 PE=4 SV=1 - [K9EI27_9ACTO]	4	1	1	1	7.66	26.5775	9.39307	3	1	0	0	0	0
K9EH01	HMPREF9233_00957	Uncharacterized protein OS=Actinobaculum massiliense ACS-171-V-Col2 OX=883066 GN=HMPREF9233_00957 PE=4 SV=1 - [K9EH01_9ACTO]	4	1	1	1	3.33	53.0961	4.81787	4	0	0	0	0	0
K9EUC4	polA	DNA polymerase I OS=Actinobaculum massiliense ACS-171-V-Col2 OX=883066 GN=polA PE=3 SV=1 - [K9EUC4_9ACTO]	4	2	1	2	3.84	98.6655	5.12256	4	0	0	0	0	0
K9EH86	HMPREF9233_00101	Uncharacterized protein OS=Actinobaculum massiliense ACS-171-V-Col2 OX=883066 GN=HMPREF9233_00101 PE=4 SV=1 - [K9EH86_9ACTO]	4	2	1	2	11.81	45.9533	9.0708	4	0	0	0	0	0
K9EF75	HMPREF9233_01478	Uncharacterized protein OS=Actinobaculum massiliense ACS-171-V-Col2 OX=883066 GN=HMPREF9233_01478 PE=4 SV=1 - [K9EF75_9ACTO]	4	1	1	1	5.69	31.2426	4.4751	4	0	0	0	0	0
B4EZ63	ppiA	Peptidyl-prolyl cis-trans isomerase OS=Proteus mirabilis (strain HI4320) OX=529507 GN=ppiA PE=3 SV=1 - [B4EZ63_PROMH]	4	3	1	2	20.53	20.8867	8.57275	0	2	1	1	0	0
F2I4U9	HMPREF9243_1075	Succinyl-diaminopimelate desuccinylase OS=Aerococcus urinae (strain ACS-120-V-Col10a) GN=HMPREF9243_1075 PE=4 SV=1 - [F2I4U9_AERUA]	4	1	1	1	3.63	41.8828	4.4624	0	1	2	0	0	1
F2I7P5	glmU	Bifunctional protein GlmU OS=Aerococcus urinae (strain ACS-120-V-Col10a) GN=glmU PE=3 SV=1 - [F2I7P5_AERUA]	4	2	1	2	7.16	49.9932	5.30029	0	1	3	0	0	0
F2I8D2	HMPREF9243_1954	LPXTG-motif cell wall anchor domain protein OS=Aerococcus urinae (strain ACS-120-V-Col10a) GN=HMPREF9243_1954 PE=4 SV=1 - [F2I8D2_AERUA]	4	2	1	2	1.02	275.293	5.16064	0	4	0	0	0	0
F2I599	HMPREF9243_1269	Mur ligase middle domain protein OS=Aerococcus urinae (strain ACS-120-V-Col10a) GN=HMPREF9243_1269 PE=4 SV=1 - [F2I599_AERUA]	4	3	1	3	9.09	50.369	6.96143	0	1	3	0	0	0
K9EE73	HMPREF9233_01111	Uncharacterized protein OS=Actinobaculum massiliense ACS-171-V-Col2 OX=883066 GN=HMPREF9233_01111 PE=4 SV=1 - [K9EE73_9ACTO]	4	2	1	2	8.36	33.5746	4.70361	0	2	2	0	0	0
Q1R3P5	plsB	Glycerol-3-phosphate acyltransferase OS=Escherichia coli (strain UTI89 / UPEC) GN=plsB PE=3 SV=1 - [PLSB_ECOUT]	4	2	1	1	3.14	93.6366	8.51416	0	1	0	3	0	0
Q1R5Q1	rpe	Ribulose-phosphate 3-epimerase OS=Escherichia coli (strain UTI89 / UPEC) GN=rpe PE=3 SV=1 - [Q1R5Q1_ECOUT]	4	2	1	2	10.67	24.5387	5.31299	0	1	0	3	0	0
Q839G6	cfa	Cyclopropane-fatty-acyl-phospholipid synthase OS=Enterococcus faecalis (strain ATCC 700802 / V583) GN=cfa PE=4 SV=1 - [Q839G6_ENTFA]	4	3	1	3	14.18	45.0146	6.03662	0	2	2	0	0	0
Q834G9	EF_1684	DegV family protein, putative OS=Enterococcus faecalis (strain ATCC 700802 / V583) GN=EF_1684 PE=4 SV=1 - [Q834G9_ENTFA]	4	2	1	2	8.21	30.6617	5.51611	0	3	1	0	0	0
B4F2Z2	dkgA	2,5-diketo-D-gluconic acid reductase A OS=Proteus mirabilis (strain HI4320) OX=529507 GN=dkgA PE=4 SV=1 - [B4F2Z2_PROMH]	4	3	1	3	11.59	31.3764	5.77002	0	4	0	0	0	0
F2I857	HMPREF9243_0578	Uncharacterized protein OS=Aerococcus urinae (strain ACS-120-V-Col10a) GN=HMPREF9243_0578 PE=4 SV=1 - [F2I857_AERUA]	4	2	1	2	7.93	33.5473	5.19873	0	2	2	0	0	0
F2I4A5	recN	DNA repair protein RecN OS=Aerococcus urinae (strain ACS-120-V-Col10a) GN=recN PE=3 SV=1 - [F2I4A5_AERUA]	4	2	1	1	3.68	64.0727	5.12256	0	2	0	0	2	0
F2I7J8	HMPREF9243_1789	Response regulator receiver domain protein OS=Aerococcus urinae (strain ACS-120-V-Col10a) GN=HMPREF9243_1789 PE=4 SV=1 - [F2I7J8_AERUA]	4	3	1	3	12.55	28.1184	5.04639	0	3	1	0	0	0
F2I6Q6	HMPREF9243_1629	Creatinase OS=Aerococcus urinae (strain ACS-120-V-Col10a) GN=HMPREF9243_1629 PE=4 SV=1 - [F2I6Q6_AERUA]	4	3	1	3	9.46	41.5657	4.76709	0	2	0	1	1	0
Q1REG3	pgl	6-phosphogluconolactonase OS=Escherichia coli (strain UTI89 / UPEC) GN=pgl PE=3 SV=1 - [6PGL_ECOUT]	4	1	1	1	2.42	36.2699	5.2749	0	0	0	4	0	0
Q1R763	yggX	Probable Fe(2+)-trafficking protein OS=Escherichia coli (strain UTI89 / UPEC) GN=yggX PE=3 SV=1 - [FETP_ECOUT]	4	2	1	2	27.47	10.9454	6.30322	0	0	2	2	0	0
Q1REI5	tolB	Protein TolB OS=Escherichia coli (strain UTI89 / UPEC) GN=tolB PE=3 SV=2 - [TOLB_ECOUT]	4	2	1	1	3.95	45.9272	7.59131	0	0	0	4	0	0
Q1R9C5	UTI89_C2572	Putative aminotransferase OS=Escherichia coli (strain UTI89 / UPEC) GN=UTI89_C2572 PE=4 SV=1 - [Q1R9C5_ECOUT]	4	3	1	3	12.1	45.4884	6.25244	0	0	3	1	0	0
Q1RD61	fabF	3-oxoacyl-[acyl-carrier-protein] synthase 2 OS=Escherichia coli (strain UTI89 / UPEC) GN=fabF PE=3 SV=1 - [Q1RD61_ECOUT]	4	1	1	1	3.39	43.0766	5.94775	0	0	2	2	0	0
Q1R4I1	rbsB	D-ribose-binding periplasmic protein OS=Escherichia coli (strain UTI89 / UPEC) GN=rbsB PE=4 SV=1 - [Q1R4I1_ECOUT]	4	4	1	4	17.45	31.1644	7.47412	0	0	3	1	0	0
Q1R8C7	UTI89_C2931	Putative YhbH sigma 54 modulator OS=Escherichia coli (strain UTI89 / UPEC) GN=UTI89_C2931 PE=4 SV=1 - [Q1R8C7_ECOUT]	4	2	1	2	20.35	12.7766	6.68311	0	0	3	1	0	0
Q1RF36	ybbN	Putative thioredoxin-like protein OS=Escherichia coli (strain UTI89 / UPEC) GN=ybbN PE=4 SV=1 - [Q1RF36_ECOUT]	4	3	1	3	11.82	33.0359	4.62744	0	0	3	1	0	0
Q1RBE4	gloA	Lactoylglutathione lyase OS=Escherichia coli (strain UTI89 / UPEC) GN=gloA PE=3 SV=1 - [Q1RBE4_ECOUT]	4	2	1	2	14.07	14.8965	4.90674	0	0	2	2	0	0
[truncated: 1,171 more rows]

## Sheet: Ws2 All Au proteins-norm_P5
Accession	Gene Name/ORF	Description	Σ# PSMs	Σ# Peptides	Σ# Proteins	Σ# Unique Peptides	ΣCoverage	MW [kDa]	calc. pI	# PSMs						# PSMs, normalized						Calculations
										CB27	CB37	CB50	UPs#168	UPs#156	SD_#1	CB27	CB37	CB50	UPs#168	UPs#156	SD_#1	Avg CB	R CB/SD#1	Avg UPs	R CB/UPs
F2I7R4	tuf	Elongation factor Tu OS=Aerococcus urinae (strain ACS-120-V-Col10a) GN=tuf PE=3 SV=1 - [F2I7R4_AERUA]	1999	21	1	18	84.77	43.1176	4.80518	230	303	1035	143	203	85	0.0181861	0.0307115	0.0590181	0.0329949	0.101297	0.0389551	0.0359719	0.92342	0.0671462	0.535726
F2I5M9	HMPREF9243_0076	Aldehyde-alcohol dehydrogenase OS=Aerococcus urinae (strain ACS-120-V-Col10a) GN=HMPREF9243_0076 PE=3 SV=1 - [F2I5M9_AERUA]	1619	47	1	47	71.28	96.4235	6.55127	344	208	999	15	22	31	0.0272001	0.0210825	0.0569653	0.00346101	0.010978	0.0142071	0.0350826	2.46936	0.00721952	4.85941
F2I4F7	xfp	D-xylulose 5-phosphate/D-fructose 6-phosphate phosphoketolase OS=Aerococcus urinae (strain ACS-120-V-Col10a) GN=xfp PE=4 SV=1 - [F2I4F7_AERUA]	1454	34	1	34	56.53	89.466	5.021	436	286	670	29	16	17	0.0344746	0.0289884	0.0382049	0.00669128	0.00798403	0.00779102	0.0338893	4.34979	0.00733766	4.61855
F2I797	HMPREF9243_0400	Kinase, PfkB family OS=Aerococcus urinae (strain ACS-120-V-Col10a) GN=HMPREF9243_0400 PE=4 SV=1 - [F2I797_AERUA]	944	17	1	17	57.14	34.4299	4.70361	274	247	409	2	7	5	0.0216652	0.0250355	0.0233221	0.000461467	0.00349301	0.00229148	0.0233409	10.186	0.00197724	11.8048
F2I5C0	eno	Enolase OS=Aerococcus urinae (strain ACS-120-V-Col10a) GN=eno PE=3 SV=1 - [F2I5C0_AERUA]	1115	16	1	16	60.65	46.5934	4.67822	210	193	533	80	47	52	0.0166047	0.0195621	0.0303929	0.0184587	0.0234531	0.0238313	0.0221866	0.930983	0.0209559	1.05873
F2I5C3	gap	Glyceraldehyde-3-phosphate dehydrogenase OS=Aerococcus urinae (strain ACS-120-V-Col10a) GN=gap PE=3 SV=1 - [F2I5C3_AERUA]	939	15	1	13	46.08	35.7612	5.26221	157	214	341	98	74	55	0.012414	0.0216907	0.0194446	0.0226119	0.0369261	0.0252062	0.0178498	0.708149	0.029769	0.599608
F2I4U8	sodC	Copper/zinc superoxide dismutase OS=Aerococcus urinae (strain ACS-120-V-Col10a) GN=sodC PE=4 SV=1 - [F2I4U8_AERUA]	776	12	1	12	96.79	16.5419	4.79248	173	171	338	30	41	23	0.0136791	0.0173323	0.0192735	0.00692201	0.0204591	0.0105408	0.0167616	1.59017	0.0136905	1.22432
F2I7R3	fusA	Elongation factor G OS=Aerococcus urinae (strain ACS-120-V-Col10a) GN=fusA PE=3 SV=1 - [F2I7R3_AERUA]	844	33	1	30	70.01	76.8785	4.7417	177	153	360	57	32	65	0.0139954	0.0155078	0.020528	0.0131518	0.0159681	0.0297892	0.0166771	0.559837	0.0145599	1.14541
F2I7V2	groL	60 kDa chaperonin OS=Aerococcus urinae (strain ACS-120-V-Col10a) GN=groL PE=3 SV=1 - [F2I7V2_AERUA]	881	31	1	27	77.86	57.6987	4.70361	172	148	323	63	55	120	0.0136001	0.015001	0.0184182	0.0145362	0.0274451	0.0549954	0.0156731	0.284989	0.0209907	0.74667
F2I860	HMPREF9243_0581	D-lactate dehydrogenase OS=Aerococcus urinae (strain ACS-120-V-Col10a) GN=HMPREF9243_0581 PE=3 SV=1 - [F2I860_AERUA]	693	16	1	16	61.93	37.1194	4.95752	166	139	299	36	28	25	0.0131256	0.0140888	0.0170497	0.00830641	0.0139721	0.0114574	0.0147547	1.28779	0.0111392	1.32457
F2I6N9	HMPREF9243_1609	Uncharacterized protein OS=Aerococcus urinae (strain ACS-120-V-Col10a) GN=HMPREF9243_1609 PE=4 SV=1 - [F2I6N9_AERUA]	649	24	1	24	45.31	72.0619	4.7417	153	126	303	55	12	0	0.0120977	0.0127711	0.0172778	0.0126904	0.00598802	0	0.0140489	#DIV/0!	0.00933919	1.50429
F2I7C0	HMPREF9243_0432	2-dehydropantoate 2-reductase OS=Aerococcus urinae (strain ACS-120-V-Col10a) GN=HMPREF9243_0432 PE=3 SV=1 - [F2I7C0_AERUA]	564	16	1	16	69.43	34.6345	4.71631	120	200	159	65	11	9	0.00948842	0.0202716	0.00906655	0.0149977	0.00548902	0.00412466	0.0129422	3.13776	0.0102434	1.26347
F2I4Z4	dnaK	Chaperone protein DnaK OS=Aerococcus urinae (strain ACS-120-V-Col10a) GN=dnaK PE=2 SV=1 - [F2I4Z4_AERUA]	691	35	1	29	74.71	65.4219	4.60205	170	105	246	96	40	34	0.0134419	0.0106426	0.0140275	0.0221504	0.0199601	0.015582	0.012704	0.815298	0.0210553	0.603365
F2I7Z7	fba	Fructose-1,6-bisphosphate aldolase, class II OS=Aerococcus urinae (strain ACS-120-V-Col10a) GN=fba PE=3 SV=1 - [F2I7Z7_AERUA]	581	18	1	18	79.8	33.2408	5.09717	136	152	156	56	19	62	0.0107535	0.0154064	0.00889548	0.0129211	0.00948104	0.0284143	0.0116852	0.411242	0.0112011	1.04322
F2I4S7	HMPREF9243_1053	Glutamate dehydrogenase OS=Aerococcus urinae (strain ACS-120-V-Col10a) GN=HMPREF9243_1053 PE=3 SV=1 - [F2I4S7_AERUA]	559	20	1	16	54.24	49.2228	5.09717	147	98	236	52	17	9	0.0116233	0.0099331	0.0134573	0.0119982	0.00848303	0.00412466	0.0116712	2.82962	0.0102406	1.1397
F2I5P7	ilvE	Branched-chain-amino-acid aminotransferase OS=Aerococcus urinae (strain ACS-120-V-Col10a) GN=ilvE PE=3 SV=1 - [F2I5P7_AERUA]	630	17	1	17	64.04	37.906	5.16064	160	90	205	103	64	8	0.0126512	0.00912224	0.0116896	0.0237656	0.0319361	0.00366636	0.0111543	3.04235	0.0278509	0.400503
F2I5C2	pgk	Phosphoglycerate kinase OS=Aerococcus urinae (strain ACS-120-V-Col10a) GN=pgk PE=3 SV=1 - [F2I5C2_AERUA]	569	23	1	21	73.62	42.5858	4.90674	139	108	186	69	51	16	0.0109907	0.0109467	0.0106061	0.0159206	0.0254491	0.00733272	0.0108479	1.47938	0.0206849	0.524435
F2I5Y6	fsa	Probable transaldolase OS=Aerococcus urinae (strain ACS-120-V-Col10a) GN=fsa PE=3 SV=1 - [F2I5Y6_AERUA]	353	13	1	13	80.47	23.4211	5.04639	153	94	100	0	0	6	0.0120977	0.00952767	0.00570223	0	0	0.00274977	0.00910921	3.31272	0	#DIV/0!
F2I6N2	HMPREF9243_1602	Transketolase, pyridine binding domain protein OS=Aerococcus urinae (strain ACS-120-V-Col10a) GN=HMPREF9243_1602 PE=4 SV=1 - [F2I6N2_AERUA]	367	12	1	12	48.17	36.1662	4.85596	118	93	141	6	5	4	0.00933028	0.00942631	0.00804014	0.0013844	0.00249501	0.00183318	0.00893224	4.87254	0.00193971	4.60495
F2I5H5	pyk	Pyruvate kinase OS=Aerococcus urinae (strain ACS-120-V-Col10a) GN=pyk PE=3 SV=1 - [F2I5H5_AERUA]	454	26	1	26	67.23	64.3943	5.10986	85	65	221	48	14	21	0.00672096	0.00658828	0.0126019	0.0110752	0.00698603	0.0096242	0.00863706	0.897431	0.00903062	0.956419
F2I8L1	HMPREF9243_0675	Dipeptidase PepV OS=Aerococcus urinae (strain ACS-120-V-Col10a) GN=HMPREF9243_0675 PE=4 SV=1 - [F2I8L1_AERUA]	339	19	1	19	55.94	51.1014	4.65283	130	82	108	16	0	3	0.0102791	0.00831137	0.00615841	0.00369174	0	0.00137489	0.00824963	6.00023	0.00184587	4.46924
F2I5R5	rpsD	30S ribosomal protein S4 OS=Aerococcus urinae (strain ACS-120-V-Col10a) GN=rpsD PE=3 SV=1 - [F2I5R5_AERUA]	383	14	1	14	67.98	23.3631	9.48096	110	88	119	51	6	9	0.00869771	0.00891952	0.00678565	0.0117674	0.00299401	0.00412466	0.0081343	1.97212	0.00738072	1.1021
F2I7V3	groS	10 kDa chaperonin OS=Aerococcus urinae (strain ACS-120-V-Col10a) GN=groS PE=3 SV=1 - [F2I7V3_AERUA]	437	7	1	7	89.89	9.90118	4.51318	78	89	158	52	43	17	0.00616747	0.00902088	0.00900952	0.0119982	0.0214571	0.00779102	0.00806596	1.03529	0.0167276	0.482194
F2I4J9	HMPREF9243_0958	Universal stress protein OS=Aerococcus urinae (strain ACS-120-V-Col10a) GN=HMPREF9243_0958 PE=3 SV=1 - [F2I4J9_AERUA]	350	12	1	12	82.91	17.6352	5.61768	84	100	128	18	13	7	0.00664189	0.0101358	0.00729885	0.00415321	0.00648703	0.00320807	0.00802552	2.50167	0.00532012	1.50852
F2I5S2	noxE	NADH oxidase OS=Aerococcus urinae (strain ACS-120-V-Col10a) GN=noxE PE=4 SV=1 - [F2I5S2_AERUA]	320	15	1	15	54.36	49.0235	4.77979	127	92	78	4	16	3	0.0100419	0.00932495	0.00444774	0.000922935	0.00798403	0.00137489	0.0079382	5.77372	0.00445348	1.78247
F2I5E7	pgi	Glucose-6-phosphate isomerase OS=Aerococcus urinae (strain ACS-120-V-Col10a) GN=pgi PE=3 SV=1 - [F2I5E7_AERUA]	359	23	1	22	59.24	50.2382	4.99561	103	52	156	35	8	5	0.00814422	0.00527063	0.00889548	0.00807568	0.00399202	0.00229148	0.00743678	3.24541	0.00603385	1.23251
F2I6Q3	HMPREF9243_1626	ABC transporter, substrate-binding protein, family 5 OS=Aerococcus urinae (strain ACS-120-V-Col10a) GN=HMPREF9243_1626 PE=4 SV=1 - [F2I6Q3_AERUA]	276	19	1	15	46.86	60.8258	4.60205	90	111	65	7	3	0	0.00711631	0.0112508	0.00370645	0.00161514	0.00149701	0	0.00735784	#DIV/0!	0.00155607	4.72847
F2I4S5	HMPREF9243_1051	Pyridoxamine 5'-phosphate oxidase family protein OS=Aerococcus urinae (strain ACS-120-V-Col10a) GN=HMPREF9243_1051 PE=4 SV=1 - [F2I4S5_AERUA]	325	7	2	7	68.57	15.8427	4.70361	95	72	122	14	16	6	0.00751166	0.00729779	0.00695672	0.00323027	0.00798403	0.00274977	0.00725539	2.63854	0.00560715	1.29395
F2I6N1	HMPREF9243_1601	Dihydrolipoamide acetyltransferase component of pyruvate dehydrogenase complex OS=Aerococcus urinae (strain ACS-120-V-Col10a) GN=HMPREF9243_1601 PE=3 SV=1 - [F2I6N1_AERUA]	315	20	1	19	45.47	57.4226	4.58936	60	107	104	18	18	8	0.00474421	0.0108453	0.00593032	0.00415321	0.00898204	0.00366636	0.00717328	1.95651	0.00656762	1.09222
F2I5C1	tpiA	Triosephosphate isomerase OS=Aerococcus urinae (strain ACS-120-V-Col10a) GN=tpiA PE=3 SV=1 - [F2I5C1_AERUA]	370	13	1	13	77.29	26.9486	4.60205	90	57	131	26	65	1	0.00711631	0.00577742	0.00746992	0.00599908	0.0324351	0.000458295	0.00678788	14.8112	0.0192171	0.353221
F2I5V4	ptsP	Phosphoenolpyruvate-protein phosphotransferase OS=Aerococcus urinae (strain ACS-120-V-Col10a) GN=ptsP PE=3 SV=1 - [F2I5V4_AERUA]	301	26	1	25	54.01	63.6621	4.70361	58	92	108	33	6	4	0.00458607	0.00932495	0.00615841	0.00761421	0.00299401	0.00183318	0.00668981	3.64929	0.00530411	1.26125
F2I5A3	ald	Alanine dehydrogenase OS=Aerococcus urinae (strain ACS-120-V-Col10a) GN=ald PE=3 SV=1 - [F2I5A3_AERUA]	272	13	1	13	47.68	39.373	4.94482	74	78	107	1	2	10	0.00585119	0.00790594	0.00610139	0.000230734	0.000998004	0.00458295	0.00661951	1.44438	0.000614369	10.7745
F2I5Y5	tkt	Transketolase OS=Aerococcus urinae (strain ACS-120-V-Col10a) GN=tkt PE=3 SV=1 - [F2I5Y5_AERUA]	268	11	1	11	27.82	72.3261	4.85596	79	63	124	2	0	0	0.00624654	0.00638557	0.00707076	0.000461467	0	0	0.00656762	#DIV/0!	0.000230734	28.4641
F2I568	tig	Trigger factor OS=Aerococcus urinae (strain ACS-120-V-Col10a) GN=tig PE=3 SV=1 - [F2I568_AERUA]	433	22	1	22	70.89	47.8045	4.4751	84	57	113	97	59	23	0.00664189	0.00577742	0.00644352	0.0223812	0.0294411	0.0105408	0.00628761	0.596503	0.0259111	0.24266
F2I479	HMPREF9243_0816	Uncharacterized protein OS=Aerococcus urinae (strain ACS-120-V-Col10a) GN=HMPREF9243_0816 PE=4 SV=1 - [F2I479_AERUA]	282	10	1	10	55.49	17.7559	4.98291	58	90	90	9	19	16	0.00458607	0.00912224	0.00513201	0.0020766	0.00948104	0.00733272	0.0062801	0.856449	0.00577882	1.08674
F2I7S9	rplE	50S ribosomal protein L5 OS=Aerococcus urinae (strain ACS-120-V-Col10a) GN=rplE PE=3 SV=1 - [F2I7S9_AERUA]	336	11	1	11	58.33	20.3498	9.0415	74	67	107	44	30	14	0.00585119	0.006791	0.00610139	0.0101523	0.0149701	0.00641613	0.00624786	0.973773	0.0125612	0.497395
F2I844	HMPREF9243_0564	L-2-hydroxyisocaproate dehydrogenase OS=Aerococcus urinae (strain ACS-120-V-Col10a) GN=HMPREF9243_0564 PE=3 SV=1 - [F2I844_AERUA]	307	15	1	15	62.42	33.244	5.24951	64	86	86	29	32	10	0.00506049	0.00871681	0.00490392	0.00669128	0.0159681	0.00458295	0.00622707	1.35875	0.0113297	0.549625
F2I5G0	rpsA	30S ribosomal protein S1 OS=Aerococcus urinae (strain ACS-120-V-Col10a) GN=rpsA PE=4 SV=1 - [F2I5G0_AERUA]	347	15	1	15	41.14	48.9389	4.81787	64	53	136	51	24	19	0.00506049	0.00537198	0.00775503	0.0117674	0.011976	0.00870761	0.0060625	0.69623	0.0118717	0.510667
F2I6N3	pdhA	Pyruvate dehydrogenase E1 component, alpha subunit OS=Aerococcus urinae (strain ACS-120-V-Col10a) GN=pdhA PE=4 SV=1 - [F2I6N3_AERUA]	241	11	1	11	47.96	40.8782	5.13525	85	59	92	0	3	2	0.00672096	0.00598013	0.00524605	0	0.00149701	0.00091659	0.00598238	6.52678	0.000748503	7.99246
F2I516	rpsB	30S ribosomal protein S2 OS=Aerococcus urinae (strain ACS-120-V-Col10a) GN=rpsB PE=3 SV=1 - [F2I516_AERUA]	304	14	1	13	71.26	29.4957	4.60205	85	61	75	51	17	15	0.00672096	0.00618285	0.00427667	0.0117674	0.00848303	0.00687443	0.00572683	0.833063	0.0101252	0.5656
F2I447	cysK	Cysteine synthase A OS=Aerococcus urinae (strain ACS-120-V-Col10a) GN=cysK PE=4 SV=1 - [F2I447_AERUA]	248	11	1	11	46.23	32.2687	5.32568	69	48	118	5	0	8	0.00545584	0.00486519	0.00672863	0.00115367	0	0.00366636	0.00568322	1.5501	0.000576834	9.85243
F2I5W4	atpA	V-type ATP synthase alpha chain OS=Aerococcus urinae (strain ACS-120-V-Col10a) GN=atpA PE=3 SV=1 - [F2I5W4_AERUA]	251	22	1	20	54.81	65.5028	4.81787	110	37	78	7	2	17	0.00869771	0.00375025	0.00444774	0.00161514	0.000998004	0.00779102	0.0056319	0.722871	0.00130657	4.31045
F2I692	HMPREF9243_1526	Transketolase, pyridine binding domain protein OS=Aerococcus urinae (strain ACS-120-V-Col10a) GN=HMPREF9243_1526 PE=4 SV=1 - [F2I692_AERUA]	203	12	1	12	50.15	37.0166	4.56396	105	58	40	0	0	0	0.00830236	0.00587878	0.00228089	0	0	0	0.00548734	#DIV/0!	0	#DIV/0!
F2I5S9	ftsZ	Cell division protein FtsZ OS=Aerococcus urinae (strain ACS-120-V-Col10a) GN=ftsZ PE=3 SV=1 - [F2I5S9_AERUA]	289	18	1	18	60.37	46.3313	4.84326	66	59	89	17	8	50	0.00521863	0.00598013	0.00507498	0.00392247	0.00399202	0.0229148	0.00542458	0.236729	0.00395724	1.3708
F2I452	guaA	GMP synthase [glutamine-hydrolyzing] OS=Aerococcus urinae (strain ACS-120-V-Col10a) GN=guaA PE=3 SV=1 - [F2I452_AERUA]	231	21	1	17	52.13	57.3702	4.97021	87	58	61	18	0	7	0.0068791	0.00587878	0.00347836	0.00415321	0	0.00320807	0.00541208	1.68702	0.0020766	2.60622
F2I4L3	HMPREF9243_0975	Uncharacterized protein OS=Aerococcus urinae (strain ACS-120-V-Col10a) GN=HMPREF9243_0975 PE=4 SV=1 - [F2I4L3_AERUA]	195	3	1	3	20.29	36.7434	4.15771	142	41	12	0	0	0	0.011228	0.00415569	0.000684268	0	0	0	0.00535597	#DIV/0!	0	#DIV/0!
F2I8Y2	gpmA	2,3-bisphosphoglycerate-dependent phosphoglycerate mutase OS=Aerococcus urinae (strain ACS-120-V-Col10a) GN=gpmA PE=3 SV=1 - [F2I8Y2_AERUA]	282	12	1	11	75.56	25.694	5.61768	61	52	100	52	8	9	0.00482328	0.00527063	0.00570223	0.0119982	0.00399202	0.00412466	0.00526538	1.27656	0.00799509	0.658577
F2I471	trxA	Thioredoxin OS=Aerococcus urinae (strain ACS-120-V-Col10a) GN=trxA PE=3 SV=1 - [F2I471_AERUA]	305	7	1	7	66.35	11.8097	4.28467	53	38	131	48	8	27	0.00419072	0.00385161	0.00746992	0.0110752	0.00399202	0.012374	0.00517075	0.417873	0.00753362	0.686357
F2I5W3	atpB	V-type ATP synthase beta chain OS=Aerococcus urinae (strain ACS-120-V-Col10a) GN=atpB PE=3 SV=1 - [F2I5W3_AERUA]	205	17	1	17	54.7	53.3117	4.729	86	56	47	11	2	3	0.00680003	0.00567606	0.00268005	0.00253807	0.000998004	0.00137489	0.00505205	3.67452	0.00176804	2.85743
F2I6N0	lpdA	Dihydrolipoyl dehydrogenase OS=Aerococcus urinae (strain ACS-120-V-Col10a) GN=lpdA PE=3 SV=1 - [F2I6N0_AERUA]	199	13	1	13	34.54	49.3014	5.46533	52	66	71	2	4	4	0.00411165	0.00668964	0.00404858	0.000461467	0.00199601	0.00183318	0.00494996	2.7002	0.00122874	4.02849
F2I7Z8	HMPREF9243_1873	Putative L-lactate oxidase OS=Aerococcus urinae (strain ACS-120-V-Col10a) GN=HMPREF9243_1873 PE=3 SV=1 - [F2I7Z8_AERUA]	192	18	1	18	65.53	41.5017	5.18604	78	51	60	0	0	3	0.00616747	0.00516927	0.00342134	0	0	0.00137489	0.00491936	3.57801	0	#DIV/0!
F2I4U1	HMPREF9243_1067	Flavin reductase OS=Aerococcus urinae (strain ACS-120-V-Col10a) GN=HMPREF9243_1067 PE=4 SV=1 - [F2I4U1_AERUA]	221	7	1	7	55.19	20.3002	4.7417	71	43	81	23	3	0	0.00561398	0.0043584	0.00461881	0.00530688	0.00149701	0	0.00486373	#DIV/0!	0.00340194	1.42969
F2I7A3	HMPREF9243_0408	Uncharacterized protein OS=Aerococcus urinae (strain ACS-120-V-Col10a) GN=HMPREF9243_0408 PE=4 SV=1 - [F2I7A3_AERUA]	188	6	1	6	48.3	16.5961	5.0083	61	61	58	5	3	0	0.00482328	0.00618285	0.00330729	0.00115367	0.00149701	0	0.00477114	#DIV/0!	0.00132534	3.59994
F2I7A8	rpoB	DNA-directed RNA polymerase subunit beta OS=Aerococcus urinae (strain ACS-120-V-Col10a) GN=rpoB PE=3 SV=1 - [F2I7A8_AERUA]	208	27	1	24	28.92	134.756	4.98291	68	45	71	14	0	10	0.00537677	0.00456112	0.00404858	0.00323027	0	0.00458295	0.00466216	1.01728	0.00161514	2.88654
F2I5S4	ileS	Isoleucine--tRNA ligase OS=Aerococcus urinae (strain ACS-120-V-Col10a) GN=ileS PE=3 SV=1 - [F2I5S4_AERUA]	194	23	1	23	33.12	106.343	4.94482	54	52	62	7	4	15	0.00426979	0.00527063	0.00353538	0.00161514	0.00199601	0.00687443	0.0043586	0.634031	0.00180557	2.41397
F2I6T4	HMPREF9243_0305	Oxidoreductase, short chain dehydrogenase/reductase family protein OS=Aerococcus urinae (strain ACS-120-V-Col10a) GN=HMPREF9243_0305 PE=3 SV=1 - [F2I6T4_AERUA]	180	12	1	12	57.89	28.2126	5.36377	58	59	44	14	2	3	0.00458607	0.00598013	0.00250898	0.00323027	0.000998004	0.00137489	0.00435839	3.17001	0.00211414	2.06155
F2I8K3	leuS	Leucine--tRNA ligase OS=Aerococcus urinae (strain ACS-120-V-Col10a) GN=leuS PE=3 SV=1 - [F2I8K3_AERUA]	180	22	1	21	36.44	91.1735	4.86865	84	39	41	10	4	2	0.00664189	0.00395297	0.00233791	0.00230734	0.00199601	0.00091659	0.00431093	4.70322	0.00215167	2.00352
F2I7S3	rpsC	30S ribosomal protein S3 OS=Aerococcus urinae (strain ACS-120-V-Col10a) GN=rpsC PE=3 SV=1 - [F2I7S3_AERUA]	227	13	1	13	67.13	24.0855	6.25244	57	40	74	26	6	24	0.004507	0.00405433	0.00421965	0.00599908	0.00299401	0.0109991	0.00426033	0.387335	0.00449654	0.947466
F2I7P6	prs	Ribose-phosphate pyrophosphokinase OS=Aerococcus urinae (strain ACS-120-V-Col10a) GN=prs PE=3 SV=1 - [F2I7P6_AERUA]	172	10	1	10	36.25	36.3647	5.16064	42	58	61	8	1	2	0.00332095	0.00587878	0.00347836	0.00184587	0.000499002	0.00091659	0.00422603	4.6106	0.00117244	3.60448
F2I8I4	HMPREF9243_0644	UPF0342 protein HMPREF9243_0644 OS=Aerococcus urinae (strain ACS-120-V-Col10a) GN=HMPREF9243_0644 PE=3 SV=1 - [F2I8I4_AERUA]	201	8	1	8	67.19	14.8442	4.4751	54	42	70	23	7	5	0.00426979	0.00425704	0.00399156	0.00530688	0.00349301	0.00229148	0.0041728	1.82101	0.00439994	0.948375
F2I527	HMPREF9243_1169	Enoyl-CoA hydratase/isomerase family protein OS=Aerococcus urinae (strain ACS-120-V-Col10a) GN=HMPREF9243_1169 PE=4 SV=1 - [F2I527_AERUA]	173	8	1	8	40.46	29.1047	5.021	37	43	91	2	0	0	0.0029256	0.0043584	0.00518903	0.000461467	0	0	0.00415768	#DIV/0!	0.000230734	18.0194
F2I6N7	rplY	50S ribosomal protein L25 OS=Aerococcus urinae (strain ACS-120-V-Col10a) GN=rplY PE=3 SV=1 - [F2I6N7_AERUA]	351	9	1	9	60.48	22.6916	4.37354	37	33	106	68	101	6	0.0029256	0.00334482	0.00604436	0.0156899	0.0503992	0.00274977	0.00410493	1.49282	0.0330445	0.124224
F2I515	tsf	Elongation factor Ts OS=Aerococcus urinae (strain ACS-120-V-Col10a) GN=tsf PE=3 SV=1 - [F2I515_AERUA]	199	18	2	18	69.42	32.8135	4.84326	51	34	75	10	7	22	0.00403258	0.00344618	0.00427667	0.00230734	0.00349301	0.0100825	0.00391848	0.388642	0.00290018	1.35112
F2I7A9	rpoC	DNA-directed RNA polymerase subunit beta' OS=Aerococcus urinae (strain ACS-120-V-Col10a) GN=rpoC PE=3 SV=1 - [F2I7A9_AERUA]	170	29	1	23	28.9	137.64	6.48096	58	42	50	8	0	12	0.00458607	0.00425704	0.00285111	0.00184587	0	0.00549954	0.00389808	0.7088	0.000922935	4.22356
F2I5H6	pfkA	ATP-dependent 6-phosphofructokinase OS=Aerococcus urinae (strain ACS-120-V-Col10a) GN=pfkA PE=3 SV=1 - [F2I5H6_AERUA]	172	12	1	12	56.1	35.5361	5.88428	48	34	73	8	4	5	0.00379537	0.00344618	0.00416263	0.00184587	0.00199601	0.00229148	0.00380139	1.65893	0.00192094	1.97892
F2I7T3	rpsE	30S ribosomal protein S5 OS=Aerococcus urinae (strain ACS-120-V-Col10a) GN=rpsE PE=3 SV=1 - [F2I7T3_AERUA]	200	9	1	9	68.45	17.4335	9.89111	52	39	56	43	3	7	0.00411165	0.00395297	0.00319325	0.00992155	0.00149701	0.00320807	0.00375262	1.16975	0.00570928	0.657285
F2I8D6	gatA	Glutamyl-tRNA(Gln) amidotransferase subunit A OS=Aerococcus urinae (strain ACS-120-V-Col10a) GN=gatA PE=3 SV=1 - [F2I8D6_AERUA]	203	17	1	17	60.25	52.2911	4.64014	63	20	74	23	2	21	0.00498142	0.00202716	0.00421965	0.00530688	0.000998004	0.0096242	0.00374274	0.388889	0.00315244	1.18725
F2I7K0	raiA	Ribosome hibernation promoting factor OS=Aerococcus urinae (strain ACS-120-V-Col10a) GN=raiA PE=3 SV=1 - [F2I7K0_AERUA]	177	7	1	7	40.21	21.743	5.17334	36	44	67	6	16	8	0.00284652	0.00445976	0.00382049	0.0013844	0.00798403	0.00366636	0.00370893	1.01161	0.00468422	0.791792
F2I7D5	HMPREF9243_0449	Aromatic-amino-acid transaminase OS=Aerococcus urinae (strain ACS-120-V-Col10a) GN=HMPREF9243_0449 PE=4 SV=1 - [F2I7D5_AERUA]	162	11	1	11	38.38	42.6327	5.08447	72	30	38	15	0	7	0.00569305	0.00304075	0.00216685	0.00346101	0	0.00320807	0.00363355	1.13263	0.0017305	2.09971
F2I7R2	rpsG	30S ribosomal protein S7 OS=Aerococcus urinae (strain ACS-120-V-Col10a) GN=rpsG PE=3 SV=1 - [F2I7R2_AERUA]	204	10	1	8	68.59	17.7492	10.0376	41	24	89	35	9	6	0.00324188	0.0024326	0.00507498	0.00807568	0.00449102	0.00274977	0.00358315	1.30307	0.00628335	0.570262
F2I563	HMPREF9243_1223	ABC transporter, ATP-binding protein OS=Aerococcus urinae (strain ACS-120-V-Col10a) GN=HMPREF9243_1223 PE=4 SV=1 - [F2I563_AERUA]	165	13	1	13	65.57	26.9516	4.71631	41	38	62	12	11	1	0.00324188	0.00385161	0.00353538	0.0027688	0.00548902	0.000458295	0.00354296	7.73073	0.00412891	0.858084
F2I4Z9	HMPREF9243_1132	Aldehyde dehydrogenase (NAD) family protein OS=Aerococcus urinae (strain ACS-120-V-Col10a) GN=HMPREF9243_1132 PE=3 SV=1 - [F2I4Z9_AERUA]	131	12	1	12	36.31	53.9575	4.97021	42	47	41	0	0	1	0.00332095	0.00476384	0.00233791	0	0	0.000458295	0.00347423	7.58077	0	#DIV/0!
F2I816	rpoA	DNA-directed RNA polymerase subunit alpha OS=Aerococcus urinae (strain ACS-120-V-Col10a) GN=rpoA PE=3 SV=1 - [F2I816_AERUA]	164	14	1	14	53.5	35.0761	4.75439	48	41	41	16	4	14	0.00379537	0.00415569	0.00233791	0.00369174	0.00199601	0.00641613	0.00342966	0.534536	0.00284387	1.20598
F2I522	HMPREF9243_1160	Acetyl-CoA C-acetyltransferase OS=Aerococcus urinae (strain ACS-120-V-Col10a) GN=HMPREF9243_1160 PE=3 SV=1 - [F2I522_AERUA]	135	11	1	11	42.17	43.8343	5.33838	56	47	17	8	0	7	0.00442793	0.00476384	0.000969379	0.00184587	0	0.00320807	0.00338705	1.05579	0.000922935	3.66987
F2I8L8	pta	Phosphate acetyltransferase OS=Aerococcus urinae (strain ACS-120-V-Col10a) GN=pta PE=4 SV=1 - [F2I8L8_AERUA]	144	8	1	8	38.86	35.5662	4.91943	51	32	46	5	3	7	0.00403258	0.00324346	0.00262303	0.00115367	0.00149701	0.00320807	0.00329969	1.02856	0.00132534	2.4897
F2I5L7	HMPREF9243_0057	DJ-1 family protein OS=Aerococcus urinae (strain ACS-120-V-Col10a) GN=HMPREF9243_0057 PE=4 SV=1 - [F2I5L7_AERUA]	126	7	1	7	38.86	21.1229	4.58936	39	40	46	0	1	0	0.00308374	0.00405433	0.00262303	0	0.000499002	0	0.0032537	#DIV/0!	0.000249501	13.0408
F2I8F0	HMPREF9243_1975	Receptor family ligand-binding protein OS=Aerococcus urinae (strain ACS-120-V-Col10a) GN=HMPREF9243_1975 PE=4 SV=1 - [F2I8F0_AERUA]	155	14	1	14	52.04	42.5289	4.55127	44	36	42	33	0	0	0.00347909	0.0036489	0.00239494	0.00761421	0	0	0.00317431	#DIV/0!	0.00380711	0.833784
F2I793	rplA	50S ribosomal protein L1 OS=Aerococcus urinae (strain ACS-120-V-Col10a) GN=rplA PE=3 SV=1 - [F2I793_AERUA]	178	11	1	11	56.22	25.3181	6.62451	37	26	67	26	13	9	0.0029256	0.00263531	0.00382049	0.00599908	0.00648703	0.00412466	0.00312713	0.758156	0.00624305	0.500898
F2I795	rplL	50S ribosomal protein L7/L12 OS=Aerococcus urinae (strain ACS-120-V-Col10a) GN=rplL PE=3 SV=1 - [F2I795_AERUA]	180	7	1	6	87.8	12.4727	4.41162	44	7	84	18	11	16	0.00347909	0.000709507	0.00478987	0.00415321	0.00548902	0.00733272	0.00299282	0.408146	0.00482111	0.620774
F2I6F2	pdxB	4-phosphoerythronate dehydrogenase OS=Aerococcus urinae (strain ACS-120-V-Col10a) GN=pdxB PE=3 SV=1 - [F2I6F2_AERUA]	132	14	1	14	53.43	37.6521	4.93213	35	46	27	22	0	2	0.00276745	0.00466248	0.0015396	0.00507614	0	0.00091659	0.00298984	3.26192	0.00253807	1.178
F2I482	atpA	V-type ATP synthase alpha chain OS=Aerococcus urinae (strain ACS-120-V-Col10a) GN=atpA PE=3 SV=1 - [F2I482_AERUA]	123	16	1	15	34.58	65.4688	4.93213	29	38	48	0	0	8	0.00229303	0.00385161	0.00273707	0	0	0.00366636	0.00296057	0.807496	0	#DIV/0!
F2I855	HMPREF9243_0576	Glycine cleavage H-protein OS=Aerococcus urinae (strain ACS-120-V-Col10a) GN=HMPREF9243_0576 PE=4 SV=1 - [F2I855_AERUA]	154	5	1	5	50.91	12.3271	4.33545	27	27	66	15	18	1	0.00213489	0.00273667	0.00376347	0.00346101	0.00898204	0.000458295	0.00287835	6.28055	0.00622152	0.462643
F2I6R1	HMPREF9243_1634	Dihydrodipicolinate synthetase family OS=Aerococcus urinae (strain ACS-120-V-Col10a) GN=HMPREF9243_1634 PE=3 SV=1 - [F2I6R1_AERUA]	122	7	1	7	53.64	16.1127	7.56201	37	38	31	14	1	1	0.0029256	0.00385161	0.00176769	0.00323027	0.000499002	0.000458295	0.0028483	6.21499	0.00186464	1.52754
F2I7U0	mtlA	PTS system, mannitol-specific IIC component OS=Aerococcus urinae (strain ACS-120-V-Col10a) GN=mtlA PE=4 SV=1 - [F2I7U0_AERUA]	114	7	1	7	22.59	63.692	5.35107	32	39	36	5	0	2	0.00253024	0.00395297	0.0020528	0.00115367	0	0.00091659	0.00284534	3.10426	0.000576834	4.93268
F2I7T2	rplR	50S ribosomal protein L18 OS=Aerococcus urinae (strain ACS-120-V-Col10a) GN=rplR PE=3 SV=1 - [F2I7T2_AERUA]	144	7	1	7	64.46	13.1459	9.78857	35	33	42	14	9	11	0.00276745	0.00334482	0.00239494	0.00323027	0.00449102	0.00504125	0.00283574	0.562507	0.00386065	0.734524
F2I481	atpB	V-type ATP synthase beta chain OS=Aerococcus urinae (strain ACS-120-V-Col10a) GN=atpB PE=3 SV=1 - [F2I481_AERUA]	122	13	1	13	36.06	52.5124	4.86865	21	28	70	2	0	1	0.00166047	0.00283803	0.00399156	0.000461467	0	0.000458295	0.00283002	6.17511	0.000230734	12.2653
F2I689	clpB	Chaperone protein ClpB OS=Aerococcus urinae (strain ACS-120-V-Col10a) GN=clpB PE=3 SV=1 - [F2I689_AERUA]	147	22	1	16	33.83	98.6514	4.93213	13	6	117	7	0	4	0.00102791	0.000608149	0.00667161	0.00161514	0	0.00183318	0.00276922	1.51061	0.000807568	3.42909
F2I4J4	ldh	L-lactate dehydrogenase OS=Aerococcus urinae (strain ACS-120-V-Col10a) GN=ldh PE=3 SV=1 - [F2I4J4_AERUA]	107	10	1	10	36.34	35.3578	4.71631	42	32	30	2	0	1	0.00332095	0.00324346	0.00171067	0.000461467	0	0.000458295	0.00275836	6.01874	0.000230734	11.9547
F2I8D5	gatB	Aspartyl/glutamyl-tRNA(Asn/Gln) amidotransferase subunit B OS=Aerococcus urinae (strain ACS-120-V-Col10a) GN=gatB PE=3 SV=1 - [F2I8D5_AERUA]	147	19	1	19	54.41	54.2601	4.93213	39	16	62	16	2	12	0.00308374	0.00162173	0.00353538	0.00369174	0.000998004	0.00549954	0.00274695	0.499487	0.00234487	1.17147
F2I7U1	nagB	Glucosamine-6-phosphate deaminase OS=Aerococcus urinae (strain ACS-120-V-Col10a) GN=nagB PE=3 SV=1 - [F2I7U1_AERUA]	159	9	1	9	54.81	26.1199	4.62744	35	14	70	20	17	3	0.00276745	0.00141901	0.00399156	0.00461467	0.00848303	0.00137489	0.00272601	1.98272	0.00654885	0.416258
F2I593	upp	Uracil phosphoribosyltransferase OS=Aerococcus urinae (strain ACS-120-V-Col10a) GN=upp PE=3 SV=1 - [F2I593_AERUA]	136	12	1	11	81.69	23.3322	5.12256	25	9	91	4	1	6	0.00197675	0.000912224	0.00518903	0.000922935	0.000499002	0.00274977	0.00269267	0.979234	0.000710968	3.78733
F2I5T0	ftsA	Cell division protein FtsA OS=Aerococcus urinae (strain ACS-120-V-Col10a) GN=ftsA PE=3 SV=1 - [F2I5T0_AERUA]	124	13	1	13	34.57	50.4155	4.65283	36	31	36	8	3	10	0.00284652	0.0031421	0.0020528	0.00184587	0.00149701	0.00458295	0.00268048	0.58488	0.00167144	1.6037
F2I826	rplM	50S ribosomal protein L13 OS=Aerococcus urinae (strain ACS-120-V-Col10a) GN=rplM PE=3 SV=1 - [F2I826_AERUA]	137	6	1	6	54.42	16.4767	9.65674	37	25	45	26	4	0	0.0029256	0.00253395	0.002566	0.00599908	0.00199601	0	0.00267518	#DIV/0!	0.00399754	0.669207
F2I5A9	pyrF	Orotidine 5'-phosphate decarboxylase OS=Aerococcus urinae (strain ACS-120-V-Col10a) GN=pyrF PE=3 SV=1 - [F2I5A9_AERUA]	105	5	1	5	38.53	25.7261	5.45264	61	14	30	0	0	0	0.00482328	0.00141901	0.00171067	0	0	0	0.00265099	#DIV/0!	0	#DIV/0!
F2I7Y3	HMPREF9243_1855	Rhodanese-like protein OS=Aerococcus urinae (strain ACS-120-V-Col10a) GN=HMPREF9243_1855 PE=4 SV=1 - [F2I7Y3_AERUA]	126	5	1	5	51	11.4776	4.75439	14	25	75	8	4	0	0.00110698	0.00253395	0.00427667	0.00184587	0.00199601	0	0.0026392	#DIV/0!	0.00192094	1.37391
F2I5A6	phoU	Phosphate-specific transport system accessory protein PhoU OS=Aerococcus urinae (strain ACS-120-V-Col10a) GN=phoU PE=3 SV=1 - [F2I5A6_AERUA]	134	15	1	15	67.71	24.9137	4.79248	25	29	52	14	2	12	0.00197675	0.00293939	0.00296516	0.00323027	0.000998004	0.00549954	0.0026271	0.477694	0.00211414	1.24263
F2I7S0	rplB	50S ribosomal protein L2 OS=Aerococcus urinae (strain ACS-120-V-Col10a) GN=rplB PE=3 SV=1 - [F2I7S0_AERUA]	145	12	1	12	50	30.3334	10.8872	32	27	45	20	2	19	0.00253024	0.00273667	0.002566	0.00461467	0.000998004	0.00870761	0.00261097	0.29985	0.00280634	0.930384
F2I5D9	rpsF	30S ribosomal protein S6 OS=Aerococcus urinae (strain ACS-120-V-Col10a) GN=rpsF PE=3 SV=1 - [F2I5D9_AERUA]	129	6	1	5	69	11.6348	4.80518	36	25	38	16	9	5	0.00284652	0.00253395	0.00216685	0.00369174	0.00449102	0.00229148	0.00251578	1.09788	0.00409138	0.614897
F2I7L2	mtlD	Mannitol-1-phosphate 5-dehydrogenase OS=Aerococcus urinae (strain ACS-120-V-Col10a) GN=mtlD PE=3 SV=1 - [F2I7L2_AERUA]	125	10	1	10	33.6	42.3438	4.94482	27	15	68	10	3	2	0.00213489	0.00152037	0.00387752	0.00230734	0.00149701	0.00091659	0.00251093	2.73942	0.00190217	1.32003
F2I696	HMPREF9243_1530	Uncharacterized protein OS=Aerococcus urinae (strain ACS-120-V-Col10a) GN=HMPREF9243_1530 PE=4 SV=1 - [F2I696_AERUA]	123	8	1	8	48.88	20.7418	4.80518	9	11	100	0	0	3	0.000711631	0.00111494	0.00570223	0	0	0.00137489	0.0025096	1.82532	0	#DIV/0!
F2I6Q4	HMPREF9243_1627	ABC transporter, substrate-binding protein, family 5 OS=Aerococcus urinae (strain ACS-120-V-Col10a) GN=HMPREF9243_1627 PE=4 SV=1 - [F2I6Q4_AERUA]	134	17	1	13	33.15	60.1802	4.90674	28	33	34	4	30	5	0.00221396	0.00334482	0.00193876	0.000922935	0.0149701	0.00229148	0.00249918	1.09064	0.0079465	0.314501
F2I523	HMPREF9243_1161	CoA transferase OS=Aerococcus urinae (strain ACS-120-V-Col10a) GN=HMPREF9243_1161 PE=3 SV=1 - [F2I523_AERUA]	95	16	1	16	46.67	57.1541	4.83057	40	26	29	0	0	0	0.00316281	0.00263531	0.00165365	0	0	0	0.00248392	#DIV/0!	0	#DIV/0!
F2I4L6	acpP	Acyl carrier protein OS=Aerococcus urinae (strain ACS-120-V-Col10a) GN=acpP PE=3 SV=1 - [F2I4L6_AERUA]	182	3	1	3	28	8.75606	3.73877	18	29	53	18	59	5	0.00142326	0.00293939	0.00302218	0.00415321	0.0294411	0.00229148	0.00246161	1.07425	0.0167972	0.146549
F2I7R8	rplD	50S ribosomal protein L4 OS=Aerococcus urinae (strain ACS-120-V-Col10a) GN=rplD PE=3 SV=1 - [F2I7R8_AERUA]	111	9	1	9	46.38	22.9152	9.84717	31	34	26	14	4	2	0.00245117	0.00344618	0.00148258	0.00323027	0.00199601	0.00091659	0.00245998	2.68384	0.00261314	0.941388
F2I5A4	HMPREF9243_1274	Meso-diaminopimelate D-dehydrogenase OS=Aerococcus urinae (strain ACS-120-V-Col10a) GN=HMPREF9243_1274 PE=3 SV=1 - [F2I5A4_AERUA]	110	11	1	11	51.08	35.4256	4.98291	31	37	20	20	0	2	0.00245117	0.00375025	0.00114045	0.00461467	0	0.00091659	0.00244729	2.66999	0.00230734	1.06066
F2I7S5	rpmC	50S ribosomal protein L29 OS=Aerococcus urinae (strain ACS-120-V-Col10a) GN=rpmC PE=3 SV=1 - [F2I7S5_AERUA]	115	3	1	3	46.88	7.51609	9.77393	21	32	40	11	11	0	0.00166047	0.00324346	0.00228089	0.00253807	0.00548902	0	0.00239494	#DIV/0!	0.00401355	0.596715
F2I875	HMPREF9243_1892	SPFH/Band 7/PHB domain protein OS=Aerococcus urinae (strain ACS-120-V-Col10a) GN=HMPREF9243_1892 PE=4 SV=1 - [F2I875_AERUA]	75	9	1	9	30.9	37.2916	5.08447	19	55	1	0	0	0	0.00150233	0.0055747	5.70223e-05	0	0	0	0.00237802	#DIV/0!	0	#DIV/0!
F2I4J0	HMPREF9243_0947	Pyridine nucleotide-disulfide oxidoreductase OS=Aerococcus urinae (strain ACS-120-V-Col10a) GN=HMPREF9243_0947 PE=4 SV=1 - [F2I4J0_AERUA]	117	11	2	11	40.79	49.9616	4.67822	22	11	75	7	2	0	0.00173954	0.00111494	0.00427667	0.00161514	0.000998004	0	0.00237705	#DIV/0!	0.00130657	1.81931
F2I792	rplK	50S ribosomal protein L11 OS=Aerococcus urinae (strain ACS-120-V-Col10a) GN=rplK PE=3 SV=1 - [F2I792_AERUA]	108	4	1	3	34.75	14.9618	8.08936	47	21	19	12	8	1	0.0037163	0.00212852	0.00108342	0.0027688	0.00399202	0.000458295	0.00230941	5.03914	0.00338041	0.683176
F2I8V5	HMPREF9243_0702	Peptidase C1-like family OS=Aerococcus urinae (strain ACS-120-V-Col10a) GN=HMPREF9243_0702 PE=4 SV=1 - [F2I8V5_AERUA]	148	12	1	12	36.04	51.6847	5.42725	19	16	66	36	0	11	0.00150233	0.00162173	0.00376347	0.00830641	0	0.00504125	0.00229585	0.455412	0.00415321	0.552788
F2I5Z8	HMPREF9243_0120	CoA-transferase family III protein OS=Aerococcus urinae (strain ACS-120-V-Col10a) GN=HMPREF9243_0120 PE=4 SV=1 - [F2I5Z8_AERUA]	87	7	1	7	16.31	45.9059	5.08447	36	29	19	2	0	1	0.00284652	0.00293939	0.00108342	0.000461467	0	0.000458295	0.00228978	4.9963	0.000230734	9.9239
F2I7T8	HMPREF9243_1807	Phosphoenolpyruvate-dependent sugar phosphotransferase system, EIIA 2 OS=Aerococcus urinae (strain ACS-120-V-Col10a) GN=HMPREF9243_1807 PE=4 SV=1 - [F2I7T8_AERUA]	96	7	1	7	87.76	16.0309	4.37354	18	26	48	0	4	0	0.00142326	0.00263531	0.00273707	0	0.00199601	0	0.00226522	#DIV/0!	0.000998004	2.26975
F2I6X5	HMPREF9243_0351	Phosphoglucomutase/phosphomannomutase, alpha/beta/alpha domain II OS=Aerococcus urinae (strain ACS-120-V-Col10a) GN=HMPREF9243_0351 PE=4 SV=1 - [F2I6X5_AERUA]	105	19	1	19	37.52	64.1559	4.7417	37	15	41	7	0	5	0.0029256	0.00152037	0.00233791	0.00161514	0	0.00229148	0.00226129	0.986829	0.000807568	2.80013
F2I5W9	HMPREF9243_1456	V-type ATP synthase subunit I OS=Aerococcus urinae (strain ACS-120-V-Col10a) GN=HMPREF9243_1456 PE=3 SV=1 - [F2I5W9_AERUA]	80	7	1	7	14.76	75.0273	5.09717	37	31	11	1	0	0	0.0029256	0.0031421	0.000627245	0.000230734	0	0	0.00223165	#DIV/0!	0.000115367	19.3439
F2I6T3	HMPREF9243_0304	Transaldolase OS=Aerococcus urinae (strain ACS-120-V-Col10a) GN=HMPREF9243_0304 PE=4 SV=1 - [F2I6T3_AERUA]	86	6	1	6	31.39	24.2788	5.10986	41	22	21	1	1	0	0.00324188	0.00222988	0.00119747	0.000230734	0.000499002	0	0.00222307	#DIV/0!	0.000364868	6.09282
F2I505	nusA	Transcription termination/antitermination protein NusA OS=Aerococcus urinae (strain ACS-120-V-Col10a) GN=nusA PE=3 SV=1 - [F2I505_AERUA]	169	12	1	12	36.48	51.5222	4.32275	27	19	44	70	0	9	0.00213489	0.00192581	0.00250898	0.0161514	0	0.00412466	0.00218989	0.530928	0.00807568	0.271171
F2I4P9	HMPREF9243_1016	Putative ribulose-phosphate 3-epimerase OS=Aerococcus urinae (strain ACS-120-V-Col10a) GN=HMPREF9243_1016 PE=4 SV=1 - [F2I4P9_AERUA]	97	7	1	7	41.48	26.0511	5.04639	10	18	69	0	0	0	0.000790701	0.00182445	0.00393454	0	0	0	0.00218323	#DIV/0!	0	#DIV/0!
F2I7B9	HMPREF9243_0431	Uncharacterized protein OS=Aerococcus urinae (strain ACS-120-V-Col10a) GN=HMPREF9243_0431 PE=4 SV=1 - [F2I7B9_AERUA]	86	2	1	2	30	7.75706	5.36377	18	25	42	1	0	0	0.00142326	0.00253395	0.00239494	0.000230734	0	0	0.00211738	#DIV/0!	0.000115367	18.3535
F2I7T7	adk	Adenylate kinase OS=Aerococcus urinae (strain ACS-120-V-Col10a) GN=adk PE=3 SV=1 - [F2I7T7_AERUA]	91	9	1	9	45.62	24.2241	4.90674	28	22	32	8	1	0	0.00221396	0.00222988	0.00182471	0.00184587	0.000499002	0	0.00208952	#DIV/0!	0.00117244	1.7822
F2I717	HMPREF9243_1665	SAF domain protein OS=Aerococcus urinae (strain ACS-120-V-Col10a) GN=HMPREF9243_1665 PE=4 SV=1 - [F2I717_AERUA]	119	8	1	8	29.38	39.7487	4.95752	23	20	42	14	7	13	0.00181861	0.00202716	0.00239494	0.00323027	0.00349301	0.00595784	0.00208024	0.34916	0.00336164	0.618816
F2I457	HMPREF9243_0789	Uncharacterized protein OS=Aerococcus urinae (strain ACS-120-V-Col10a) GN=HMPREF9243_0789 PE=4 SV=1 - [F2I457_AERUA]	84	10	1	10	34.09	34.0965	4.37354	16	23	45	0	0	0	0.00126512	0.00233124	0.002566	0	0	0	0.00205412	#DIV/0!	0	#DIV/0!
F2I8X6	nanE	Putative N-acetylmannosamine-6-phosphate 2-epimerase OS=Aerococcus urinae (strain ACS-120-V-Col10a) GN=nanE PE=3 SV=1 - [F2I8X6_AERUA]	74	3	1	3	17.39	25.1158	4.71631	37	21	16	0	0	0	0.0029256	0.00212852	0.000912357	0	0	0	0.00198882	#DIV/0!	0	#DIV/0!
F2I5V5	ptsH	Phosphocarrier protein HPr OS=Aerococcus urinae (strain ACS-120-V-Col10a) GN=ptsH PE=4 SV=1 - [F2I5V5_AERUA]	106	3	1	3	53.41	9.40167	4.66553	17	24	38	8	9	10	0.00134419	0.0024326	0.00216685	0.00184587	0.00449102	0.00458295	0.00198121	0.4323	0.00316844	0.625295
F2I7S2	rplV	50S ribosomal protein L22 OS=Aerococcus urinae (strain ACS-120-V-Col10a) GN=rplV PE=3 SV=1 - [F2I7S2_AERUA]	95	5	1	5	50.85	12.8991	10.0522	33	18	26	10	0	8	0.00260931	0.00182445	0.00148258	0.00230734	0	0.00366636	0.00197211	0.537894	0.00115367	1.70943
F2I862	galE	UDP-glucose 4-epimerase OS=Aerococcus urinae (strain ACS-120-V-Col10a) GN=galE PE=4 SV=1 - [F2I862_AERUA]	78	8	1	7	29.97	37.3894	4.81787	25	29	17	3	1	3	0.00197675	0.00293939	0.000969379	0.000692201	0.000499002	0.00137489	0.00196184	1.42691	0.000595602	3.29388
F2I5A8	pyrE	Orotate phosphoribosyltransferase OS=Aerococcus urinae (strain ACS-120-V-Col10a) GN=pyrE PE=3 SV=1 - [F2I5A8_AERUA]	78	8	1	8	57.82	23.425	6.41748	26	29	14	9	0	0	0.00205582	0.00293939	0.000798312	0.0020766	0	0	0.00193117	#DIV/0!	0.0010383	1.85994
F2I513	frr	Ribosome-recycling factor OS=Aerococcus urinae (strain ACS-120-V-Col10a) GN=frr PE=3 SV=1 - [F2I513_AERUA]	107	8	1	8	46.24	21.0719	5.021	26	16	37	3	15	10	0.00205582	0.00162173	0.00210982	0.000692201	0.00748503	0.00458295	0.00192913	0.420935	0.00408862	0.471829
F2I827	rpsI	30S ribosomal protein S9 OS=Aerococcus urinae (strain ACS-120-V-Col10a) GN=rpsI PE=3 SV=1 - [F2I827_AERUA]	86	4	1	4	53.85	14.3747	10.5356	31	23	16	6	5	5	0.00245117	0.00233124	0.000912357	0.0013844	0.00249501	0.00229148	0.00189826	0.828399	0.00193971	0.978631
F2I8U5	HMPREF9243_2051	Transketolase, pyridine binding domain protein OS=Aerococcus urinae (strain ACS-120-V-Col10a) GN=HMPREF9243_2051 PE=4 SV=1 - [F2I8U5_AERUA]	78	9	2	9	33.13	36.2717	4.83057	27	14	37	0	0	0	0.00213489	0.00141901	0.00210982	0	0	0	0.00188791	#DIV/0!	0	#DIV/0!
F2I4L2	greA	Transcription elongation factor GreA OS=Aerococcus urinae (strain ACS-120-V-Col10a) GN=greA PE=3 SV=1 - [F2I4L2_AERUA]	101	8	1	8	59.75	17.544	4.52588	35	4	43	0	16	3	0.00276745	0.000405433	0.00245196	0	0.00798403	0.00137489	0.00187495	1.36371	0.00399202	0.469675
F2I4T3	HMPREF9243_1059	Universal stress family protein OS=Aerococcus urinae (strain ACS-120-V-Col10a) GN=HMPREF9243_1059 PE=3 SV=1 - [F2I4T3_AERUA]	68	7	1	7	61.27	16.0204	5.59229	22	31	13	0	2	0	0.00173954	0.0031421	0.00074129	0	0.000998004	0	0.00187431	#DIV/0!	0.000499002	3.75612
F2I7B1	HMPREF9243_0416	ATP:cob(I)alamin adenosyltransferase OS=Aerococcus urinae (strain ACS-120-V-Col10a) GN=HMPREF9243_0416 PE=4 SV=1 - [F2I7B1_AERUA]	71	7	1	7	40.61	22.3703	5.21143	27	21	23	0	0	0	0.00213489	0.00212852	0.00131151	0	0	0	0.00185831	#DIV/0!	0	#DIV/0!
F2I7L0	HMPREF9243_1804	Putative catabolite control protein A OS=Aerococcus urinae (strain ACS-120-V-Col10a) GN=HMPREF9243_1804 PE=4 SV=1 - [F2I7L0_AERUA]	71	5	1	5	23.87	36.0715	4.98291	28	21	20	1	0	1	0.00221396	0.00212852	0.00114045	0.000230734	0	0.000458295	0.00182764	3.98792	0.000115367	15.842
F2I698	rplS	50S ribosomal protein L19 OS=Aerococcus urinae (strain ACS-120-V-Col10a) GN=rplS PE=3 SV=1 - [F2I698_AERUA]	102	7	1	7	54.17	13.8927	11.0483	21	19	33	29	0	0	0.00166047	0.00192581	0.00188174	0.00669128	0	0	0.00182267	#DIV/0!	0.00334564	0.54479
F2I7T0	rpsH	30S ribosomal protein S8 OS=Aerococcus urinae (strain ACS-120-V-Col10a) GN=rpsH PE=3 SV=1 - [F2I7T0_AERUA]	95	4	1	4	34.85	14.7649	9.17334	27	16	30	7	13	2	0.00213489	0.00162173	0.00171067	0.00161514	0.00648703	0.00091659	0.00182243	1.98827	0.00405108	0.449863
F2I7R7	rplC	50S ribosomal protein L3 OS=Aerococcus urinae (strain ACS-120-V-Col10a) GN=rplC PE=3 SV=1 - [F2I7R7_AERUA]	104	7	1	7	50.24	22.6988	8.95361	26	6	49	16	5	2	0.00205582	0.000608149	0.00279409	0.00369174	0.00249501	0.00091659	0.00181936	1.98492	0.00309337	0.588146
F2I851	HMPREF9243_0572	Amidohydrolase family protein OS=Aerococcus urinae (strain ACS-120-V-Col10a) GN=HMPREF9243_0572 PE=4 SV=1 - [F2I851_AERUA]	73	14	1	14	44.02	47.1783	5.08447	29	16	27	0	0	1	0.00229303	0.00162173	0.0015396	0	0	0.000458295	0.00181812	3.96714	0	#DIV/0!
F2I6L3	HMPREF9243_1583	LPXTG-motif cell wall anchor domain protein OS=Aerococcus urinae (strain ACS-120-V-Col10a) GN=HMPREF9243_1583 PE=4 SV=1 - [F2I6L3_AERUA]	78	4	1	4	24.65	30.0787	9.11475	36	6	35	0	1	0	0.00284652	0.000608149	0.00199578	0	0.000499002	0	0.00181682	#DIV/0!	0.000249501	7.28181
F2I4K8	HMPREF9243_0968	UPF0297 protein HMPREF9243_0968 OS=Aerococcus urinae (strain ACS-120-V-Col10a) GN=HMPREF9243_0968 PE=3 SV=1 - [F2I4K8_AERUA]	73	3	1	2	50.57	10.1722	5.50342	22	21	27	3	0	0	0.00173954	0.00212852	0.0015396	0.000692201	0	0	0.00180256	#DIV/0!	0.000346101	5.20818
F2I5W8	ntpK	V-type sodium ATPase, K subunit OS=Aerococcus urinae (strain ACS-120-V-Col10a) GN=ntpK PE=3 SV=1 - [F2I5W8_AERUA]	73	2	1	2	18.24	16.6799	4.89404	21	26	19	4	0	3	0.00166047	0.00263531	0.00108342	0.000922935	0	0.00137489	0.00179307	1.30416	0.000461467	3.88558
F2I782	pncB	Nicotinate phosphoribosyltransferase OS=Aerococcus urinae (strain ACS-120-V-Col10a) GN=pncB PE=3 SV=1 - [F2I782_AERUA]	72	11	1	11	32.39	55.5026	5.0083	22	21	26	0	0	3	0.00173954	0.00212852	0.00148258	0	0	0.00137489	0.00178355	1.29723	0	#DIV/0!
F2I496	HMPREF9243_0834	Creatinase OS=Aerococcus urinae (strain ACS-120-V-Col10a) GN=HMPREF9243_0834 PE=3 SV=1 - [F2I496_AERUA]	77	10	1	10	43.45	39.8169	4.80518	38	11	21	0	0	7	0.00300467	0.00111494	0.00119747	0	0	0.00320807	0.00177236	0.552469	0	#DIV/0!
F2I5W6	HMPREF9243_1453	ATP synthase, subunit C OS=Aerococcus urinae (strain ACS-120-V-Col10a) GN=HMPREF9243_1453 PE=4 SV=1 - [F2I5W6_AERUA]	66	6	1	6	26.47	39.0588	4.89404	29	25	8	4	0	0	0.00229303	0.00253395	0.000456178	0.000922935	0	0	0.00176106	#DIV/0!	0.000461467	3.81621
F2I770	gltX	Glutamate--tRNA ligase OS=Aerococcus urinae (strain ACS-120-V-Col10a) GN=gltX PE=3 SV=1 - [F2I770_AERUA]	78	9	1	9	22.11	56.3671	5.10986	32	20	11	12	0	3	0.00253024	0.00202716	0.000627245	0.0027688	0	0.00137489	0.00172822	1.25699	0.0013844	1.24835
F2I7S4	rplP	50S ribosomal protein L16 OS=Aerococcus urinae (strain ACS-120-V-Col10a) GN=rplP PE=3 SV=1 - [F2I7S4_AERUA]	78	4	1	4	35.21	15.9117	10.4624	16	20	33	6	0	3	0.00126512	0.00202716	0.00188174	0.0013844	0	0.00137489	0.00172467	1.25441	0.000692201	2.49158
F2I5F8	hup	DNA-binding protein HU OS=Aerococcus urinae (strain ACS-120-V-Col10a) GN=hup PE=3 SV=1 - [F2I5F8_AERUA]	113	2	1	2	25	9.8502	9.08545	18	28	16	3	7	41	0.00142326	0.00283803	0.000912357	0.000692201	0.00349301	0.0187901	0.00172455	0.0917797	0.00209261	0.824115
[truncated: 572 more rows]

## Sheet: Ws3 All human proteins-norm_P5
Accession	Gene Name	Description	Σ# PSMs	Σ# Peptides	Σ# Proteins	Σ# Unique Peptides	ΣCoverage	MW [kDa]	calc. pI	# PSMs						# PSMs, normalized						Calculation
[truncated: 2,437 more rows]

[truncated: 3 more sheets: Ws4 All microbial proteins_P6, Ws5 Gs proteins-norm_P6, Ws6 All human proteins-norm_P6]
